# Supplementary material for: The Impact II, a Very High-Resolution Quadrupole Time-of-Flight Instrument (QTOF) for Deep Shotgun Proteomics
Source: Mol Cell Proteomics. 2015 May 19;14(7):2014–29. doi: 10.1074/mcp.M114.047407 (PMC4587313; doi:10.1074/mcp.M114.047407)
Supplement: Supplemental Data [file supp_M114.047407_mcp.M114.047407-2.xls]

## Sheet: proteinGroups
Protein IDs	Majority protein IDs	Peptide counts (all)	Peptide counts (razor+unique)	Peptide counts (unique)	Protein names	Gene names	Fasta headers	Number of proteins	Peptides	Razor + unique peptides	Unique peptides	Peptides highPh1	Razor + unique peptides highPh1	Unique peptides highPh1	Sequence coverage [%]	Unique + razor sequence coverage [%]	Unique sequence coverage [%]	Mol. weight [kDa]	Sequence length	Sequence lengths	Fraction average	Fraction 1	Fraction 2	Fraction 3	Fraction 4	Fraction 5	Fraction 6	Fraction 7	Fraction 8	Fraction 9	Fraction 10	Fraction 11	Fraction 12	Fraction 13	Fraction 14	Fraction 15	Fraction 16	Fraction 17	Fraction 18	Fraction 19	Fraction 20	Fraction 21	Fraction 22	Fraction 23	Fraction 24	Q-value	Score	Sequence coverage highPh1 [%]	Intensity
Q80Z24;D3Z4T6;A0A4W9;H3BKU7	Q80Z24;D3Z4T6;A0A4W9	13;13;13;5	13;13;13;5	13;13;13;5	Neuronal growth regulator 1	Negr1	>sp|Q80Z24|NEGR1_MOUSE Neuronal growth regulator 1 OS=Mus musculus GN=Negr1 PE=1 SV=1;>tr|D3Z4T6|D3Z4T6_MOUSE Neuronal growth regulator 1 OS=Mus musculus GN=Negr1 PE=1 SV=1;>tr|A0A4W9|A0A4W9_MOUSE Neuronal growth regulator 1 OS=Mus musculus GN=Negr1 PE=1 S	4	13	13	13	13	13	13	42.5	42.5	42.5	37.9	348	348;329;329;122	11.1	5	2		1	2	2		2	2	5	8	1				1		3	1	1	1		1	4	0	248.97	42.5	65262000
A0JNT1;B1AZR7;E9Q622;Q2TJH9	A0JNT1;B1AZR7;E9Q622	7;7;7;1	7;7;7;1	7;7;7;1		Pcdh11x	>tr|A0JNT1|A0JNT1_MOUSE Pcdh11x protein OS=Mus musculus GN=Pcdh11x PE=2 SV=1;>tr|B1AZR7|B1AZR7_MOUSE Protein Pcdh11x OS=Mus musculus GN=Pcdh11x PE=4 SV=1;>tr|E9Q622|E9Q622_MOUSE Protein Pcdh11x OS=Mus musculus GN=Pcdh11x PE=4 SV=1	4	7	7	7	7	7	7	8.3	8.3	8.3	124.89	1128	1128;1320;1334;304	11.6				1	2										1	1	1		1						0	8.3176	8.3	446200
A0JNY3;Q8BUV3	A0JNY3;Q8BUV3	52;51	52;51	52;51	Gephyrin;Molybdopterin adenylyltransferase;Molybdopterin molybdenumtransferase	Gphn	>tr|A0JNY3|A0JNY3_MOUSE Gephyrin OS=Mus musculus GN=Gphn PE=1 SV=1;>sp|Q8BUV3|GEPH_MOUSE Gephyrin OS=Mus musculus GN=Gphn PE=1 SV=2	2	52	52	52	52	52	52	71.5	71.5	71.5	83.665	772	772;769	14.1	6	7	5	4	3	1	3	8	7	1	2	6	5	7	4	9	10	6	4	4	9	15	11	4	0	323.31	71.5	137930000
Q7TQV4;Q60887;Q9EQQ7;Q7TRZ7;P34984;Q7TQS4;Q8VGU5;Q7TRG3;Q8VGP6;Q5NCD3;Q8VGU4;Q7TRG2;Q7TS53;Q9EPG2;M9MMK4;G5E8J1;E9Q848;Q8VGD9;Q8VGB1;Q8VFF1;L7MU75;K7N6Q1;A0PK55;Q7TRN7;Q8VGZ7;K7N6V7;Q8VGZ8;Q8VGX1;Q5NCD2;Q8VGX9;E9PWI5;Q8VBV9	Q7TQV4;Q60887;Q9EQQ7;Q7TRZ7;P34984;Q7TQS4;Q8VGU5;Q7TRG3;Q8VGP6;Q5NCD3;Q8VGU4;Q7TRG2;Q7TS53;Q9EPG2;M9MMK4;G5E8J1;E9Q848;Q8VGD9;Q8VGB1;Q8VFF1;L7MU75;K7N6Q1;A0PK55;Q7TRN7;Q8VGZ7;K7N6V7;Q8VGZ8;Q8VGX1;Q5NCD2;Q8VGX9;E9PWI5;Q8VBV9	1;1;1;1;1;1;1;1;1;1;1;1;1;1;1;1;1;1;1;1;1;1;1;1;1;1;1;1;1;1;1;1	1;1;1;1;1;1;1;1;1;1;1;1;1;1;1;1;1;1;1;1;1;1;1;1;1;1;1;1;1;1;1;1	1;1;1;1;1;1;1;1;1;1;1;1;1;1;1;1;1;1;1;1;1;1;1;1;1;1;1;1;1;1;1;1	Olfactory receptor 148;Olfactory receptor;Olfactory receptor 13;Olfactory receptor 51E2	Olfr1341;Olfr148;Olfr630;Olfr314;Olfr13;Olfr1415;Olfr1414;Olfr844;Olfr447;Olfr328;Olfr1416;Olfr845;Olfr169;Olfr711;Olfr224;Olfr171;Olfr370;Olfr330;Olfr1339;Olfr854;Olfr62;Olfr55;Olfr239;Olfr685;Olfr558;Gm4461;Olfr606;Olfr829;Olfr325;Olfr656;Olfr543;Or51e2	>tr|Q7TQV4|Q7TQV4_MOUSE Olfactory receptor 1341 OS=Mus musculus GN=Olfr1341 PE=3 SV=1;>sp|Q60887|OL148_MOUSE Olfactory receptor 148 OS=Mus musculus GN=Olfr148 PE=2 SV=2;>tr|Q9EQQ7|Q9EQQ7_MOUSE Olfactory receptor OS=Mus musculus GN=Olfr630 PE=2 SV=1;>tr|Q7T	32	1	1	1	1	1	1	2.9	2.9	2.9	34.667	312	312;310;319;330;310;311;312;309;310;310;312;312;313;314;314;314;314;315;315;315;315;315;315;316;317;318;319;321;326;329;336;320	7							2																		0	3.977	2.9	234670
A1A5B6;E9PWX7;S4R2S6	A1A5B6;E9PWX7;S4R2S6	11;11;8	11;11;8	11;11;8	TBC1 domain family member 25	Tbc1d25	>sp|A1A5B6|TBC25_MOUSE TBC1 domain family member 25 OS=Mus musculus GN=Tbc1d25 PE=1 SV=1;>tr|E9PWX7|E9PWX7_MOUSE TBC1 domain family member 25 OS=Mus musculus GN=Tbc1d25 PE=4 SV=1;>tr|S4R2S6|S4R2S6_MOUSE TBC1 domain family member 25 OS=Mus musculus GN=Tbc1d	3	11	11	11	11	11	11	19.1	19.1	19.1	82.574	742	742;723;560	16.8	1								1	1				1		1			1	1		4		1	0	72.587	19.1	1986900
A1BN54	A1BN54	62	38	3		Actn1	>tr|A1BN54|A1BN54_MOUSE Alpha actinin 1a OS=Mus musculus GN=Actn1 PE=2 SV=1	1	62	38	3	62	38	3	72.4	49.5	3.2	102.72	887	887	12		1	6	4	4	3	1	4	3	5	8	3	2	1	5	15	6	1	1	1	1	2	2	1	0	323.31	72.4	79097000
A1IGU4;E9Q5R6;A1IGU4-2	A1IGU4;E9Q5R6;A1IGU4-2	1;1;1	1;1;1	1;1;1	Rho guanine nucleotide exchange factor 37	Arhgef37	>sp|A1IGU4|ARH37_MOUSE Rho guanine nucleotide exchange factor 37 OS=Mus musculus GN=Arhgef37 PE=2 SV=1;>tr|E9Q5R6|E9Q5R6_MOUSE Rho guanine nucleotide exchange factor 37 OS=Mus musculus GN=Arhgef37 PE=4 SV=1;>sp|A1IGU4-2|ARH37_MOUSE Isoform 2 of Rho guanine	3	1	1	1	1	1	1	3.1	3.1	3.1	76.523	676	676;676;536	4				1																					0.00038532	3.0234	3.1	59419
A1L341;Q61214;A9C478;A9C477	A1L341;Q61214	20;19;4;3	20;19;4;3	17;16;3;3	Dual specificity tyrosine-phosphorylation-regulated kinase 1A	Dyrk1a	>tr|A1L341|A1L341_MOUSE Dual-specificity tyrosine-phosphorylation-regulated kinase 1A OS=Mus musculus GN=Dyrk1a PE=1 SV=1;>sp|Q61214|DYR1A_MOUSE Dual specificity tyrosine-phosphorylation-regulated kinase 1A OS=Mus musculus GN=Dyrk1a PE=1 SV=1	4	20	20	17	20	20	17	30	30	26.4	84.466	754	754;763;181;110	13.1			2		1	3	2			1	2	6	1			1	2	2	3	3	1		1		0	50.093	30	6891700
A1L3P4;B0QZV3	A1L3P4;B0QZV3	15;12	15;12	12;12	Sodium/hydrogen exchanger	Slc9a6	>tr|A1L3P4|A1L3P4_MOUSE Sodium/hydrogen exchanger OS=Mus musculus GN=Slc9a6 PE=1 SV=1;>tr|B0QZV3|B0QZV3_MOUSE Sodium/hydrogen exchanger OS=Mus musculus GN=Slc9a6 PE=1 SV=1	2	15	15	12	15	15	12	21.5	21.5	17.8	77.952	702	702;670	9.11		3	3	5	2	2	5		2	1	3	2	2	2		2	1				1	1	1		0	127.88	21.5	22427000
A2A3V1;Z4YN92	A2A3V1;Z4YN92	3;3	3;3	3;3	A-kinase anchor protein 17B	Akap17b	>sp|A2A3V1|AK17B_MOUSE A-kinase anchor protein 17B OS=Mus musculus GN=Akap17b PE=1 SV=2;>tr|Z4YN92|Z4YN92_MOUSE A-kinase anchor protein 17B (Fragment) OS=Mus musculus GN=Akap17b PE=4 SV=1	2	3	3	3	3	3	3	1.9	1.9	1.9	111.06	959	959;406	4.67			1	1			1																		0.0007492	2.284	1.9	1104300
Q8BN78;A2A3Z2	Q8BN78;A2A3Z2	4;4	4;4	4;4	Transcriptional regulator Kaiso	Zbtb33	>sp|Q8BN78|KAISO_MOUSE Transcriptional regulator Kaiso OS=Mus musculus GN=Zbtb33 PE=1 SV=1;>tr|A2A3Z2|A2A3Z2_MOUSE Transcriptional regulator Kaiso (Fragment) OS=Mus musculus GN=Zbtb33 PE=2 SV=1	2	4	4	4	4	4	4	6.7	6.7	6.7	74.049	671	671;617	14.2			1										1							1	1				0.0040109	1.7822	6.7	326820
A2A432;E9PXY1;A2A432-2;J3QJX0	A2A432;E9PXY1;A2A432-2;J3QJX0	43;42;41;24	31;30;30;20	31;30;30;20	Cullin-4B	Cul4b	>sp|A2A432|CUL4B_MOUSE Cullin-4B OS=Mus musculus GN=Cul4b PE=1 SV=1;>tr|E9PXY1|E9PXY1_MOUSE Cullin-4B OS=Mus musculus GN=Cul4b PE=1 SV=2;>sp|A2A432-2|CUL4B_MOUSE Isoform 2 of Cullin-4B OS=Mus musculus GN=Cul4b;>tr|J3QJX0|J3QJX0_MOUSE Cullin-4B OS=Mus muscu	4	43	31	31	43	31	31	46.8	36	36	110.7	970	970;896;941;552	12.7	1	2	2	2	3	3	5	2		2		1	4	4	5	1	4	4	3	1		4	2	1	0	169.93	46.8	22065000
Q9D4Y3;K7N6P1;A2AWL9;A2ANE0;A2A447	Q9D4Y3;K7N6P1;A2AWL9;A2ANE0;A2A447	1;1;1;1;1	1;1;1;1;1	1;1;1;1;1		Rhox2a;Rhox2h;Rhox2c;Rhox2f;Rhox2b	>tr|Q9D4Y3|Q9D4Y3_MOUSE Protein Rhox2a OS=Mus musculus GN=Rhox2a PE=2 SV=1;>tr|K7N6P1|K7N6P1_MOUSE MCG119345 OS=Mus musculus GN=Rhox2h PE=3 SV=1;>tr|A2AWL9|A2AWL9_MOUSE Protein Rhox2c OS=Mus musculus GN=Rhox2c PE=3 SV=1;>tr|A2ANE0|A2ANE0_MOUSE MCG113260 OS	5	1	1	1	1	1	1	9.4	9.4	9.4	21.114	191	191;191;191;191;191	11											1														0.0067271	1.475	9.4	143730
Q8R4D1;A2A464;Q8R4D1-4;Q8R4D1-2	Q8R4D1;A2A464;Q8R4D1-4;Q8R4D1-2	4;4;4;4	4;4;4;4	4;4;4;4	Sodium/hydrogen exchanger 8;Sodium/hydrogen exchanger	Slc9a8	>sp|Q8R4D1|SL9A8_MOUSE Sodium/hydrogen exchanger 8 OS=Mus musculus GN=Slc9a8 PE=2 SV=1;>tr|A2A464|A2A464_MOUSE Sodium/hydrogen exchanger OS=Mus musculus GN=Slc9a8 PE=2 SV=1;>sp|Q8R4D1-4|SL9A8_MOUSE Isoform 3 of Sodium/hydrogen exchanger 8 OS=Mus musculus G	4	4	4	4	4	4	4	8.9	8.9	8.9	64.736	576	576;545;287;549	12.7											3		1	1		1									0	13.484	8.9	935110
O09000;A2A468;Q05BA5	O09000;A2A468;Q05BA5	10;10;10	10;10;10	10;10;10	Nuclear receptor coactivator 3	Ncoa3	>sp|O09000|NCOA3_MOUSE Nuclear receptor coactivator 3 OS=Mus musculus GN=Ncoa3 PE=1 SV=2;>tr|A2A468|A2A468_MOUSE Nuclear receptor coactivator 3 OS=Mus musculus GN=Ncoa3 PE=1 SV=1;>tr|Q05BA5|Q05BA5_MOUSE Nuclear receptor coactivator 3 OS=Mus musculus GN=Nco	3	10	10	10	10	10	10	11.1	11.1	11.1	151.57	1398	1398;1402;1403	13.4			1			1			1		1	1		1			1	1		1				1	0	19.112	11.1	1005900
A2A473;E9Q0B9;A2A472	A2A473;E9Q0B9;A2A472	4;4;4	2;2;2	2;2;2		Tox2	>tr|A2A473|A2A473_MOUSE Protein Tox2 OS=Mus musculus GN=Tox2 PE=2 SV=1;>tr|E9Q0B9|E9Q0B9_MOUSE Protein Tox2 OS=Mus musculus GN=Tox2 PE=2 SV=1;>tr|A2A472|A2A472_MOUSE Protein Tox2 OS=Mus musculus GN=Tox2 PE=2 SV=1	3	4	2	2	4	2	2	11.9	7.1	7.1	53.2	505	505;522;547	18													1										1		0	18.285	11.9	223870
A2A484;A2A483;E9Q8D1;E9Q8D3;Q3UH28;Q3U1M7;A2A482;A2A485;A2A480;A2A481;A2A486	A2A484;A2A483;E9Q8D1;E9Q8D3;Q3UH28;Q3U1M7;A2A482;A2A485	32;31;31;31;30;30;30;27;14;13;3	32;31;31;31;30;30;30;27;14;13;3	32;31;31;31;30;30;30;27;14;13;3		Zmynd8	>tr|A2A484|A2A484_MOUSE Protein Zmynd8 OS=Mus musculus GN=Zmynd8 PE=1 SV=1;>tr|A2A483|A2A483_MOUSE Protein Zmynd8 OS=Mus musculus GN=Zmynd8 PE=1 SV=1;>tr|E9Q8D1|E9Q8D1_MOUSE Protein Zmynd8 OS=Mus musculus GN=Zmynd8 PE=1 SV=2;>tr|E9Q8D3|E9Q8D3_MOUSE Protein	11	32	32	32	32	32	32	34.5	34.5	34.5	136.94	1235	1235;1179;1199;1223;1154;1174;1206;1094;492;472;191	11.2	6	2		2	1	3	2	1	5	3		2		1	2	3	2	1	2	1	2			4	0	83.107	34.5	14888000
A2A4A1;Q91ZF0;F7CGC9	A2A4A1;Q91ZF0;F7CGC9	9;8;5	9;8;5	9;8;5	DnaJ homolog subfamily C member 24	Dnajc24	>tr|A2A4A1|A2A4A1_MOUSE DnaJ homolog subfamily C member 24 OS=Mus musculus GN=Dnajc24 PE=2 SV=1;>sp|Q91ZF0|DJC24_MOUSE DnaJ homolog subfamily C member 24 OS=Mus musculus GN=Dnajc24 PE=1 SV=3;>tr|F7CGC9|F7CGC9_MOUSE DnaJ homolog subfamily C member 24 (Fragm	3	9	9	9	9	9	9	64.9	64.9	64.9	16.922	148	148;196;116	13.1					1			1				2	4	2						2					0	12.988	64.9	8978500
Q62077;A2A4A6;G3UXP4;F6SLL0;G3V016	Q62077;A2A4A6	46;46;15;6;2	46;46;15;6;2	46;46;15;6;2	1-phosphatidylinositol 4,5-bisphosphate phosphodiesterase gamma-1;Phosphoinositide phospholipase C	Plcg1	>sp|Q62077|PLCG1_MOUSE 1-phosphatidylinositol 4,5-bisphosphate phosphodiesterase gamma-1 OS=Mus musculus GN=Plcg1 PE=1 SV=2;>tr|A2A4A6|A2A4A6_MOUSE 1-phosphatidylinositol 4,5-bisphosphate phosphodiesterase gamma-1 OS=Mus musculus GN=Plcg1 PE=1 SV=1	5	46	46	46	46	46	46	44	44	44	149.67	1302	1302;1290;513;132;110	14	1		1		1		5	7	5	10	2	3		4	6	2	1	8		1	3	6	3	4	0	192.96	44	39430000
Q99PI4;A2A4B3;A2A4B1	Q99PI4;A2A4B3;A2A4B1	5;5;5	4;4;4	4;4;4	Phosphatidate phosphatase LPIN3	Lpin3	>sp|Q99PI4|LPIN3_MOUSE Phosphatidate phosphatase LPIN3 OS=Mus musculus GN=Lpin3 PE=1 SV=1;>tr|A2A4B3|A2A4B3_MOUSE Phosphatidate phosphatase LPIN3 OS=Mus musculus GN=Lpin3 PE=1 SV=1;>tr|A2A4B1|A2A4B1_MOUSE Phosphatidate phosphatase LPIN3 OS=Mus musculus GN=	3	5	4	4	5	4	4	7.7	6.8	6.8	94.315	848	848;817;858	13.2	1			1																				2	0.0024853	1.9566	7.7	174270
P97432;A2A4N7;K3W4P1;Q05BC8;A2A4N5;F6S397;A2A4R0;G3UZH6	P97432;A2A4N7;K3W4P1;Q05BC8;A2A4N5;F6S397	13;13;13;12;12;8;2;1	13;13;13;12;12;8;2;1	1;1;1;1;1;1;0;0	Next to BRCA1 gene 1 protein	Nbr1	>sp|P97432|NBR1_MOUSE Next to BRCA1 gene 1 protein OS=Mus musculus GN=Nbr1 PE=1 SV=1;>tr|A2A4N7|A2A4N7_MOUSE Next to BRCA1 gene 1 protein OS=Mus musculus GN=Nbr1 PE=2 SV=1;>tr|K3W4P1|K3W4P1_MOUSE Next to BRCA1 gene 1 protein OS=Mus musculus GN=Nbr1 PE=2 SV	8	13	13	1	13	13	1	19.1	19.1	1.6	109.96	988	988;963;988;888;906;712;43;41	10.1		2	2	1	2						1					1	1			2			1		0	36.724	19.1	1461100
A2A4N8	A2A4N8	13	1	1		Nbr1	>tr|A2A4N8|A2A4N8_MOUSE Next to BRCA1 gene 1 protein OS=Mus musculus GN=Nbr1 PE=2 SV=1	1	13	1	1	13	1	1	19.7	1.5	1.5	106.07	951	951	16																2									0.0054975	1.5762	19.7	56910
A2A4P0;A2A4N9	A2A4P0;A2A4N9	24;21	22;19	22;19	ATP-dependent RNA helicase DHX8	Dhx8	>sp|A2A4P0|DHX8_MOUSE ATP-dependent RNA helicase DHX8 OS=Mus musculus GN=Dhx8 PE=2 SV=1;>tr|A2A4N9|A2A4N9_MOUSE ATP-dependent RNA helicase DHX8 (Fragment) OS=Mus musculus GN=Dhx8 PE=2 SV=2	2	24	22	22	24	22	22	25.3	23.9	23.9	142.57	1244	1244;1174	12.8		1	1	3				3		1	1	1	3	2	1			2		1	3		2		0	174.5	25.3	4927200
A2A4U6	A2A4U6	5	5	5		Zfp334	>tr|A2A4U6|A2A4U6_MOUSE Protein Zfp334 OS=Mus musculus GN=Zfp334 PE=4 SV=1	1	5	5	5	5	5	5	6.9	6.9	6.9	78.257	679	679	10.8	2				1													1		2					0	5.9728	6.9	454350
Q91Y63;A2A4U9	Q91Y63;A2A4U9	5;5	5;5	5;5	Solute carrier family 13 member 3	Slc13a3	>sp|Q91Y63|S13A3_MOUSE Solute carrier family 13 member 3 OS=Mus musculus GN=Slc13a3 PE=2 SV=1;>tr|A2A4U9|A2A4U9_MOUSE Solute carrier family 13 member 3 OS=Mus musculus GN=Slc13a3 PE=2 SV=1	2	5	5	5	5	5	5	14	14	14	66.143	600	600;558	10.2	1				2	1																2			0	3.9376	14	5416600
Q9D1C1;A2A4Z1	Q9D1C1;A2A4Z1	1;1	1;1	1;1	Ubiquitin-conjugating enzyme E2 C	Ube2c	>sp|Q9D1C1|UBE2C_MOUSE Ubiquitin-conjugating enzyme E2 C OS=Mus musculus GN=Ube2c PE=2 SV=1;>tr|A2A4Z1|A2A4Z1_MOUSE Ubiquitin-conjugating enzyme E2 C OS=Mus musculus GN=Ube2c PE=2 SV=1	2	1	1	1	1	1	1	9.5	9.5	9.5	19.606	179	179;171	10										2															0.00010011	3.8679	9.5	229990
P02535;A2A513;CON__P02535-1;P02535-3;P02535-2	P02535;A2A513;CON__P02535-1;P02535-3;P02535-2	8;8;8;8;8	1;1;1;1;1	0;0;0;0;0	Keratin, type I cytoskeletal 10	Krt10	>sp|P02535|K1C10_MOUSE Keratin, type I cytoskeletal 10 OS=Mus musculus GN=Krt10 PE=1 SV=3;>tr|A2A513|A2A513_MOUSE Keratin, type I cytoskeletal 10 OS=Mus musculus GN=Krt10 PE=3 SV=1;>P02535-1 SWISS-PROT:P02535-1 Tax_Id=10090 Gene_Symbol=Krt10 Isoform 1 of K	5	8	1	0	8	1	0	10.5	1.6	0	57.769	570	570;561;570;462;561	6						1																			1	-2	10.5	49392
A2A543;Q8R3Z5;Q8R3Z5-2;Q8R3Z5-3;Q8R3Z5-4;A2A542;A2A545	A2A543;Q8R3Z5;Q8R3Z5-2;Q8R3Z5-3;Q8R3Z5-4;A2A542;A2A545	19;16;14;14;14;13;13	14;11;9;9;9;8;8	14;11;9;9;9;8;8	Voltage-dependent L-type calcium channel subunit beta-1	Cacnb1	>tr|A2A543|A2A543_MOUSE Voltage-dependent L-type calcium channel subunit beta-1 OS=Mus musculus GN=Cacnb1 PE=1 SV=1;>sp|Q8R3Z5|CACB1_MOUSE Voltage-dependent L-type calcium channel subunit beta-1 OS=Mus musculus GN=Cacnb1 PE=1 SV=1;>sp|Q8R3Z5-2|CACB1_MOUSE	7	19	14	14	19	14	14	43.7	37	37	65.481	597	597;597;677;479;524;477;524	10.8	4	3			1	2								3	3	1			1	1		1	1	1	0	81.552	43.7	8914600
P84099;A2A547	P84099;A2A547	13;13	13;13	13;13	60S ribosomal protein L19;Ribosomal protein L19	Rpl19	>sp|P84099|RL19_MOUSE 60S ribosomal protein L19 OS=Mus musculus GN=Rpl19 PE=1 SV=1;>tr|A2A547|A2A547_MOUSE Ribosomal protein L19 OS=Mus musculus GN=Rpl19 PE=3 SV=1	2	13	13	13	13	13	13	38.3	38.3	38.3	23.466	196	196;194	10.6	7	3	2	3		4	3	1	4	1		1	1	1	1	2	2	1	1	3	1	2	1	3	0	22.787	38.3	54766000
A2A5E6;A2A5E6-2;F6QJI2	A2A5E6;A2A5E6-2;F6QJI2	3;3;2	3;3;2	3;3;2	Zinc finger protein 385C	Znf385c;Zfp385c	>sp|A2A5E6|Z385C_MOUSE Zinc finger protein 385C OS=Mus musculus GN=Znf385c PE=2 SV=1;>sp|A2A5E6-2|Z385C_MOUSE Isoform 2 of Zinc finger protein 385C OS=Mus musculus GN=Znf385c;>tr|F6QJI2|F6QJI2_MOUSE Zinc finger protein 385C (Fragment) OS=Mus musculus GN=Zf	3	3	3	3	3	3	3	9.8	9.8	9.8	44.644	429	429;430;251	19.2																		1	1	2					0	28.651	9.8	419720
A2A5R2;F6YCJ0	A2A5R2	57;10	43;7	43;7	Brefeldin A-inhibited guanine nucleotide-exchange protein 2	Arfgef2	>sp|A2A5R2|BIG2_MOUSE Brefeldin A-inhibited guanine nucleotide-exchange protein 2 OS=Mus musculus GN=Arfgef2 PE=1 SV=1	2	57	43	43	57	43	43	40.1	31.1	31.1	202.24	1792	1792;283	13.1	5	1	3	1	1	1	2	4	5	1	2	3	4	1	4	2	2	3	3	5	1	4	5	1	0	176.75	40.1	21720000
A2A5R8;Q9DBE7	A2A5R8;Q9DBE7	29;29	29;29	0;0		Stau1	>tr|A2A5R8|A2A5R8_MOUSE Double-stranded RNA-binding protein Staufen homolog 1 OS=Mus musculus GN=Stau1 PE=4 SV=1;>tr|Q9DBE7|Q9DBE7_MOUSE Double-stranded RNA-binding protein Staufen homolog 1 OS=Mus musculus GN=Stau1 PE=2 SV=1	2	29	29	0	29	29	0	64.9	64.9	0	53.746	485	485;489	13.7	1	1	4		2	1	3	3	3	2			1	1	3	2	2	2		7	4	3		3	0	111.52	64.9	22782000
A2A5S3;V9GX87	A2A5S3;V9GX87	28;20	1;1	1;1		Stau1	>tr|A2A5S3|A2A5S3_MOUSE Double-stranded RNA-binding protein Staufen homolog 1 OS=Mus musculus GN=Stau1 PE=4 SV=1;>tr|V9GX87|V9GX87_MOUSE Double-stranded RNA-binding protein Staufen homolog 1 OS=Mus musculus GN=Stau1 PE=4 SV=1	2	28	1	1	28	1	1	64.8	3.4	3.4	54.855	495	495;436	21																					1				9.8649e-05	3.5499	64.8	165530
A2A5V4;A2A5V2;P55194;A2A5V3;S4R2D3;S4R2T6;A2A5V1	A2A5V4;A2A5V2;P55194;A2A5V3;S4R2D3	12;11;10;10;10;4;3	12;11;10;10;10;4;3	12;11;10;10;10;4;3	SH3 domain-binding protein 1	Sh3bp1	>tr|A2A5V4|A2A5V4_MOUSE SH3 domain-binding protein 1 OS=Mus musculus GN=Sh3bp1 PE=1 SV=1;>tr|A2A5V2|A2A5V2_MOUSE SH3 domain-binding protein 1 OS=Mus musculus GN=Sh3bp1 PE=2 SV=1;>sp|P55194|3BP1_MOUSE SH3 domain-binding protein 1 OS=Mus musculus GN=Sh3bp1 P	7	12	12	12	12	12	12	28.7	28.7	28.7	74.172	680	680;584;601;582;587;209;55	14.3		1		1		1	2	1				1				1						2	2	2	0	41.728	28.7	1433400
A2A5Y6;P10637	A2A5Y6;P10637	56;53	56;53	12;10	Microtubule-associated protein;Microtubule-associated protein tau	Mapt	>tr|A2A5Y6|A2A5Y6_MOUSE Microtubule-associated protein OS=Mus musculus GN=Mapt PE=1 SV=1;>sp|P10637|TAU_MOUSE Microtubule-associated protein tau OS=Mus musculus GN=Mapt PE=1 SV=3	2	56	56	12	56	56	12	75.7	75.7	30.7	78.085	749	749;733	12.9	7	9	1	7	6	3	12	14	10	12	14	16	21	14	7	5	6	3	4	8	9	9	11	12	0	323.31	75.7	365200000
A2A5Z6;A2A5Z6-2	A2A5Z6;A2A5Z6-2	17;17	16;16	12;12	E3 ubiquitin-protein ligase SMURF2	Smurf2	>sp|A2A5Z6|SMUF2_MOUSE E3 ubiquitin-protein ligase SMURF2 OS=Mus musculus GN=Smurf2 PE=1 SV=1;>sp|A2A5Z6-2|SMUF2_MOUSE Isoform 2 of E3 ubiquitin-protein ligase SMURF2 OS=Mus musculus GN=Smurf2	2	17	16	12	17	16	12	27.3	26.3	21.3	86.174	748	748;735	14.2	1						1	1	1	1		3	1		2		1	2			2	1		1	0	23.288	27.3	2345000
A2A654;A2A655;A2A653;A2A652	A2A654;A2A655	47;46;4;2	47;46;4;2	1;0;0;0		Bptf	>tr|A2A654|A2A654_MOUSE Protein Bptf OS=Mus musculus GN=Bptf PE=2 SV=1;>tr|A2A655|A2A655_MOUSE Protein Bptf OS=Mus musculus GN=Bptf PE=2 SV=1	4	47	47	1	47	47	1	21	21	0.7	333.22	3036	3036;2973;289;158	13.6			3	1	5	2		2	4	5	3		4	1	7	2	2	1	3	4	4		3	3	0	117.9	21	11695000
A2A690;F6VCI2	A2A690	53;9	53;9	1;1	Protein TANC2	Tanc2	>sp|A2A690|TANC2_MOUSE Protein TANC2 OS=Mus musculus GN=Tanc2 PE=1 SV=1	2	53	53	1	53	53	1	38.2	38.2	1.1	220.26	1994	1994;370	12.7	4			3	5	5	5	2	7	2	3	2	3	3	7	4	2	6	2	5	3	1	3	3	0	265.99	38.2	28425000
A2A690-2;F6VP19	A2A690-2;F6VP19	53;27	1;1	1;1	Protein TANC2	Tanc2	>sp|A2A690-2|TANC2_MOUSE Isoform 2 of Protein TANC2 OS=Mus musculus GN=Tanc2;>tr|F6VP19|F6VP19_MOUSE Protein TANC2 (Fragment) OS=Mus musculus GN=Tanc2 PE=1 SV=1	2	53	1	1	53	1	1	37.5	0.5	0.5	221.36	2004	2004;1137	21.5																					1	1			1	-2	37.5	63040
A2A699;A2A699-2	A2A699;A2A699-2	24;18	24;18	23;17	Protein FAM171A2	Fam171a2	>sp|A2A699|F1712_MOUSE Protein FAM171A2 OS=Mus musculus GN=Fam171a2 PE=1 SV=1;>sp|A2A699-2|F1712_MOUSE Isoform 2 of Protein FAM171A2 OS=Mus musculus GN=Fam171a2	2	24	24	23	24	24	23	36.1	36.1	35	87.486	822	822;638	14.9		2				1	1	2	4	2	1	1		3	2	7	4		5	5	5	1			0	234.33	36.1	21982000
A2A6A1;A2AKY4;F6QGP8	A2A6A1	20;1;1	20;1;1	20;1;1	G patch domain-containing protein 8	Gpatch8	>sp|A2A6A1|GPTC8_MOUSE G patch domain-containing protein 8 OS=Mus musculus GN=Gpatch8 PE=1 SV=1	3	20	20	20	20	20	20	15	15	15	164.99	1505	1505;1200;1307	11.1		1	2	1			1	3	1	2	2	1	2		1		3	1	1		1				0	83.886	15	3394800
A2A6A2	A2A6A2	10	1	1		Hsp90aa1	>tr|A2A6A2|A2A6A2_MOUSE Heat shock protein HSP 90-alpha (Fragment) OS=Mus musculus GN=Hsp90aa1 PE=1 SV=2	1	10	1	1	10	1	1	58.2	11.2	11.2	11.182	98	98	9									1																0.0081105	1.3431	58.2	59734
A2A6P4	A2A6P4	2	2	2		Fam104a	>tr|A2A6P4|A2A6P4_MOUSE Protein Fam104a OS=Mus musculus GN=Fam104a PE=2 SV=1	1	2	2	2	2	2	2	18.4	18.4	18.4	19.618	185	185	10.5					1											1									0.00038428	2.9614	18.4	321770
A2A6Q5;A2A6Q5-2;A2A6Q5-3;Q8R568	A2A6Q5;A2A6Q5-2;A2A6Q5-3	12;12;12;4	12;12;12;4	12;12;12;4	Cell division cycle protein 27 homolog	Cdc27	>sp|A2A6Q5|CDC27_MOUSE Cell division cycle protein 27 homolog OS=Mus musculus GN=Cdc27 PE=1 SV=1;>sp|A2A6Q5-2|CDC27_MOUSE Isoform 2 of Cell division cycle protein 27 homolog OS=Mus musculus GN=Cdc27;>sp|A2A6Q5-3|CDC27_MOUSE Isoform 3 of Cell division cycle	4	12	12	12	12	12	12	21.7	21.7	21.7	91.841	825	825;830;831;399	15.2	1	1									1	2		1		1	3	1	1	2			1	1	0	21.445	21.7	3526500
P09541;A2A6Q8;Q9CZ19;D6RFU4	P09541;A2A6Q8;Q9CZ19	4;4;4;1	4;4;4;1	3;3;3;1	Myosin light chain 4	Myl4	>sp|P09541|MYL4_MOUSE Myosin light chain 4 OS=Mus musculus GN=Myl4 PE=2 SV=3;>tr|A2A6Q8|A2A6Q8_MOUSE Myosin light chain 4 (Fragment) OS=Mus musculus GN=Myl4 PE=2 SV=2;>tr|Q9CZ19|Q9CZ19_MOUSE Myosin light chain 4 OS=Mus musculus GN=Myl4 PE=2 SV=1	4	4	4	3	4	4	3	24.4	24.4	19.7	21.159	193	193;191;193;74	15.8		1													1							1		1	0	6.5971	24.4	284050
Q3TB48;A2A6S1	Q3TB48;A2A6S1	2;2	2;2	2;2	Transmembrane protein 104	Tmem104	>sp|Q3TB48|TM104_MOUSE Transmembrane protein 104 OS=Mus musculus GN=Tmem104 PE=2 SV=1;>tr|A2A6S1|A2A6S1_MOUSE Transmembrane protein 104 OS=Mus musculus GN=Tmem104 PE=2 SV=1	2	2	2	2	2	2	2	4.4	4.4	4.4	55.838	496	496;495	21																				1		1			0.00066244	2.5174	4.4	166150
A2A6T1	A2A6T1	14	14	14	Cerebellar degeneration-related protein 2-like	Cdr2l	>sp|A2A6T1|CDR2L_MOUSE Cerebellar degeneration-related protein 2-like OS=Mus musculus GN=Cdr2l PE=2 SV=1	1	14	14	14	14	14	14	37.8	37.8	37.8	53.212	465	465	9.78	5	2			2	1	1			4		2					1					3	2		0	71.319	37.8	8310300
A2A701	A2A701	7	1	1		Eif3m	>tr|A2A701|A2A701_MOUSE Eukaryotic translation initiation factor 3 subunit M (Fragment) OS=Mus musculus GN=Eif3m PE=4 SV=1	1	7	1	1	7	1	1	42.7	6.3	6.3	16.518	143	143	23																							1		1	-2	42.7	56025
A2A716;F8VQM4	A2A716;F8VQM4	20;19	20;19	19;18	Oxysterol-binding protein	Osbpl7	>tr|A2A716|A2A716_MOUSE Oxysterol-binding protein OS=Mus musculus GN=Osbpl7 PE=2 SV=1;>tr|F8VQM4|F8VQM4_MOUSE Oxysterol-binding protein OS=Mus musculus GN=Osbpl7 PE=2 SV=1	2	20	20	19	20	20	19	28.8	28.8	27.4	108.13	963	963;791	13.1		3	2			1			1	2			2		3	2	5		2		1	1		1	0	68.679	28.8	3161800
A2A791;A2A791-2;F6VYE2	A2A791;A2A791-2;F6VYE2	37;34;26	37;34;26	37;34;26	Zinc finger MYM-type protein 4	Zmym4	>sp|A2A791|ZMYM4_MOUSE Zinc finger MYM-type protein 4 OS=Mus musculus GN=Zmym4 PE=2 SV=1;>sp|A2A791-2|ZMYM4_MOUSE Isoform 2 of Zinc finger MYM-type protein 4 OS=Mus musculus GN=Zmym4;>tr|F6VYE2|F6VYE2_MOUSE Zinc finger MYM-type protein 4 (Fragment) OS=Mus	3	37	37	37	37	37	37	28	28	28	172.44	1549	1549;1460;1209	10.3	1	5	5	1	2	2		1	2		2	3	2	5	2	2	2	1		1	1		2		0	126.2	28	7360100
Q8CFX1;A2A7A7;A2A7A8	Q8CFX1;A2A7A7	15;15;4	15;15;4	15;15;4	GDH/6PGL endoplasmic bifunctional protein;Glucose 1-dehydrogenase;6-phosphogluconolactonase	H6pd	>sp|Q8CFX1|G6PE_MOUSE GDH/6PGL endoplasmic bifunctional protein OS=Mus musculus GN=H6pd PE=1 SV=2;>tr|A2A7A7|A2A7A7_MOUSE GDH/6PGL endoplasmic bifunctional protein OS=Mus musculus GN=H6pd PE=1 SV=1	3	15	15	15	15	15	15	22.1	22.1	22.1	88.927	789	789;797;171	12.7		2			2	1		2	1			2	1	1	1	2	3			1	1	1	1		0	26.241	22.1	4165200
A2A7B5;Q8C2W5;A2A7B7	A2A7B5	17;2;2	17;2;2	17;2;2		Prdm2	>tr|A2A7B5|A2A7B5_MOUSE Protein Prdm2 OS=Mus musculus GN=Prdm2 PE=1 SV=1	3	17	17	17	17	17	17	14.3	14.3	14.3	187.2	1709	1709;152;169	14.3	1		1		1		2	2					3					1	2	5		2	1		0	40.703	14.3	2405500
A2A7F4;E9Q532;A2A7F3	A2A7F4;E9Q532	14;13;1	14;13;1	14;13;1		Rlf	>tr|A2A7F4|A2A7F4_MOUSE Insulin-like 3 OS=Mus musculus GN=Rlf PE=4 SV=1;>tr|E9Q532|E9Q532_MOUSE Insulin-like 3 OS=Mus musculus GN=Rlf PE=2 SV=1	3	14	14	14	14	14	14	9	9	9	217.39	1918	1918;1808;107	15.1				1	1				1		1	1	2				1	1		1	1	1	2		0	28.839	9	1052900
F6Z4F8;A2A7F7;Q9WU20;F7BGN3	F6Z4F8;A2A7F7;Q9WU20;F7BGN3	8;8;7;5	8;8;7;5	8;8;7;5	Methylenetetrahydrofolate reductase	Mthfr	>tr|F6Z4F8|F6Z4F8_MOUSE Methylenetetrahydrofolate reductase (Fragment) OS=Mus musculus GN=Mthfr PE=2 SV=1;>tr|A2A7F7|A2A7F7_MOUSE Methylenetetrahydrofolate reductase OS=Mus musculus GN=Mthfr PE=3 SV=1;>sp|Q9WU20|MTHR_MOUSE Methylenetetrahydrofolate reducta	4	8	8	8	8	8	8	17.9	17.9	17.9	76.214	670	670;695;654;152	14.4				1			1					1			2	3					1	1			0	18.083	17.9	837820
A2A7H4;A2A7H5;F6UI76;E9PUJ0;G3UZT3;G3UYF5;Q8BK26-2;Q8BK26	A2A7H4;A2A7H5;F6UI76;E9PUJ0;G3UZT3;G3UYF5;Q8BK26-2;Q8BK26	3;3;2;2;2;2;2;2	3;3;2;2;2;2;2;2	3;3;2;2;2;2;2;2	F-box only protein 44	Fbxo44	>tr|A2A7H4|A2A7H4_MOUSE F-box only protein 44 (Fragment) OS=Mus musculus GN=Fbxo44 PE=4 SV=1;>tr|A2A7H5|A2A7H5_MOUSE F-box only protein 44 OS=Mus musculus GN=Fbxo44 PE=4 SV=1;>tr|F6UI76|F6UI76_MOUSE F-box only protein 44 (Fragment) OS=Mus musculus GN=Fbxo4	8	3	3	3	3	3	3	26.3	26.3	26.3	27.24	232	232;255;144;218;254;276;211;255	11.5	2																			1				1	0.00075139	2.344	26.3	616380
A2A7P4;Q3TDE8	A2A7P4;Q3TDE8	3;2	3;2	3;2	Zinc finger protein 691	Zfp691;Znf691	>tr|A2A7P4|A2A7P4_MOUSE Zinc finger protein 691 OS=Mus musculus GN=Zfp691 PE=4 SV=1;>sp|Q3TDE8|ZN691_MOUSE Zinc finger protein 691 OS=Mus musculus GN=Znf691 PE=2 SV=1	2	3	3	3	3	3	3	17	17	17	32.297	283	283;283	13.8				2																			1	1	0	11.653	17	181330
A2A7P9;Q99LQ4;A2A7Q0	A2A7P9;Q99LQ4;A2A7Q0	2;2;1	2;2;1	2;2;1	Coiled-coil domain-containing protein 23	Ccdc23	>tr|A2A7P9|A2A7P9_MOUSE Coiled-coil domain containing 23, isoform CRA_c OS=Mus musculus GN=Ccdc23 PE=4 SV=1;>sp|Q99LQ4|CCD23_MOUSE Coiled-coil domain-containing protein 23 OS=Mus musculus GN=Ccdc23 PE=2 SV=1;>tr|A2A7Q0|A2A7Q0_MOUSE Coiled-coil domain conta	3	2	2	2	2	2	2	24.5	24.5	24.5	12.02	102	102;66;71	21.3																			1			1	1		0	40.828	24.5	879530
A2A7S7	A2A7S7	45	45	2		Yars	>tr|A2A7S7|A2A7S7_MOUSE Tyrosine--tRNA ligase, cytoplasmic OS=Mus musculus GN=Yars PE=4 SV=1	1	45	45	2	45	45	2	68.4	68.4	5	63.001	564	564	15.6	2	3	3	6	1	1		4	2	2		3	5	2	7	3	6	9	11	11	8	6	5	6	0	205.07	68.4	146420000
A2A7S8-2;A2A7S8;A2A7S8-4;A2A7S8-3	A2A7S8-2;A2A7S8;A2A7S8-4;A2A7S8-3	10;9;9;8	10;9;9;8	10;9;9;8	Uncharacterized protein KIAA1522	Kiaa1522	>sp|A2A7S8-2|K1522_MOUSE Isoform 2 of Uncharacterized protein KIAA1522 OS=Mus musculus GN=Kiaa1522;>sp|A2A7S8|K1522_MOUSE Uncharacterized protein KIAA1522 OS=Mus musculus GN=Kiaa1522 PE=1 SV=1;>sp|A2A7S8-4|K1522_MOUSE Isoform 4 of Uncharacterized protein K	4	10	10	10	10	10	10	17.3	17.3	17.3	110.65	1070	1070;1013;1025;900	13.9		3				1					1						2	1		2	1	1	1		0	22.518	17.3	965580
Q3TJB1;A2A7T8	Q3TJB1;A2A7T8	2;2	2;2	2;2		Zmym1	>tr|Q3TJB1|Q3TJB1_MOUSE Protein Zmym1 OS=Mus musculus GN=Zmym1 PE=2 SV=1;>tr|A2A7T8|A2A7T8_MOUSE Protein Zmym1 OS=Mus musculus GN=Zmym1 PE=2 SV=1	2	2	2	2	2	2	2	2.2	2.2	2.2	110.42	983	983;885	4		1				1																			0.0002934	3.3377	2.2	90009
A2A863-2;A2A863;A2A863-3;A2A864	A2A863-2;A2A863;A2A863-3;A2A864	5;5;5;5	5;5;5;5	5;5;5;5	Integrin beta-4;Integrin beta	Itgb4	>sp|A2A863-2|ITB4_MOUSE Isoform 2 of Integrin beta-4 OS=Mus musculus GN=Itgb4;>sp|A2A863|ITB4_MOUSE Integrin beta-4 OS=Mus musculus GN=Itgb4 PE=2 SV=1;>sp|A2A863-3|ITB4_MOUSE Isoform 3 of Integrin beta-4 OS=Mus musculus GN=Itgb4;>tr|A2A864|A2A864_MOUSE Int	4	5	5	5	5	5	5	3.3	3.3	3.3	194.75	1753	1753;1818;1806;1802	15			1												1	1			1			1			0	8.6047	3.3	326340
A2A870;A2A870-2;Z4YLK3	A2A870;A2A870-2	4;2;1	4;2;1	4;2;1	Fas-binding factor 1	Fbf1	>sp|A2A870|FBF1_MOUSE Fas-binding factor 1 OS=Mus musculus GN=Fbf1 PE=1 SV=1;>sp|A2A870-2|FBF1_MOUSE Isoform 2 of Fas-binding factor 1 OS=Mus musculus GN=Fbf1	3	4	4	4	4	4	4	4.4	4.4	4.4	130.14	1173	1173;389;227	16.2				1									1											2	0	4.0072	4.4	794950
Q91WL6;A2A880	Q91WL6;A2A880	5;5	5;5	4;4	Sorting nexin-11	Snx11	>sp|Q91WL6|SNX11_MOUSE Sorting nexin-11 OS=Mus musculus GN=Snx11 PE=1 SV=1;>tr|A2A880|A2A880_MOUSE Sorting nexin-11 (Fragment) OS=Mus musculus GN=Snx11 PE=2 SV=1	2	5	5	4	5	5	4	20.7	20.7	17.7	30.431	271	271;197	15									1					3				1			1				0	6.748	20.7	1136900
A2A884	A2A884	9	9	9	Transcription factor HIVEP3	Hivep3	>sp|A2A884|ZEP3_MOUSE Transcription factor HIVEP3 OS=Mus musculus GN=Hivep3 PE=1 SV=1	1	9	9	9	9	9	9	6	6	6	253.41	2348	2348	12.5					1					5		1				2			1	1					0	21.019	6	747180
A2A891;A2A891-2;A2A891-5;Z4YMK8;B0QZL6	A2A891;A2A891-2;A2A891-5	22;22;21;6;1	22;22;21;6;1	8;8;8;0;0	Calmodulin-binding transcription activator 1	Camta1	>sp|A2A891|CMTA1_MOUSE Calmodulin-binding transcription activator 1 OS=Mus musculus GN=Camta1 PE=2 SV=1;>sp|A2A891-2|CMTA1_MOUSE Isoform 2 of Calmodulin-binding transcription activator 1 OS=Mus musculus GN=Camta1;>sp|A2A891-5|CMTA1_MOUSE Isoform 5 of Calmo	5	22	22	8	22	22	8	16.6	16.6	6.3	184.32	1682	1682;1675;1661;238;75	12.6	1	2		1	1	1	2	1	2		2	1		1	1	1	7	2		2	1	1			0	53.89	16.6	4654800
A2A891-4;A2A891-3	A2A891-4;A2A891-3	15;15	1;1	1;1	Calmodulin-binding transcription activator 1	Camta1	>sp|A2A891-4|CMTA1_MOUSE Isoform 4 of Calmodulin-binding transcription activator 1 OS=Mus musculus GN=Camta1;>sp|A2A891-3|CMTA1_MOUSE Isoform 3 of Calmodulin-binding transcription activator 1 OS=Mus musculus GN=Camta1	2	15	1	1	15	1	1	32.9	3.1	3.1	65.324	584	584;591	9									1																9.8503e-05	3.5121	32.9	249400
A2A8K5;Q8K0Z9	A2A8K5;Q8K0Z9	1;1	1;1	1;1	Probable G-protein coupled receptor 153	Gpr153	>tr|A2A8K5|A2A8K5_MOUSE Probable G-protein-coupled receptor 153 OS=Mus musculus GN=Gpr153 PE=2 SV=1;>sp|Q8K0Z9|GP153_MOUSE Probable G-protein coupled receptor 153 OS=Mus musculus GN=Gpr153 PE=2 SV=2	2	1	1	1	1	1	1	3.8	3.8	3.8	66.199	608	608;631	18																		1							0	5.3273	3.8	94432
A2A8L1;E9PYU4;E9PYL1	A2A8L1;E9PYU4;E9PYL1	36;36;36	12;12;12	12;12;12	Chromodomain-helicase-DNA-binding protein 5	Chd5	>sp|A2A8L1|CHD5_MOUSE Chromodomain-helicase-DNA-binding protein 5 OS=Mus musculus GN=Chd5 PE=1 SV=1;>tr|E9PYU4|E9PYU4_MOUSE Protein Chd5 OS=Mus musculus GN=Chd5 PE=4 SV=1;>tr|E9PYL1|E9PYL1_MOUSE Protein Chd5 OS=Mus musculus GN=Chd5 PE=4 SV=1	3	36	12	12	36	12	12	19.3	7.7	7.7	222.51	1946	1946;1915;1952	11.3	1		3				1		2		3				1		1						3		0	37.269	19.3	2087600
A2A8L5	A2A8L5	63	52	11	Receptor-type tyrosine-protein phosphatase F	Ptprf	>sp|A2A8L5|PTPRF_MOUSE Receptor-type tyrosine-protein phosphatase F OS=Mus musculus GN=Ptprf PE=1 SV=1	1	63	52	11	63	52	11	46.3	39.7	9.6	211.49	1898	1898	11.9	3	1	3	6	4	1	3		3	3	1	4	6	1	4	2	2	7	4		5		1	1	0	197.32	46.3	18462000
E9Q2S4;A2A8M8	E9Q2S4;A2A8M8	1;1	1;1	1;1		Pramef6	>tr|E9Q2S4|E9Q2S4_MOUSE Protein Pramef6 OS=Mus musculus GN=Pramef6 PE=4 SV=1;>tr|A2A8M8|A2A8M8_MOUSE Protein Pramef6 OS=Mus musculus GN=Pramef6 PE=4 SV=1	2	1	1	1	1	1	1	1.9	1.9	1.9	53.659	469	469;474	1	1																								1	-2	1.9	49606
B2RX14;A2A8R7	B2RX14;A2A8R7	26;26	24;24	24;24	Terminal uridylyltransferase 4	Zcchc11	>sp|B2RX14|TUT4_MOUSE Terminal uridylyltransferase 4 OS=Mus musculus GN=Zcchc11 PE=1 SV=2;>tr|A2A8R7|A2A8R7_MOUSE Terminal uridylyltransferase 4 OS=Mus musculus GN=Zcchc11 PE=1 SV=1	2	26	24	24	26	24	24	17.8	16.8	16.8	184.65	1644	1644;1648	13.3	2	1	1	2		1		2		1	1	1		1	2			1	1	1	4	2	1	1	0	85.471	17.8	3625500
Q91VU1;A2A8S2;A2A8S3	Q91VU1;A2A8S2;A2A8S3	2;2;2	2;2;2	2;2;2	Protein YIPF1	Yipf1	>sp|Q91VU1|YIPF1_MOUSE Protein YIPF1 OS=Mus musculus GN=Yipf1 PE=2 SV=1;>tr|A2A8S2|A2A8S2_MOUSE Protein YIPF1 (Fragment) OS=Mus musculus GN=Yipf1 PE=2 SV=2;>tr|A2A8S3|A2A8S3_MOUSE Protein YIPF1 (Fragment) OS=Mus musculus GN=Yipf1 PE=2 SV=1	3	2	2	2	2	2	2	6.2	6.2	6.2	34.257	306	306;243;269	15.5								1															1		0.0023046	1.9775	6.2	490910
A2A8U2;A2A8U2-3;A2A8U2-2	A2A8U2;A2A8U2-3;A2A8U2-2	10;10;8	10;10;8	10;10;8	Transmembrane protein 201	Tmem201	>sp|A2A8U2|TM201_MOUSE Transmembrane protein 201 OS=Mus musculus GN=Tmem201 PE=2 SV=1;>sp|A2A8U2-3|TM201_MOUSE Isoform 3 of Transmembrane protein 201 OS=Mus musculus GN=Tmem201;>sp|A2A8U2-2|TM201_MOUSE Isoform Samp1 of Transmembrane protein 201 OS=Mus musc	3	10	10	10	10	10	10	20.5	20.5	20.5	72.499	664	664;634;392	13.8		1		1	2			1			1	1		1	1	2	2	3	1					2	0	32.009	20.5	6150000
Q52KI8;A2A8V9;A2A8V8;E9PUK6;E9QKA4;Q52KI8-2;A2A983;F7BWM1;F6T4M4;F6UK16	Q52KI8;A2A8V9;A2A8V8;E9PUK6;E9QKA4;Q52KI8-2	11;11;11;11;10;10;4;3;2;1	11;11;11;11;10;10;4;3;2;1	11;11;11;11;10;10;4;3;2;1	Serine/arginine repetitive matrix protein 1	Srrm1	>sp|Q52KI8|SRRM1_MOUSE Serine/arginine repetitive matrix protein 1 OS=Mus musculus GN=Srrm1 PE=1 SV=2;>tr|A2A8V9|A2A8V9_MOUSE Serine/arginine repetitive matrix protein 1 OS=Mus musculus GN=Srrm1 PE=1 SV=1;>tr|A2A8V8|A2A8V8_MOUSE Serine/arginine repetitive	10	11	11	11	11	11	11	15.2	15.2	15.2	106.86	946	946;918;909;923;897;897;198;239;140;318	10.9		2	1	2	1		3	1	2		3	2								2	2	2			0	148.18	15.2	20820000
O08605;A2A8W8;F6YIU3;F6VT22;F6Y5U1	O08605;A2A8W8	5;5;2;2;1	5;5;2;2;1	4;4;1;1;1	MAP kinase-interacting serine/threonine-protein kinase 1	Mknk1	>sp|O08605|MKNK1_MOUSE MAP kinase-interacting serine/threonine-protein kinase 1 OS=Mus musculus GN=Mknk1 PE=1 SV=2;>tr|A2A8W8|A2A8W8_MOUSE MAP kinase-interacting serine/threonine kinase 1, isoform CRA_b OS=Mus musculus GN=Mknk1 PE=4 SV=1	5	5	5	4	5	5	4	13.8	13.8	12.2	47.914	427	427;415;114;141;101	13.7								1			2						2	1							0	13.445	13.8	483460
A2A8Z1;F6UHR6;E9PXZ2;E9Q6C1;Q5FWX7;Z4YJX3;A2A8Z1-2;F8VQE8	A2A8Z1;F6UHR6;E9PXZ2;E9Q6C1;Q5FWX7;Z4YJX3;A2A8Z1-2	21;21;21;19;17;17;17;1	21;21;21;19;17;17;17;1	20;20;20;18;16;16;16;1	Oxysterol-binding protein-related protein 9;Oxysterol-binding protein	Osbpl9	>sp|A2A8Z1|OSBL9_MOUSE Oxysterol-binding protein-related protein 9 OS=Mus musculus GN=Osbpl9 PE=1 SV=1;>tr|F6UHR6|F6UHR6_MOUSE Oxysterol-binding protein OS=Mus musculus GN=Osbpl9 PE=1 SV=2;>tr|E9PXZ2|E9PXZ2_MOUSE Oxysterol-binding protein OS=Mus musculus G	8	21	21	20	21	21	20	34.2	34.2	33.3	83.108	736	736;719;723;656;626;639;640;67	14	1		2	2	2	2	2	2		1	2				1	1	3	5	2	2	1		5	2	0	46.089	34.2	9969800
A2A930;A2A931;A2A933;A2A935;A2A934;A2A935-2;A2A935-3;A2A929	A2A930;A2A931;A2A933;A2A935;A2A934;A2A935-2;A2A935-3	3;3;3;2;2;2;2;1	3;3;3;2;2;2;2;1	3;3;3;2;2;2;2;1	PR domain zinc finger protein 16	Prdm16	>tr|A2A930|A2A930_MOUSE PR domain zinc finger protein 16 OS=Mus musculus GN=Prdm16 PE=4 SV=1;>tr|A2A931|A2A931_MOUSE PR domain zinc finger protein 16 OS=Mus musculus GN=Prdm16 PE=4 SV=1;>tr|A2A933|A2A933_MOUSE PR domain zinc finger protein 16 OS=Mus muscul	8	3	3	3	3	3	3	2.5	2.5	2.5	138.9	1257	1257;1274;1276;1275;1177;1178;1276;214	14.2										1	1			1								1			0.0057663	1.5678	2.5	4122800
A2A9B9;A8Y5H7;Q99J07	A2A9B9;A8Y5H7;Q99J07	18;18;18	18;18;18	18;18;18		Sec14l1	>tr|A2A9B9|A2A9B9_MOUSE Protein Sec14l1 OS=Mus musculus GN=Sec14l1 PE=4 SV=1;>tr|A8Y5H7|A8Y5H7_MOUSE Protein Sec14l1 OS=Mus musculus GN=Sec14l1 PE=2 SV=1;>tr|Q99J07|Q99J07_MOUSE Protein Sec14l1 OS=Mus musculus GN=Sec14l1 PE=2 SV=1	3	18	18	18	18	18	18	30	30	30	81.807	719	719;715;716	10.1	1	3		1		2	1		6			1			1			1	1	2				1	0	46.372	30	5241000
A2A9C3;A2A9C3-2;V9GXW1	A2A9C3;A2A9C3-2	30;29;7	30;29;7	30;29;7	Protein SZT2	Szt2	>sp|A2A9C3|SZT2_MOUSE Protein SZT2 OS=Mus musculus GN=Szt2 PE=1 SV=1;>sp|A2A9C3-2|SZT2_MOUSE Isoform 2 of Protein SZT2 OS=Mus musculus GN=Szt2	3	30	30	30	30	30	30	12.2	12.2	12.2	377.62	3431	3431;3430;559	11.3			3	3	1	3	1	1	4		1	1	2	2	3	1	2	2	2		2				0	88.13	12.2	2965600
A2A9I0;O35166	A2A9I0;O35166	7;7	7;7	7;7	Golgi SNAP receptor complex member 2	Gosr2	>tr|A2A9I0|A2A9I0_MOUSE Golgi SNAP receptor complex member 2 OS=Mus musculus GN=Gosr2 PE=4 SV=1;>sp|O35166|GOSR2_MOUSE Golgi SNAP receptor complex member 2 OS=Mus musculus GN=Gosr2 PE=2 SV=2	2	7	7	7	7	7	7	42.4	42.4	42.4	19.571	165	165;212	13.1	2	3		2			1	1		2					2	2	1	1	1			1	6		0	89.882	42.4	18309000
Q8BMK0;A2A9K3	Q8BMK0;A2A9K3	6;6	6;6	6;6	Centrosomal protein of 85 kDa	Cep85	>sp|Q8BMK0|CEP85_MOUSE Centrosomal protein of 85 kDa OS=Mus musculus GN=Cep85 PE=2 SV=2;>tr|A2A9K3|A2A9K3_MOUSE Centrosomal protein of 85 kDa OS=Mus musculus GN=Cep85 PE=2 SV=1	2	6	6	6	6	6	6	7.9	7.9	7.9	85.339	761	761;759	8.57	2		1		1								1				1			1					0	6.0087	7.9	777820
Q8QZR7;F6VDY0;A2A9L3	Q8QZR7;F6VDY0;A2A9L3	2;2;2	2;2;2	1;1;1	Serine/threonine-protein kinase PDIK1L	Pdik1l	>sp|Q8QZR7|PDK1L_MOUSE Serine/threonine-protein kinase PDIK1L OS=Mus musculus GN=Pdik1l PE=2 SV=1;>tr|F6VDY0|F6VDY0_MOUSE Serine/threonine-protein kinase PDIK1L (Fragment) OS=Mus musculus GN=Pdik1l PE=2 SV=1;>tr|A2A9L3|A2A9L3_MOUSE Serine/threonine-protein	3	2	2	1	2	2	1	7.3	7.3	5	38.549	341	341;191;417	5	1								1																0.0007497	2.2982	7.3	73605
A2A9Q0	A2A9Q0	4	4	4	Fibronectin type-III domain-containing transmembrane protein C1orf233 homolog		>sp|A2A9Q0|CA233_MOUSE Fibronectin type-III domain-containing transmembrane protein C1orf233 homolog OS=Mus musculus PE=2 SV=1	1	4	4	4	4	4	4	19.3	19.3	19.3	24.416	223	223	15								1					1	1					1		1				0	4.8195	19.3	757890
Q8BHG1;A2A9Q2;A6PWC3;Q3V3G9	Q8BHG1;A2A9Q2;A6PWC3	45;45;42;19	45;45;42;19	45;45;42;19	Nardilysin	Nrd1	>sp|Q8BHG1|NRDC_MOUSE Nardilysin OS=Mus musculus GN=Nrd1 PE=1 SV=1;>tr|A2A9Q2|A2A9Q2_MOUSE Nardilysin OS=Mus musculus GN=Nrd1 PE=1 SV=1;>tr|A6PWC3|A6PWC3_MOUSE Nardilysin OS=Mus musculus GN=Nrd1 PE=1 SV=1	4	45	45	45	45	45	45	46.9	46.9	46.9	132.89	1161	1161;1229;1117;395	12	3	9	5	1	1		2	6	5	4	4	3	8	9	4	2	2	1	1	3	6	6	3		0	323.31	46.9	77343000
A2A9S0;A2A9S2;A2A9R8;A2A9R6;A2A9S3;Q61701-2;A2A9R4;A2A9S1;A2A9R5	A2A9S0;A2A9S2;A2A9R8;A2A9R6;A2A9S3;Q61701-2	26;25;25;25;22;22;7;3;3	1;0;0;0;0;0;0;0;0	1;0;0;0;0;0;0;0;0	ELAV-like protein 4	Elavl4	>tr|A2A9S0|A2A9S0_MOUSE ELAV-like protein 4 OS=Mus musculus GN=Elavl4 PE=2 SV=1;>tr|A2A9S2|A2A9S2_MOUSE ELAV-like protein 4 OS=Mus musculus GN=Elavl4 PE=2 SV=1;>tr|A2A9R8|A2A9R8_MOUSE ELAV-like protein 4 OS=Mus musculus GN=Elavl4 PE=2 SV=1;>tr|A2A9R6|A2A9R	9	26	1	1	26	1	1	59.5	1.8	1.8	42.308	383	383;366;366;371;356;358;137;92;94	4				1																					1	-2	59.5	132970
A2A9T0;Z4YKN2;A2A9T0-2;A2A9T1;G3X9S9	A2A9T0;Z4YKN2;A2A9T0-2	8;7;7;1;1	8;7;7;1;1	8;7;7;1;1	TANK-binding kinase 1-binding protein 1	Tbkbp1	>sp|A2A9T0|TBKB1_MOUSE TANK-binding kinase 1-binding protein 1 OS=Mus musculus GN=Tbkbp1 PE=1 SV=1;>tr|Z4YKN2|Z4YKN2_MOUSE TANK-binding kinase 1-binding protein 1 OS=Mus musculus GN=Tbkbp1 PE=4 SV=1;>sp|A2A9T0-2|TBKB1_MOUSE Isoform 2 of TANK-binding kinase	5	8	8	8	8	8	8	18.3	18.3	18.3	67.001	611	611;610;596;151;153	9.8		2					1		1	1	1	1		1	1	1									0	22.589	18.3	803540
Q4VBE7;F6SH71;A2A9V9	Q4VBE7;F6SH71;A2A9V9	3;3;3	2;2;2	2;2;2		Kctd2	>tr|Q4VBE7|Q4VBE7_MOUSE BTB/POZ domain-containing protein KCTD2 OS=Mus musculus GN=Kctd2 PE=2 SV=1;>tr|F6SH71|F6SH71_MOUSE BTB/POZ domain-containing protein KCTD2 (Fragment) OS=Mus musculus GN=Kctd2 PE=4 SV=1;>tr|A2A9V9|A2A9V9_MOUSE BTB/POZ domain-containi	3	3	2	2	3	2	2	19.4	11.4	11.4	28.578	263	263;278;338	12.7												1	2												0	5.1263	19.4	711550
Q3UBZ5;A2A9W3;A2A9W1;Q3UBZ5-2	Q3UBZ5;A2A9W3;A2A9W1;Q3UBZ5-2	9;9;8;6	9;9;8;6	9;9;8;6	MIF4G domain-containing protein	Mif4gd	>sp|Q3UBZ5|MI4GD_MOUSE MIF4G domain-containing protein OS=Mus musculus GN=Mif4gd PE=2 SV=1;>tr|A2A9W3|A2A9W3_MOUSE MIF4G domain-containing protein OS=Mus musculus GN=Mif4gd PE=2 SV=1;>tr|A2A9W1|A2A9W1_MOUSE MIF4G domain-containing protein (Fragment) OS=Mus	4	9	9	9	9	9	9	44.6	44.6	44.6	25.493	222	222;203;162;92	10.8		3			1						2			1		1	2					1			0	28.329	44.6	3022900
Q8BMI3;A2A9W7;S4R2D2;A2A9W5	Q8BMI3;A2A9W7;S4R2D2	22;22;16;4	22;22;16;4	21;21;15;3	ADP-ribosylation factor-binding protein GGA3	Gga3	>sp|Q8BMI3|GGA3_MOUSE ADP-ribosylation factor-binding protein GGA3 OS=Mus musculus GN=Gga3 PE=2 SV=2;>tr|A2A9W7|A2A9W7_MOUSE ADP-ribosylation factor-binding protein GGA3 OS=Mus musculus GN=Gga3 PE=2 SV=1;>tr|S4R2D2|S4R2D2_MOUSE ADP-ribosylation factor-bind	4	22	22	21	22	22	21	40.5	40.5	39.6	77.972	718	718;640;595;117	14.1	2	1	2	2	2	2		1	1					1		3	1	4	5	1		2	5	1	0	101.8	40.5	13096000
Q6A152;A2A9Y7;Q64462;F6X6A4	Q6A152;A2A9Y7	11;11;1;1	11;11;1;1	11;11;1;1	Cytochrome P450 4X1	Cyp4x1	>sp|Q6A152|CP4X1_MOUSE Cytochrome P450 4X1 OS=Mus musculus GN=Cyp4x1 PE=1 SV=1;>tr|A2A9Y7|A2A9Y7_MOUSE Cytochrome P450 4X1 OS=Mus musculus GN=Cyp4x1 PE=3 SV=1	4	11	11	11	11	11	11	21.9	21.9	21.9	58.556	507	507;481;511;375	12.6	1	1		1	1		1			1	1							1		2	2			1	0	26.853	21.9	1971800
A2A9Z1;A2A9Z2	A2A9Z1;A2A9Z2	23;23	1;1	1;1		Dmd	>tr|A2A9Z1|A2A9Z1_MOUSE Dystrophin OS=Mus musculus GN=Dmd PE=1 SV=1;>tr|A2A9Z2|A2A9Z2_MOUSE Dystrophin OS=Mus musculus GN=Dmd PE=1 SV=1	2	23	1	1	23	1	1	43.4	2.2	2.2	68.926	604	604;617	8								1																	0.0046179	1.6601	43.4	48556
A2AA28;B7ZC87	A2AA28;B7ZC87	2;1	2;1	2;1	Methyltransferase-like protein 23	Mettl23	>sp|A2AA28|MET23_MOUSE Methyltransferase-like protein 23 OS=Mus musculus GN=Mettl23 PE=2 SV=1;>tr|B7ZC87|B7ZC87_MOUSE Methyltransferase-like protein 23 (Fragment) OS=Mus musculus GN=Mettl23 PE=2 SV=1	2	2	2	2	2	2	2	13.8	13.8	13.8	28.288	253	253;110	16												1								1					0.00028974	3.0641	13.8	131550
A2AAE1;A2AAE1-2;A2AAE1-3;A2AAE1-6;A2AAE1-4;F6YAT5;F6RPM4;A2AB97;A2AAE1-5;D6RI50;F6YB09	A2AAE1;A2AAE1-2;A2AAE1-3;A2AAE1-6;A2AAE1-4	83;83;82;82;77;32;32;31;8;4;3	83;83;82;82;77;32;32;31;8;4;3	83;83;82;82;77;32;32;31;8;4;3	Uncharacterized protein KIAA1109	Kiaa1109	>sp|A2AAE1|K1109_MOUSE Uncharacterized protein KIAA1109 OS=Mus musculus GN=Kiaa1109 PE=1 SV=4;>sp|A2AAE1-2|K1109_MOUSE Isoform 2 of Uncharacterized protein KIAA1109 OS=Mus musculus GN=Kiaa1109;>sp|A2AAE1-3|K1109_MOUSE Isoform 3 of Uncharacterized protein K	11	83	83	83	83	83	83	21.6	21.6	21.6	555.36	5005	5005;5026;5058;4970;4618;1586;1711;1507;877;329;227	13.4	4	4	5	3	4		2	5	2	5	2	6	5	7	1	8	2	6	2	7	5	1	5	7	0	263.84	21.6	12084000
A2AAJ9;H7BX05;F6TJX7;A2AAJ9-3;J9JIB2;E9QQ96;A2AAJ9-2	A2AAJ9;H7BX05;F6TJX7;A2AAJ9-3	3;3;2;2;1;1;1	3;3;2;2;1;1;1	2;2;2;2;0;0;0	Obscurin	Obscn	>sp|A2AAJ9|OBSCN_MOUSE Obscurin OS=Mus musculus GN=Obscn PE=2 SV=2;>tr|H7BX05|H7BX05_MOUSE Obscurin OS=Mus musculus GN=Obscn PE=2 SV=2;>tr|F6TJX7|F6TJX7_MOUSE Obscurin (Fragment) OS=Mus musculus GN=Obscn PE=4 SV=1;>sp|A2AAJ9-3|OBSCN_MOUSE Isoform 3 of Obsc	7	3	3	2	3	3	2	0.3	0.3	0.2	966.36	8891	8891;8032;2553;1579;855;7496;7167	7.75	1				1			1									1								0.00075379	2.4175	0.3	611160
O35250;A2AAN0;O35250-2;A2AAN3;A2AAN4	O35250;A2AAN0;O35250-2	34;34;31;11;5	34;34;31;11;5	34;34;31;11;5	Exocyst complex component 7	Exoc7	>sp|O35250|EXOC7_MOUSE Exocyst complex component 7 OS=Mus musculus GN=Exoc7 PE=1 SV=2;>tr|A2AAN0|A2AAN0_MOUSE Exocyst complex component 7 OS=Mus musculus GN=Exoc7 PE=2 SV=1;>sp|O35250-2|EXOC7_MOUSE Isoform 2 of Exocyst complex component 7 OS=Mus musculus G	5	34	34	34	34	34	34	54.4	54.4	54.4	79.959	697	697;684;653;288;105	13.2	3	1	1	3	2	1	4	2		1	2	3	4	1	3	5	5	2	4		1	3	2	3	0	323.31	54.4	28419000
Q3TEL6;A2AAP0;A2AAN9;Q3TEL6-2;F7D0T8;F6XBS7	Q3TEL6;A2AAP0;A2AAN9;Q3TEL6-2;F7D0T8	9;9;9;9;6;1	7;7;7;7;4;1	7;7;7;7;4;1	RING finger protein 157	Rnf157	>sp|Q3TEL6|RN157_MOUSE RING finger protein 157 OS=Mus musculus GN=Rnf157 PE=2 SV=2;>tr|A2AAP0|A2AAP0_MOUSE RING finger protein 157 OS=Mus musculus GN=Rnf157 PE=2 SV=1;>tr|A2AAN9|A2AAN9_MOUSE RING finger protein 157 OS=Mus musculus GN=Rnf157 PE=2 SV=1;>sp|Q	6	9	7	7	9	7	7	21.8	19.1	19.1	74.533	685	685;659;681;681;506;166	11.7	1						1	1				1	1				1							1	0	21.345	21.8	937910
A2AAX3;Q8K1Y4;Q3TEP6;A2AAX0	A2AAX3	9;3;3;1	9;3;3;1	9;3;3;1		Klhl15	>tr|A2AAX3|A2AAX3_MOUSE Klhl15 protein OS=Mus musculus GN=Klhl15 PE=2 SV=1	4	9	9	9	9	9	9	19.5	19.5	19.5	69.744	604	604;237;248;106	11.8	1	1			1							1	1	1			1			1		1			0	20.819	19.5	653940
A2AAY5	A2AAY5	29	29	27	SH3 and PX domain-containing protein 2B	Sh3pxd2b	>sp|A2AAY5|SPD2B_MOUSE SH3 and PX domain-containing protein 2B OS=Mus musculus GN=Sh3pxd2b PE=1 SV=1	1	29	29	27	29	29	27	42.7	42.7	40.7	101.52	908	908	10.8	2	4	6	1	4	3	1	2	2			2		1			6	4	2			1	4	1	0	73.835	42.7	17589000
A2AB59;A2AB59-2;A2AKN5	A2AB59;A2AB59-2	10;7;2	10;7;2	10;7;2	Rho GTPase-activating protein 27	Arhgap27	>sp|A2AB59|RHG27_MOUSE Rho GTPase-activating protein 27 OS=Mus musculus GN=Arhgap27 PE=1 SV=1;>sp|A2AB59-2|RHG27_MOUSE Isoform 2 of Rho GTPase-activating protein 27 OS=Mus musculus GN=Arhgap27	3	10	10	10	10	10	10	14.3	14.3	14.3	97.047	869	869;670;243	10.7	1	2				1		1						1		2		1						1	0	8.0567	14.3	877450
A2AB60;Q9JL26-2	A2AB60;Q9JL26-2	34;33	31;30	1;1	Formin-like protein 1	Fmnl1	>tr|A2AB60|A2AB60_MOUSE Formin-like 1, isoform CRA_c OS=Mus musculus GN=Fmnl1 PE=1 SV=1;>sp|Q9JL26-2|FMNL_MOUSE Isoform 2 of Formin-like protein 1 OS=Mus musculus GN=Fmnl1	2	34	31	1	34	31	1	34.1	31.7	1.9	121.54	1090	1090;1065	13	1		1			3	4	3	1	2	1	1	3	2	1	1	2	2				3	2	2	0	88.884	34.1	10343000
A2ABG4	A2ABG4	12	12	12		Tbc1d16	>tr|A2ABG4|A2ABG4_MOUSE Protein Tbc1d16 OS=Mus musculus GN=Tbc1d16 PE=2 SV=1	1	12	12	12	12	12	12	13.8	13.8	13.8	86.534	766	766	13.8			1		2					1	1	1		1			1	1	1		1	2			0	21.211	13.8	2175900
Q5PR68;A2ABQ5;S4R1I4;J3JS86;I7HPW3;Z4YKK6;S4R188;I7HLS4;Q5PR68-2	Q5PR68;A2ABQ5;S4R1I4;J3JS86;I7HPW3	4;4;4;4;2;1;1;1;1	4;4;4;4;2;1;1;1;1	4;4;4;4;2;1;1;1;1	Centrosomal protein of 112 kDa	Cep112	>sp|Q5PR68|CE112_MOUSE Centrosomal protein of 112 kDa OS=Mus musculus GN=Cep112 PE=2 SV=2;>tr|A2ABQ5|A2ABQ5_MOUSE Centrosomal protein of 112 kDa (Fragment) OS=Mus musculus GN=Cep112 PE=2 SV=1;>tr|S4R1I4|S4R1I4_MOUSE Centrosomal protein of 112 kDa OS=Mus mu	9	4	4	4	4	4	4	4.9	4.9	4.9	112.67	954	954;609;912;1006;225;152;195;561;173	7.83		1			1	1	1	1											1						0	4.6611	4.9	690370
A2ABV5;A2BDP0;A2BDN7;A2ABV5-2;A2ABV5-3;A2ABV5-4	A2ABV5;A2BDP0;A2BDN7;A2ABV5-2	28;16;14;14;9;8	28;16;14;14;9;8	28;16;14;14;9;8	Mediator of RNA polymerase II transcription subunit 14	Med14	>sp|A2ABV5|MED14_MOUSE Mediator of RNA polymerase II transcription subunit 14 OS=Mus musculus GN=Med14 PE=1 SV=1;>tr|A2BDP0|A2BDP0_MOUSE Mediator of RNA polymerase II transcription subunit 14 OS=Mus musculus GN=Med14 PE=2 SV=1;>tr|A2BDN7|A2BDN7_MOUSE Media	6	28	28	28	28	28	28	26.7	26.7	26.7	160.96	1459	1459;798;700;770;471;362	14	1	2	1				1	1	1	3			2	2	2	2	1	4	3	1	2		1	1	0	114.68	26.7	5019800
A2ABY3;Q922E4	A2ABY3;Q922E4	20;19	20;19	20;19	Ethanolamine-phosphate cytidylyltransferase	Pcyt2	>tr|A2ABY3|A2ABY3_MOUSE Ethanolamine-phosphate cytidylyltransferase OS=Mus musculus GN=Pcyt2 PE=4 SV=1;>sp|Q922E4|PCY2_MOUSE Ethanolamine-phosphate cytidylyltransferase OS=Mus musculus GN=Pcyt2 PE=1 SV=1	2	20	20	20	20	20	20	68.9	68.9	68.9	43.446	386	386;404	11.4	1	1	1	3	3	9	3					1	2	2	2	1	4	2	1		1	1	3	1	0	183.71	68.9	34744000
A2AC07;Q8C4X1;Q8C4X1-4;Q8C4X1-3;Q8C4X1-2	A2AC07;Q8C4X1;Q8C4X1-4;Q8C4X1-3;Q8C4X1-2	1;1;1;1;1	1;1;1;1;1	1;1;1;1;1	Centromere protein X	Stra13	>tr|A2AC07|A2AC07_MOUSE Centromere protein X OS=Mus musculus GN=Stra13 PE=2 SV=1;>sp|Q8C4X1|CENPX_MOUSE Centromere protein X OS=Mus musculus GN=Stra13 PE=2 SV=1;>sp|Q8C4X1-4|CENPX_MOUSE Isoform 4 of Centromere protein X OS=Mus musculus GN=Stra13;>sp|Q8C4X1	5	1	1	1	1	1	1	7.9	7.9	7.9	13.107	114	114;78;107;111;169	19																			1						0.0045331	1.6829	7.9	64390
O54864;A2AC19;O54864-2;O54864-3	O54864;A2AC19;O54864-2;O54864-3	3;3;3;2	3;3;3;2	3;3;3;2	Histone-lysine N-methyltransferase SUV39H1	Suv39h1	>sp|O54864|SUV91_MOUSE Histone-lysine N-methyltransferase SUV39H1 OS=Mus musculus GN=Suv39h1 PE=1 SV=1;>tr|A2AC19|A2AC19_MOUSE Histone-lysine N-methyltransferase SUV39H1 OS=Mus musculus GN=Suv39h1 PE=1 SV=1;>sp|O54864-2|SUV91_MOUSE Isoform 2 of Histone-lys	4	3	3	3	3	3	3	6.6	6.6	6.6	47.754	412	412;413;453;286	13										1		2						1							0.00029231	3.2578	6.6	326910
A2ACC6	A2ACC6	45	45	0		Ralgapb	>tr|A2ACC6|A2ACC6_MOUSE Ral GTPase-activating protein subunit beta OS=Mus musculus GN=Ralgapb PE=2 SV=1	1	45	45	0	45	45	0	41.7	41.7	0	166.57	1495	1495	11	4	7	8	3	1	5	4	4		2	2		1	3	3	3	3	2	1	2	3	1	6	3	0	323.31	41.7	33307000
A2ACD2;Q6PDS0	A2ACD2;Q6PDS0	2;1	2;1	2;1	V-set and transmembrane domain-containing protein 2-like protein	Vstm2l	>tr|A2ACD2|A2ACD2_MOUSE V-set and transmembrane domain-containing protein 2-like protein OS=Mus musculus GN=Vstm2l PE=4 SV=1;>sp|Q6PDS0|VTM2L_MOUSE V-set and transmembrane domain-containing protein 2-like protein OS=Mus musculus GN=Vstm2l PE=2 SV=1	2	2	2	2	2	2	2	8.4	8.4	8.4	22.143	202	202;220	19																1						1			0.0023954	1.9717	8.4	794650
A2ACG7	A2ACG7	29	1	1		Rpn2	>tr|A2ACG7|A2ACG7_MOUSE Dolichyl-diphosphooligosaccharide--protein glycosyltransferase subunit 2 OS=Mus musculus GN=Rpn2 PE=2 SV=1	1	29	1	1	29	1	1	50.6	1.3	1.3	67.501	615	615	5					1																				1	-2	50.6	257440
A2ACH6;P82347	A2ACH6;P82347	2;2	2;2	2;2	Delta-sarcoglycan	Sgcd	>tr|A2ACH6|A2ACH6_MOUSE Delta-sarcoglycan OS=Mus musculus GN=Sgcd PE=4 SV=1;>sp|P82347|SGCD_MOUSE Delta-sarcoglycan OS=Mus musculus GN=Sgcd PE=1 SV=1	2	2	2	2	2	2	2	12.5	12.5	12.5	21.694	192	192;289	13				1													1	1							0	5.5209	12.5	827510
A2ACJ2	A2ACJ2	22	22	22	Fanconi anemia-associated protein of 100 kDa	Faap100	>sp|A2ACJ2|FP100_MOUSE Fanconi anemia-associated protein of 100 kDa OS=Mus musculus GN=Faap100 PE=2 SV=1	1	22	22	22	22	22	22	38.5	38.5	38.5	94.28	879	879	10.7	2	3	1	1	3			1			1	4	4	1			1			1	2	1		1	0	66.383	38.5	3969200
Q6PFY8;A2ACL2;F6SXK7;E9Q2K9;Q6PFY8-2	Q6PFY8;A2ACL2;F6SXK7;E9Q2K9;Q6PFY8-2	1;1;1;1;1	1;1;1;1;1	1;1;1;1;1	Tripartite motif-containing protein 45	Trim45	>sp|Q6PFY8|TRI45_MOUSE Tripartite motif-containing protein 45 OS=Mus musculus GN=Trim45 PE=2 SV=2;>tr|A2ACL2|A2ACL2_MOUSE Tripartite motif-containing protein 45 OS=Mus musculus GN=Trim45 PE=4 SV=1;>tr|F6SXK7|F6SXK7_MOUSE Tripartite motif-containing protein	5	1	1	1	1	1	1	1.9	1.9	1.9	64.257	580	580;531;638;757;639	7							1																		0.0026674	1.9461	1.9	38716
Q8K4Q0;A2ACM0;Q8K4Q0-4;Q8K4Q0-2;E9PXZ5;Q8K4Q0-5;Q8K4Q0-3;F7CN67;F6U5L3;F7BQS0;F7B6I3	Q8K4Q0;A2ACM0	43;43;15;15;11;7;6;5;4;3;2	43;43;15;15;11;7;6;5;4;3;2	43;43;15;15;11;7;6;5;4;3;2	Regulatory-associated protein of mTOR	Rptor	>sp|Q8K4Q0|RPTOR_MOUSE Regulatory-associated protein of mTOR OS=Mus musculus GN=Rptor PE=1 SV=1;>tr|A2ACM0|A2ACM0_MOUSE Regulatory-associated protein of mTOR OS=Mus musculus GN=Rptor PE=1 SV=1	11	43	43	43	43	43	43	36.7	36.7	36.7	149.47	1335	1335;1335;248;658;387;297;307;264;89;171;102	11.3	8	2	1		2	4	1	4	1	5	2	4	3	3	1	2	3	6	3	2	1	2		1	0	278.99	36.7	35533000
A2ACP1-2;A2ACP1;X1WI14	A2ACP1-2;A2ACP1	4;4;1	4;4;1	4;4;1	Tetratricopeptide repeat protein 39A	Ttc39a	>sp|A2ACP1-2|TT39A_MOUSE Isoform 2 of Tetratricopeptide repeat protein 39A OS=Mus musculus GN=Ttc39a;>sp|A2ACP1|TT39A_MOUSE Tetratricopeptide repeat protein 39A OS=Mus musculus GN=Ttc39a PE=2 SV=1	3	4	4	4	4	4	4	8.2	8.2	8.2	65.633	576	576;578;159	14						1			1											1	1				0	7.2761	8.2	418820
Q8K1G9;A2ACQ1;A2ACP9	Q8K1G9;A2ACQ1	11;11;2	11;11;2	11;11;2		Dhx35	>tr|Q8K1G9|Q8K1G9_MOUSE DEAH (Asp-Glu-Ala-His) box polypeptide 35 OS=Mus musculus GN=Dhx35 PE=2 SV=1;>tr|A2ACQ1|A2ACQ1_MOUSE Protein Dhx35 OS=Mus musculus GN=Dhx35 PE=2 SV=1	3	11	11	11	11	11	11	19.4	19.4	19.4	75.876	679	679;703;213	11.2	2		1				2	1			1						1	1	1		1	1			0	11.276	19.4	1858000
A2ACT7	A2ACT7	3	3	3		Col9a3	>tr|A2ACT7|A2ACT7_MOUSE Procollagen, type IX, alpha 3 OS=Mus musculus GN=Col9a3 PE=4 SV=1	1	3	3	3	3	3	3	8.8	8.8	8.8	63.474	680	680	7.33		1		1												1									0	4.3367	8.8	234950
A2ACV6;E1U8D0	A2ACV6;E1U8D0	58;54	58;54	55;51	Protein SOGA1;N-terminal form;C-terminal 80 kDa form	Soga1	>tr|A2ACV6|A2ACV6_MOUSE Protein SOGA1 OS=Mus musculus GN=Soga1 PE=4 SV=1;>sp|E1U8D0|SOGA1_MOUSE Protein SOGA1 OS=Mus musculus GN=Soga1 PE=1 SV=3	2	58	58	55	58	58	55	41.1	41.1	40.3	183.14	1654	1654;1418	13.2	4	4	2	4	5	1	4	3	2	3	4	2	2	3	3	3	2	1	5	3	1	10	4	5	0	248.57	41.1	39064000
A2AD03;Q9QXG2;Q3UR39	A2AD03;Q9QXG2;Q3UR39	21;20;19	21;20;19	17;16;15	Rab proteins geranylgeranyltransferase component A 1	Chm	>tr|A2AD03|A2AD03_MOUSE Rab proteins geranylgeranyltransferase component A 1 OS=Mus musculus GN=Chm PE=4 SV=1;>sp|Q9QXG2|RAE1_MOUSE Rab proteins geranylgeranyltransferase component A 1 OS=Mus musculus GN=Chm PE=2 SV=1;>tr|Q3UR39|Q3UR39_MOUSE Rab proteins g	3	21	21	17	21	21	17	40	40	36.6	73.663	662	662;665;623	12.4	1	2	1		1	1	3	2	1	3	1				2	2			3	1		2	1	2	0	55.692	40	9239500
Q99JT2;A2AD84	Q99JT2;A2AD84	9;9	3;3	3;3	Serine/threonine-protein kinase MST4	Mst4;2610018G03Rik	>sp|Q99JT2|MST4_MOUSE Serine/threonine-protein kinase MST4 OS=Mus musculus GN=Mst4 PE=2 SV=1;>tr|A2AD84|A2AD84_MOUSE Protein 2610018G03Rik OS=Mus musculus GN=2610018G03Rik PE=2 SV=1	2	9	3	3	9	3	3	25	13	13	46.613	416	416;392	15.7													1			1		1							0	14.085	25	237860
A2ADA5;A2ADA5-2;A2ADA5-3	A2ADA5;A2ADA5-2;A2ADA5-3	6;5;4	6;5;4	6;5;4	tRNA pseudouridine synthase-like 1	Pusl1	>sp|A2ADA5|PUSL1_MOUSE tRNA pseudouridine synthase-like 1 OS=Mus musculus GN=Pusl1 PE=2 SV=1;>sp|A2ADA5-2|PUSL1_MOUSE Isoform 2 of tRNA pseudouridine synthase-like 1 OS=Mus musculus GN=Pusl1;>sp|A2ADA5-3|PUSL1_MOUSE Isoform 3 of tRNA pseudouridine synthase	3	6	6	6	6	6	6	22.3	22.3	22.3	31.992	291	291;280;219	16.8											1	1	1				1							2	0	10.522	22.3	585970
A2ADB1;A2ADB0;Q62504;Q62504-2;Q62504-3	A2ADB1;A2ADB0;Q62504;Q62504-2;Q62504-3	61;61;59;59;58	61;61;59;59;58	61;61;59;59;58	Msx2-interacting protein	Spen	>tr|A2ADB1|A2ADB1_MOUSE Msx2-interacting protein OS=Mus musculus GN=Spen PE=1 SV=1;>tr|A2ADB0|A2ADB0_MOUSE Msx2-interacting protein OS=Mus musculus GN=Spen PE=1 SV=1;>sp|Q62504|MINT_MOUSE Msx2-interacting protein OS=Mus musculus GN=Spen PE=1 SV=2;>sp|Q6250	5	61	61	61	61	61	61	24.5	24.5	24.5	395.98	3620	3620;3643;3644;3621;3553	11.2	4	2	6	3	4	2	5	4	4	5	2	2	3	2	2	6	2	3	3	1	2	3	2	2	0	224.09	24.5	11366000
A2ADB2	A2ADB2	3	2	2		Fam131c	>tr|A2ADB2|A2ADB2_MOUSE Family with sequence similarity 131, member C OS=Mus musculus GN=Fam131c PE=2 SV=1	1	3	2	2	3	2	2	17.6	14.7	14.7	29.918	273	273	20																		2						1	9.8561e-05	3.5236	17.6	127310
Q80TQ5;A2ADE0;Z4YJW6;Q80TQ5-2;Q80TQ5-3	Q80TQ5;A2ADE0;Z4YJW6;Q80TQ5-2;Q80TQ5-3	14;14;14;14;10	14;14;14;14;10	14;14;14;14;10	Pleckstrin homology domain-containing family M member 2	Plekhm2	>sp|Q80TQ5|PKHM2_MOUSE Pleckstrin homology domain-containing family M member 2 OS=Mus musculus GN=Plekhm2 PE=2 SV=2;>tr|A2ADE0|A2ADE0_MOUSE Pleckstrin homology domain-containing family M member 2 OS=Mus musculus GN=Plekhm2 PE=4 SV=1;>tr|Z4YJW6|Z4YJW6_MOUSE	5	14	14	14	14	14	14	19.3	19.3	19.3	112.73	1018	1018;1013;1033;1032;867	11.5	1		1	1	1			2	1	2		1	2				3	1		1		1			0	54.398	19.3	3111700
Q71FD7;A2ADF3;A2ADF2;A2ADF1;A2ADE8;A2ADE9;A2ADE5;A2ADE6;A2ADE7	Q71FD7;A2ADF3;A2ADF2;A2ADF1;A2ADE8;A2ADE9;A2ADE5;A2ADE6;A2ADE7	1;1;1;1;1;1;1;1;1	1;1;1;1;1;1;1;1;1	1;1;1;1;1;1;1;1;1	Filamin-binding LIM protein 1	Fblim1	>sp|Q71FD7|FBLI1_MOUSE Filamin-binding LIM protein 1 OS=Mus musculus GN=Fblim1 PE=1 SV=2;>tr|A2ADF3|A2ADF3_MOUSE Filamin-binding LIM protein 1 (Fragment) OS=Mus musculus GN=Fblim1 PE=2 SV=1;>tr|A2ADF2|A2ADF2_MOUSE Filamin-binding LIM protein 1 (Fragment) O	9	1	1	1	1	1	1	4.3	4.3	4.3	41.026	375	375;56;73;98;102;128;167;175;182	6						1																			0.00047787	2.8001	4.3	56648
A2ADF7-2;A2ADF7	A2ADF7-2;A2ADF7	2;2	2;2	2;2	Solute carrier family 25 member 34	Slc25a34	>sp|A2ADF7-2|S2534_MOUSE Isoform 2 of Solute carrier family 25 member 34 OS=Mus musculus GN=Slc25a34;>sp|A2ADF7|S2534_MOUSE Solute carrier family 25 member 34 OS=Mus musculus GN=Slc25a34 PE=2 SV=1	2	2	2	2	2	2	2	8.7	8.7	8.7	23.041	219	219;318	8.5							1			1															0.0012125	2.1875	8.7	247110
F6WHL0;A2ADH1;Q9CQY5;F6TBV1;Q9CQY5-2;Q9CQY5-3	F6WHL0;A2ADH1;Q9CQY5;F6TBV1;Q9CQY5-2;Q9CQY5-3	6;6;6;5;5;5	6;6;6;5;5;5	6;6;6;5;5;5	Magnesium transporter protein 1	Magt1	>tr|F6WHL0|F6WHL0_MOUSE Magnesium transporter protein 1 (Fragment) OS=Mus musculus GN=Magt1 PE=4 SV=1;>tr|A2ADH1|A2ADH1_MOUSE Magnesium transporter protein 1 OS=Mus musculus GN=Magt1 PE=4 SV=1;>sp|Q9CQY5|MAGT1_MOUSE Magnesium transporter protein 1 OS=Mus m	6	6	6	6	6	6	6	17.5	17.5	17.5	38.839	343	343;368;335;312;306;312	9.6	1		2				1					3			2	1									0	90.287	17.5	3743700
Q8R3G1;A2ADR8	Q8R3G1;A2ADR8	16;16	16;16	16;16	Nuclear inhibitor of protein phosphatase 1	Ppp1r8	>sp|Q8R3G1|PP1R8_MOUSE Nuclear inhibitor of protein phosphatase 1 OS=Mus musculus GN=Ppp1r8 PE=1 SV=1;>tr|A2ADR8|A2ADR8_MOUSE Nuclear inhibitor of protein phosphatase 1 OS=Mus musculus GN=Ppp1r8 PE=2 SV=1	2	16	16	16	16	16	16	53.3	53.3	53.3	38.527	351	351;350	11.5		1	1	4	3				2	1			1		2			1	1	2		1		2	0	192.01	53.3	15769000
A2ADY9;Q9DAF3	A2ADY9	18;3	18;3	18;3	Protein DDI1 homolog 2	Ddi2	>sp|A2ADY9|DDI2_MOUSE Protein DDI1 homolog 2 OS=Mus musculus GN=Ddi2 PE=1 SV=1	2	18	18	18	18	18	18	60.4	60.4	60.4	44.59	399	399;408	12.9				3	1	1	1			1	2	4	3	4	2		1		1		1	1	1	1	0	208.74	60.4	15480000
A2AE27;Q9DBT5;F7D159;A2AE22;A2AE25;F7ATG4	A2AE27;Q9DBT5	30;28;7;5;5;5	29;27;7;4;5;5	29;27;7;4;5;5	AMP deaminase 2	Ampd2	>tr|A2AE27|A2AE27_MOUSE AMP deaminase 2 OS=Mus musculus GN=Ampd2 PE=1 SV=1;>sp|Q9DBT5|AMPD2_MOUSE AMP deaminase 2 OS=Mus musculus GN=Ampd2 PE=1 SV=1	6	30	29	29	30	29	29	29.9	29.9	29.9	94.695	824	824;798;216;102;165;256	11	2	2	1	1	5	6	1	4	2	1	4	1	1		3		2	1	2	2	2	2	2		0	270.86	29.9	31599000
Q80ZD8;A2AE38;Q80ZD8-2	Q80ZD8;A2AE38;Q80ZD8-2	10;10;9	10;10;9	10;10;9	Amphoterin-induced protein 1	Amigo1	>sp|Q80ZD8|AMGO1_MOUSE Amphoterin-induced protein 1 OS=Mus musculus GN=Amigo1 PE=1 SV=1;>tr|A2AE38|A2AE38_MOUSE Amphoterin-induced protein 1 (Fragment) OS=Mus musculus GN=Amigo1 PE=2 SV=1;>sp|Q80ZD8-2|AMGO1_MOUSE Isoform 2 of Amphoterin-induced protein 1 O	3	10	10	10	10	10	10	29.1	29.1	29.1	55.343	492	492;626;309	7.85	4			2	1	2					1								1	1			1		0	33.965	29.1	2981200
O89104;F7B2D1;A2AE45	O89104;F7B2D1;A2AE45	1;1;1	1;1;1	1;1;1	Synaptophysin-like protein 2	Sypl2	>sp|O89104|SYPL2_MOUSE Synaptophysin-like protein 2 OS=Mus musculus GN=Sypl2 PE=2 SV=1;>tr|F7B2D1|F7B2D1_MOUSE Synaptophysin-like protein 2 (Fragment) OS=Mus musculus GN=Sypl2 PE=4 SV=1;>tr|A2AE45|A2AE45_MOUSE Synaptophysin-like protein 2 (Fragment) OS=Mus	3	1	1	1	1	1	1	3.4	3.4	3.4	29.224	264	264;256;341	6						1																			0.0065541	1.4946	3.4	51644
Q9R0Q4;A2AEB4;A2AEB3;A2AEB5;A2AEB8;A2AEB7;A2AEB6	Q9R0Q4;A2AEB4;A2AEB3;A2AEB5	8;8;8;6;2;2;2	7;7;7;6;2;2;2	7;7;7;6;2;2;2	Mortality factor 4-like protein 2	Morf4l2	>sp|Q9R0Q4|MO4L2_MOUSE Mortality factor 4-like protein 2 OS=Mus musculus GN=Morf4l2 PE=2 SV=1;>tr|A2AEB4|A2AEB4_MOUSE Mortality factor 4-like protein 2 (Fragment) OS=Mus musculus GN=Morf4l2 PE=2 SV=2;>tr|A2AEB3|A2AEB3_MOUSE Mortality factor 4-like protein	7	8	7	7	8	7	7	34	29.2	29.2	32.183	288	288;204;214;174;58;59;68	14.8		1		1								1					2	1		1	1	1			0	14.525	34	2466800
A2AEE7;Q9R0M0;Q9R0M0-2;F7BHW1;A2AFR6	A2AEE7;Q9R0M0;Q9R0M0-2	49;40;40;15;4	49;40;40;15;4	48;39;39;15;4	Cadherin EGF LAG seven-pass G-type receptor 2	Celsr2	>tr|A2AEE7|A2AEE7_MOUSE Cadherin EGF LAG seven-pass G-type receptor 2 OS=Mus musculus GN=Celsr2 PE=3 SV=1;>sp|Q9R0M0|CELR2_MOUSE Cadherin EGF LAG seven-pass G-type receptor 2 OS=Mus musculus GN=Celsr2 PE=1 SV=2;>sp|Q9R0M0-2|CELR2_MOUSE Isoform 2 of Cadheri	5	49	49	48	49	49	48	23.4	23.4	22.9	316.98	2919	2919;2920;2912;900;219	12.3	2	2	5	2	5	1	2	1	4	4	3	2	5	5	3	1	5	3	2	1	2		7	1	0	271.87	23.4	31961000
Q80Z25;A2AEG2	Q80Z25;A2AEG2	6;6	6;6	6;6	Oral-facial-digital syndrome 1 protein homolog	Ofd1	>sp|Q80Z25|OFD1_MOUSE Oral-facial-digital syndrome 1 protein homolog OS=Mus musculus GN=Ofd1 PE=1 SV=1;>tr|A2AEG2|A2AEG2_MOUSE Oral-facial-digital syndrome 1 gene homolog (Human) OS=Mus musculus GN=Ofd1 PE=4 SV=1	2	6	6	6	6	6	6	6.7	6.7	6.7	117.34	1017	1017;1019	11.2	1							1	1	1								1			1				0	6.363	6.7	307850
A2AEG6;P35803;P35803-8;A2AEG3;P35803-2;P35803-3;H3BIV8;P35803-4;P35803-6;P35803-7;P35803-5	A2AEG6;P35803;P35803-8;A2AEG3;P35803-2;P35803-3	13;12;10;9;8;7;6;6;5;3;3	13;12;10;9;8;7;6;6;5;3;3	13;12;10;9;8;7;6;6;5;3;3	Neuronal membrane glycoprotein M6-b	Gpm6b	>tr|A2AEG6|A2AEG6_MOUSE Glycoprotein m6b, isoform CRA_g OS=Mus musculus GN=Gpm6b PE=1 SV=1;>sp|P35803|GPM6B_MOUSE Neuronal membrane glycoprotein M6-b OS=Mus musculus GN=Gpm6b PE=1 SV=2;>sp|P35803-8|GPM6B_MOUSE Isoform 8 of Neuronal membrane glycoprotein M6	11	13	13	13	13	13	13	34.1	34.1	34.1	36.196	328	328;328;288;305;305;269;89;265;89;49;246	10.8	1		2	4	3	2	3	1		2	1	2				1	1	1	2	1		2	1	1	0	103.23	34.1	45264000
A2AEK3	A2AEK3	7	1	0		Cstf2	>tr|A2AEK3|A2AEK3_MOUSE Cleavage stimulation factor subunit 2 (Fragment) OS=Mus musculus GN=Cstf2 PE=2 SV=1	1	7	1	0	7	1	0	41.4	10.5	0	19.335	191	191	22																						2			0	5.0378	41.4	1454300
Q99LI2;A2AEM2;Z4YMG1	Q99LI2;A2AEM2	15;15;2	15;15;2	15;15;2	Chloride channel CLIC-like protein 1	Clcc1	>sp|Q99LI2|CLCC1_MOUSE Chloride channel CLIC-like protein 1 OS=Mus musculus GN=Clcc1 PE=1 SV=1;>tr|A2AEM2|A2AEM2_MOUSE Chloride channel CLIC-like 1, isoform CRA_a OS=Mus musculus GN=Clcc1 PE=1 SV=1	3	15	15	15	15	15	15	34.5	34.5	34.5	60.621	539	539;544;84	14		1	1	1		2	2	1	2			1			2	1			4	3	1	3	1		0	61.792	34.5	7801800
A2AER3;A2AER4;Q9R0M8	A2AER3;A2AER4;Q9R0M8	2;2;2	2;2;2	2;2;2	UDP-galactose translocator	Slc35a2	>tr|A2AER3|A2AER3_MOUSE UDP-galactose translocator OS=Mus musculus GN=Slc35a2 PE=2 SV=1;>tr|A2AER4|A2AER4_MOUSE UDP-galactose translocator OS=Mus musculus GN=Slc35a2 PE=2 SV=1;>sp|Q9R0M8|S35A2_MOUSE UDP-galactose translocator OS=Mus musculus GN=Slc35a2 PE=	3	2	2	2	2	2	2	13.6	13.6	13.6	25.275	242	242;393;390	2.67		1	2																						0	40.443	13.6	1144600
Q3U2S4;A2AES3;A2AES5;A2AES4;Q3U2S4-2	Q3U2S4;A2AES3;A2AES5;A2AES4;Q3U2S4-2	8;8;8;8;8	8;8;8;8;8	8;8;8;8;8	OTU domain-containing protein 5	Otud5	>sp|Q3U2S4|OTUD5_MOUSE OTU domain-containing protein 5 OS=Mus musculus GN=Otud5 PE=2 SV=2;>tr|A2AES3|A2AES3_MOUSE OTU domain-containing protein 5 OS=Mus musculus GN=Otud5 PE=4 SV=1;>tr|A2AES5|A2AES5_MOUSE OTU domain-containing protein 5 OS=Mus musculus GN=	5	8	8	8	8	8	8	15.9	15.9	15.9	60.306	566	566;517;567;571;523	13							1	1	1		1	1				1			1			1			0	20.145	15.9	452530
A2AEV7	A2AEV7	12	12	12		Ccdc120	>tr|A2AEV7|A2AEV7_MOUSE Coiled-coil domain containing 120 OS=Mus musculus GN=Ccdc120 PE=1 SV=1	1	12	12	12	12	12	12	22.4	22.4	22.4	67.407	629	629	14.2		1			1	1								2	2	1			2		1			1	0	26.358	22.4	1260700
Q64092;A2AEW0;A2AEW1;Q64092-4;Q64092-3;Q64092-2;Z4YLF7	Q64092;A2AEW0;A2AEW1;Q64092-4;Q64092-3;Q64092-2	5;5;5;5;4;4;1	3;3;3;3;2;2;1	3;3;3;3;2;2;1	Transcription factor E3	Tfe3	>sp|Q64092|TFE3_MOUSE Transcription factor E3 OS=Mus musculus GN=Tfe3 PE=1 SV=2;>tr|A2AEW0|A2AEW0_MOUSE Transcription factor E3 OS=Mus musculus GN=Tfe3 PE=4 SV=1;>tr|A2AEW1|A2AEW1_MOUSE Transcription factor E3 OS=Mus musculus GN=Tfe3 PE=4 SV=1;>sp|Q64092-4	7	5	3	3	5	3	3	10.5	7.9	7.9	61.535	572	572;537;572;537;432;467;108	4	1			1			1																		0.0079408	1.3554	10.5	602980
A2AEW6	A2AEW6	26	1	1		Gripap1	>tr|A2AEW6|A2AEW6_MOUSE GRIP1-associated protein 1 (Fragment) OS=Mus musculus GN=Gripap1 PE=2 SV=1	1	26	1	1	26	1	1	65	3	3	54.614	469	469	18																		1							0	4.1309	65	90169
A2AEW8;Q8VD04;A2AEW9;A2AEW5	A2AEW8;Q8VD04;A2AEW9;A2AEW5	52;50;48;28	52;50;48;28	27;25;23;3	GRIP1-associated protein 1	Gripap1	>tr|A2AEW8|A2AEW8_MOUSE GRIP1-associated protein 1 OS=Mus musculus GN=Gripap1 PE=1 SV=1;>sp|Q8VD04|GRAP1_MOUSE GRIP1-associated protein 1 OS=Mus musculus GN=Gripap1 PE=1 SV=1;>tr|A2AEW9|A2AEW9_MOUSE GRIP1-associated protein 1 OS=Mus musculus GN=Gripap1 PE=	4	52	52	27	52	52	27	67.5	67.5	32.7	95.912	837	837;806;792;485	9.5	2	7	8	13	14	4	5	5	2	7	2	3	1	3	3		2	4	4	2	1	2	3	4	0	323.31	67.5	80108000
P97447;A2AEX8;A2AEX6;A2AEY1;A2AEY0;A2AEX9;Q8CDC8	P97447;A2AEX8;A2AEX6;A2AEY1	18;18;18;12;6;5;1	18;18;18;12;6;5;1	6;6;6;0;0;0;1	Four and a half LIM domains protein 1	Fhl1	>sp|P97447|FHL1_MOUSE Four and a half LIM domains protein 1 OS=Mus musculus GN=Fhl1 PE=1 SV=3;>tr|A2AEX8|A2AEX8_MOUSE Four and a half LIM domains 1, isoform CRA_b OS=Mus musculus GN=Fhl1 PE=1 SV=1;>tr|A2AEX6|A2AEX6_MOUSE Four and a half LIM domains protein	7	18	18	6	18	18	6	59.6	59.6	18.6	31.888	280	280;296;309;234;89;72;279	12.6			1	1	1	1		4	2	1	3	3	4	2					2		1	2		2	0	60.923	59.6	23808000
E9PZF7;A2AF28;A2AF34;A2AF35	E9PZF7;A2AF28;A2AF34;A2AF35	8;8;6;4	8;8;6;4	8;8;6;4		Slc25a53	>tr|E9PZF7|E9PZF7_MOUSE Protein Slc25a53 OS=Mus musculus GN=Slc25a53 PE=2 SV=1;>tr|A2AF28|A2AF28_MOUSE MCG115034, isoform CRA_c OS=Mus musculus GN=Slc25a53 PE=3 SV=1;>tr|A2AF34|A2AF34_MOUSE Protein Slc25a53 (Fragment) OS=Mus musculus GN=Slc25a53 PE=2 SV=1;	4	8	8	8	8	8	8	28.4	28.4	28.4	34.409	306	306;346;232;185	10.2	2	1				1			3	1						1		1		1	1				0	13.521	28.4	13650000
A2AF33	A2AF33	3	1	1		Tmsb15b1	>tr|A2AF33|A2AF33_MOUSE Protein Tmsb15b1 OS=Mus musculus GN=Tmsb15b1 PE=4 SV=1	1	3	1	1	3	1	1	62.2	28.9	28.9	5.2487	45	45	9.5									1	1															0	16.284	62.2	3798000
A2AF47;A2AF65	A2AF47	59;22	52;17	5;0	Dedicator of cytokinesis protein 11	Dock11	>sp|A2AF47|DOC11_MOUSE Dedicator of cytokinesis protein 11 OS=Mus musculus GN=Dock11 PE=1 SV=1	2	59	52	5	59	52	5	32.7	30.6	1.9	237.77	2073	2073;527	12.5	2	3	4	5	4	1	6	1		2	2	4	5	1	2	1	3	3	1	6	3	2	3	4	0	209.04	32.7	18421000
A2AF53;Q3TYW3;Q8R3R5	A2AF53;Q3TYW3;Q8R3R5	2;2;1	2;2;1	2;2;1	Transmembrane protein 185A;Transmembrane protein 185B	Tmem185a;BC023829;Tmem185b	>sp|A2AF53|T185A_MOUSE Transmembrane protein 185A OS=Mus musculus GN=Tmem185a PE=1 SV=1;>tr|Q3TYW3|Q3TYW3_MOUSE Protein BC023829 OS=Mus musculus GN=BC023829 PE=2 SV=1;>sp|Q8R3R5|T185B_MOUSE Transmembrane protein 185B OS=Mus musculus GN=Tmem185b PE=2 SV=1	3	2	2	2	2	2	2	4.6	4.6	4.6	40.619	350	350;322;350	12		1																				1			0.0014851	2.1026	4.6	718340
A2AF67	A2AF67	54	1	1		Dock11	>tr|A2AF67|A2AF67_MOUSE Dedicator of cytokinesis protein 11 OS=Mus musculus GN=Dock11 PE=1 SV=1	1	54	1	1	54	1	1	33.8	0.6	0.6	218.24	1902	1902	15															1										1	-2	33.8	97213
A2AFF6;F6XLF4	A2AFF6	37;2	1;0	1;0		Stag2	>tr|A2AFF6|A2AFF6_MOUSE Cohesin subunit SA-2 OS=Mus musculus GN=Stag2 PE=1 SV=1	2	37	1	1	37	1	1	30.8	0.6	0.6	145.7	1268	1268;145	16																2									0.0029406	1.926	30.8	575220
A2AFI8;B9EI38;B1AV20;Q80XA6	A2AFI8;B9EI38;B1AV20;Q80XA6	17;17;14;12	16;16;13;11	16;16;13;11	RalBP1-associated Eps domain-containing protein 2	Reps2	>tr|A2AFI8|A2AFI8_MOUSE RalBP1-associated Eps domain-containing protein 2 OS=Mus musculus GN=Reps2 PE=1 SV=1;>tr|B9EI38|B9EI38_MOUSE RALBP1 associated Eps domain containing protein 2 OS=Mus musculus GN=Reps2 PE=1 SV=1;>tr|B1AV20|B1AV20_MOUSE RalBP1-associa	4	17	16	16	17	16	16	35.2	33.7	33.7	70.483	647	647;648;518;521	15				1	1			1	1		1		1			1	4	3	1	1	1	1			0	44.514	35.2	3322700
A2AFK4;I6L986	A2AFK4	7;2	7;2	7;2		Mtg2	>tr|A2AFK4|A2AFK4_MOUSE GTP binding protein 5, isoform CRA_a OS=Mus musculus GN=Mtg2 PE=3 SV=1	2	7	7	7	7	7	7	19.3	19.3	19.3	44.003	405	405;231	13.7	1				1												2	1	2						0	12.769	19.3	574880
Q7TMY8;A2AFQ0;Q7TMY8-3;Q7TMY8-4;Q7TMY8-2;F6XP90;F6UYC1	Q7TMY8;A2AFQ0;Q7TMY8-3;Q7TMY8-4;Q7TMY8-2	147;147;145;122;108;37;5	147;147;145;122;108;37;5	147;147;145;122;108;37;5	E3 ubiquitin-protein ligase HUWE1	Huwe1	>sp|Q7TMY8|HUWE1_MOUSE E3 ubiquitin-protein ligase HUWE1 OS=Mus musculus GN=Huwe1 PE=1 SV=5;>tr|A2AFQ0|A2AFQ0_MOUSE E3 ubiquitin-protein ligase HUWE1 OS=Mus musculus GN=Huwe1 PE=1 SV=1;>sp|Q7TMY8-3|HUWE1_MOUSE Isoform 3 of E3 ubiquitin-protein ligase HUWE1	7	147	147	147	147	147	147	43.9	43.9	43.9	482.63	4377	4377;4378;4362;3832;3364;1176;150	12.6	6	7	10	12	9	13	12	11	6	10	13	18	17	12	6	11	9	12	14	7	9	7	10	11	0	323.31	43.9	136720000
A2AFQ9;Q8BX17;E9PUU4;F7CKD6	A2AFQ9;Q8BX17;E9PUU4	38;37;37;5	38;37;37;5	38;37;37;5	Gem-associated protein 5	Gemin5	>tr|A2AFQ9|A2AFQ9_MOUSE Gem-associated protein 5 OS=Mus musculus GN=Gemin5 PE=2 SV=1;>sp|Q8BX17|GEMI5_MOUSE Gem-associated protein 5 OS=Mus musculus GN=Gemin5 PE=2 SV=2;>tr|E9PUU4|E9PUU4_MOUSE Gem-associated protein 5 OS=Mus musculus GN=Gemin5 PE=2 SV=1	4	38	38	38	38	38	38	33.8	33.8	33.8	166.52	1501	1501;1502;1503;177	11.1	1	3	4	2	3	1	1	2	2	2	5	4	2				3	2	3	2	2	1	1		0	163.55	33.8	15212000
A2AFR3;A2AFR3-2;A2AFR3-3	A2AFR3;A2AFR3-2;A2AFR3-3	17;17;17	17;17;17	17;17;17	FERM and PDZ domain-containing protein 4	Frmpd4	>sp|A2AFR3|FRPD4_MOUSE FERM and PDZ domain-containing protein 4 OS=Mus musculus GN=Frmpd4 PE=2 SV=1;>sp|A2AFR3-2|FRPD4_MOUSE Isoform 2 of FERM and PDZ domain-containing protein 4 OS=Mus musculus GN=Frmpd4;>sp|A2AFR3-3|FRPD4_MOUSE Isoform 3 of FERM and PDZ	3	17	17	17	17	17	17	20	20	20	144.98	1320	1320;1280;1312	12.2		1	1	2		1		1		1	1	1	2		1		1	1	1		1	2			0	54.413	20	2089300
A2AG30;O89114	A2AG30;O89114	13;12	12;11	12;11	DnaJ homolog subfamily B member 5	Dnajb5	>tr|A2AG30|A2AG30_MOUSE DnaJ (Hsp40) homolog, subfamily B, member 5, isoform CRA_a OS=Mus musculus GN=Dnajb5 PE=4 SV=1;>sp|O89114|DNJB5_MOUSE DnaJ homolog subfamily B member 5 OS=Mus musculus GN=Dnajb5 PE=2 SV=1	2	13	12	12	13	12	12	35.9	34	34	43.018	382	382;348	11		3				1	1			1				1		2	1	1				1			0	18.162	35.9	3027600
A2AG36;Q562G0;Q9JJI6;F6YPG3	A2AG36;Q562G0;Q9JJI6;F6YPG3	12;12;12;10	12;12;12;10	12;12;12;10	GPI ethanolamine phosphate transferase 3	Pigo	>tr|A2AG36|A2AG36_MOUSE GPI ethanolamine phosphate transferase 3 OS=Mus musculus GN=Pigo PE=2 SV=1;>tr|Q562G0|Q562G0_MOUSE GPI ethanolamine phosphate transferase 3 OS=Mus musculus GN=Pigo PE=2 SV=1;>sp|Q9JJI6|PIGO_MOUSE GPI ethanolamine phosphate transfera	4	12	12	12	12	12	12	10.6	10.6	10.6	116.44	1069	1069;1101;1093;679	14				1		2	1			1	1		1		1	2		2	2				2		0	17.759	10.6	1850700
A2AG50;A2AG50-2;A2AG51;A2AG50-3;Q8C0A6	A2AG50;A2AG50-2;A2AG51;A2AG50-3	39;38;25;20;4	39;38;25;20;4	39;38;25;20;4	MAP7 domain-containing protein 2	Map7d2	>sp|A2AG50|MA7D2_MOUSE MAP7 domain-containing protein 2 OS=Mus musculus GN=Map7d2 PE=1 SV=1;>sp|A2AG50-2|MA7D2_MOUSE Isoform 2 of MAP7 domain-containing protein 2 OS=Mus musculus GN=Map7d2;>tr|A2AG51|A2AG51_MOUSE MAP7 domain-containing protein 2 (Fragment)	5	39	39	39	39	39	39	47	47	47	86.049	781	781;597;402;296;74	12.2	4	4	3	5	3	4	2	2		5	2	2	3	3	2	2	5	6	10	5	1		1	2	0	287.55	47	49614000
A2AG58;A2AG58-2;A2AG55;Z4YLY4	A2AG58;A2AG58-2	7;5;1;1	7;5;1;1	7;5;1;1	Uncharacterized protein CXorf23 homolog		>sp|A2AG58|CX023_MOUSE Uncharacterized protein CXorf23 homolog OS=Mus musculus PE=2 SV=1;>sp|A2AG58-2|CX023_MOUSE Isoform 2 of Uncharacterized protein CXorf23 homolog OS=Mus musculus	4	7	7	7	7	7	7	10.1	10.1	10.1	90.11	752	752;674;43;60	8.57	1		1	1		1								1	1		1								0	9.1065	10.1	504100
Q64430;A2AG68	Q64430;A2AG68	8;8	8;8	7;7	Copper-transporting ATPase 1	Atp7a	>sp|Q64430|ATP7A_MOUSE Copper-transporting ATPase 1 OS=Mus musculus GN=Atp7a PE=1 SV=3;>tr|A2AG68|A2AG68_MOUSE Copper-transporting ATPase 1 OS=Mus musculus GN=Atp7a PE=1 SV=1	2	8	8	7	8	8	7	8.7	8.7	8	161.96	1491	1491;1492	11.4			1		2		2					2						1				1	1		0	33.702	8.7	1095800
Q8VCT9;A2AGD9;A2AGE0	Q8VCT9;A2AGD9;A2AGE0	10;10;6	10;10;6	10;10;6	Dual specificity testis-specific protein kinase 2	Tesk2	>sp|Q8VCT9|TESK2_MOUSE Dual specificity testis-specific protein kinase 2 OS=Mus musculus GN=Tesk2 PE=2 SV=1;>tr|A2AGD9|A2AGD9_MOUSE Dual-specificity testis-specific protein kinase 2 OS=Mus musculus GN=Tesk2 PE=2 SV=1;>tr|A2AGE0|A2AGE0_MOUSE Dual-specificit	3	10	10	10	10	10	10	20.4	20.4	20.4	63.469	570	570;541;319	12.1			1	2						1		1	1					2	1	1					0	18.641	20.4	1009200
A2AGH6;A2AGH8;A2AGH9;A2AGH6-2;A2AGH6-3	A2AGH6;A2AGH8;A2AGH9;A2AGH6-2	32;32;32;32;10	32;32;32;32;10	29;29;29;29;8	Mediator of RNA polymerase II transcription subunit 12	Med12	>sp|A2AGH6|MED12_MOUSE Mediator of RNA polymerase II transcription subunit 12 OS=Mus musculus GN=Med12 PE=1 SV=1;>tr|A2AGH8|A2AGH8_MOUSE Mediator of RNA polymerase II transcription subunit 12 OS=Mus musculus GN=Med12 PE=1 SV=1;>tr|A2AGH9|A2AGH9_MOUSE Media	5	32	32	29	32	32	29	18.6	18.6	16.7	244.56	2190	2190;2157;2182;2169;866	14.6	1	1		1	1	1	1	1	3		2	2	2				3	5	3	3	2	2		2	0	111.3	18.6	4225800
Q8BYM5;A2AGI2;A2AGI3;A2AGI0	Q8BYM5;A2AGI2;A2AGI3;A2AGI0	23;23;21;15	21;21;19;13	19;19;17;13	Neuroligin-3	Nlgn3	>sp|Q8BYM5|NLGN3_MOUSE Neuroligin-3 OS=Mus musculus GN=Nlgn3 PE=1 SV=2;>tr|A2AGI2|A2AGI2_MOUSE Neuroligin-3 OS=Mus musculus GN=Nlgn3 PE=1 SV=1;>tr|A2AGI3|A2AGI3_MOUSE Neuroligin-3 OS=Mus musculus GN=Nlgn3 PE=1 SV=1;>tr|A2AGI0|A2AGI0_MOUSE Neuroligin-3 (Fra	4	23	21	19	23	21	19	45.6	44	42.5	91.161	825	825;845;711;510	13.9	1	5	2		2	3		1	1	1		1	3	1		1	2	4	6	7		1	2	3	0	323.31	45.6	37310000
A2AGL3;E9PW34;A2AGL3-2	A2AGL3;E9PW34;A2AGL3-2	15;15;15	4;4;4	4;4;4	Ryanodine receptor 3	Ryr3	>sp|A2AGL3|RYR3_MOUSE Ryanodine receptor 3 OS=Mus musculus GN=Ryr3 PE=1 SV=1;>tr|E9PW34|E9PW34_MOUSE Ryanodine receptor 3 OS=Mus musculus GN=Ryr3 PE=2 SV=1;>sp|A2AGL3-2|RYR3_MOUSE Isoform 2 of Ryanodine receptor 3 OS=Mus musculus GN=Ryr3	3	15	4	4	15	4	4	3.4	0.8	0.8	551.32	4863	4863;4888;4834	10.5		1		1									1										1		0	4.3642	3.4	145750
Q9D9K3;A2AGL5	Q9D9K3;A2AGL5	4;4	4;4	4;4	Cell death regulator Aven	Aven	>sp|Q9D9K3|AVEN_MOUSE Cell death regulator Aven OS=Mus musculus GN=Aven PE=1 SV=2;>tr|A2AGL5|A2AGL5_MOUSE Apoptosis, caspase activation inhibitor, isoform CRA_c OS=Mus musculus GN=Aven PE=4 SV=1	2	4	4	4	4	4	4	14.3	14.3	14.3	37.195	342	342;217	12.5					2							1	1						1		1				0	15.392	14.3	2068800
A2AGQ6;A2AGQ3;A2AGQ8	A2AGQ6;A2AGQ3;A2AGQ8	61;58;58	1;1;1	0;0;0		Madd	>tr|A2AGQ6|A2AGQ6_MOUSE MAP kinase-activating death domain protein OS=Mus musculus GN=Madd PE=1 SV=1;>tr|A2AGQ3|A2AGQ3_MOUSE MAP kinase-activating death domain protein OS=Mus musculus GN=Madd PE=1 SV=1;>tr|A2AGQ8|A2AGQ8_MOUSE MAP kinase-activating death do	3	61	1	0	61	1	0	42.6	1.6	0	177.87	1602	1602;1541;1562	5.5					1	1																			0	11.912	42.6	859060
A2AGR0;Q80U28;Q80U28-3;Q80U28-15;Q80U28-2	A2AGR0;Q80U28;Q80U28-3;Q80U28-15;Q80U28-2	63;62;62;62;57	63;62;62;62;57	0;0;0;0;0	MAP kinase-activating death domain protein	Madd	>tr|A2AGR0|A2AGR0_MOUSE MAP kinase-activating death domain protein OS=Mus musculus GN=Madd PE=1 SV=1;>sp|Q80U28|MADD_MOUSE MAP kinase-activating death domain protein OS=Mus musculus GN=Madd PE=1 SV=2;>sp|Q80U28-3|MADD_MOUSE Isoform 3 of MAP kinase-activati	5	63	63	0	63	63	0	45.1	45.1	0	175.1	1577	1577;1577;1558;1574;1567	12.2	8	9	8	2	5	3	2	1	1	6	8	5	6	7	9	13	7	1	1	4	6	7	4	3	0	323.31	45.1	64986000
Q9Z0Y9;A2AGR4;Q8BP65;Q60644	Q9Z0Y9;A2AGR4;Q8BP65;Q60644	1;1;1;1	1;1;1;1	1;1;1;1	Oxysterols receptor LXR-alpha;Oxysterols receptor LXR-beta	Nr1h3;Nr1h2	>sp|Q9Z0Y9|NR1H3_MOUSE Oxysterols receptor LXR-alpha OS=Mus musculus GN=Nr1h3 PE=1 SV=3;>tr|A2AGR4|A2AGR4_MOUSE Oxysterols receptor LXR-alpha OS=Mus musculus GN=Nr1h3 PE=2 SV=1;>tr|Q8BP65|Q8BP65_MOUSE Oxysterols receptor LXR-beta OS=Mus musculus GN=Nr1h2 P	4	1	1	1	1	1	1	3.1	3.1	3.1	50.417	445	445;385;443;446	8								1																	0.00029211	3.2517	3.1	29707
Q4QQM4;A2AGS6	Q4QQM4;A2AGS6	4;4	4;4	4;4	Tumor protein p53-inducible protein 11	Trp53i11	>sp|Q4QQM4|P5I11_MOUSE Tumor protein p53-inducible protein 11 OS=Mus musculus GN=Trp53i11 PE=2 SV=1;>tr|A2AGS6|A2AGS6_MOUSE Tumor protein p53-inducible protein 11 (Fragment) OS=Mus musculus GN=Trp53i11 PE=2 SV=1	2	4	4	4	4	4	4	23.3	23.3	23.3	20.91	189	189;87	11.6				1				1			2				1	2									0	36.337	23.3	8153500
A2AH22;A2AH22-6;A2AH22-7;A2AH22-2;A2AH22-5;A2AH22-4;A2AH22-3	A2AH22;A2AH22-6;A2AH22-7;A2AH22-2;A2AH22-5;A2AH22-4;A2AH22-3	10;10;9;9;7;5;5	10;10;9;9;7;5;5	10;10;9;9;7;5;5	Activating molecule in BECN1-regulated autophagy protein 1	Ambra1	>sp|A2AH22|AMRA1_MOUSE Activating molecule in BECN1-regulated autophagy protein 1 OS=Mus musculus GN=Ambra1 PE=1 SV=1;>sp|A2AH22-6|AMRA1_MOUSE Isoform 6 of Activating molecule in BECN1-regulated autophagy protein 1 OS=Mus musculus GN=Ambra1;>sp|A2AH22-7|AM	7	10	10	10	10	10	10	10.3	10.3	10.3	142.88	1300	1300;1240;1180;1209;896;752;781	14.2	1					1				1	2	1			1				1		2	2			0	40.809	10.3	1467500
A2AH25	A2AH25	24	1	1		Arhgap1	>tr|A2AH25|A2AH25_MOUSE Rho GTPase-activating protein 1 OS=Mus musculus GN=Arhgap1 PE=1 SV=1	1	24	1	1	24	1	1	63.7	5.2	5.2	54.437	479	479	6						1																			9.8795e-05	3.5852	63.7	301480
P59280;A2AH60;A2AH59	P59280;A2AH60;A2AH59	2;2;1	2;2;1	2;2;1	Kelch-like protein 8	Klhl8	>sp|P59280|KLHL8_MOUSE Kelch-like protein 8 OS=Mus musculus GN=Klhl8 PE=2 SV=2;>tr|A2AH60|A2AH60_MOUSE Kelch-like protein 8 OS=Mus musculus GN=Klhl8 PE=2 SV=1;>tr|A2AH59|A2AH59_MOUSE Kelch-like protein 8 OS=Mus musculus GN=Klhl8 PE=2 SV=1	3	2	2	2	2	2	2	3.2	3.2	3.2	69.787	629	629;553;446	14.5									1											1					0	3.9267	3.2	240590
Q60575-3;A2AH75	Q60575-3;A2AH75	29;29	1;1	1;1	Kinesin-like protein KIF1B	Kif1b	>sp|Q60575-3|KIF1B_MOUSE Isoform 3 of Kinesin-like protein KIF1B OS=Mus musculus GN=Kif1b;>tr|A2AH75|A2AH75_MOUSE Kinesin family member 1B, isoform CRA_a OS=Mus musculus GN=Kif1b PE=3 SV=1	2	29	1	1	29	1	1	27	0.7	0.7	130.12	1150	1150;1150	11											1														1	-2	27	46473
O08810;A2AH85;G3UZ34;G3UXK8;G3UZ25	O08810;A2AH85;G3UZ34	55;55;53;3;1	54;54;52;2;1	54;54;52;2;1	116 kDa U5 small nuclear ribonucleoprotein component	Eftud2	>sp|O08810|U5S1_MOUSE 116 kDa U5 small nuclear ribonucleoprotein component OS=Mus musculus GN=Eftud2 PE=2 SV=1;>tr|A2AH85|A2AH85_MOUSE 116 kDa U5 small nuclear ribonucleoprotein component OS=Mus musculus GN=Eftud2 PE=4 SV=1;>tr|G3UZ34|G3UZ34_MOUSE 116 kDa	5	55	54	54	55	54	54	65.6	64.6	64.6	109.36	971	971;972;962;85;98	12.4	2	5	1	4	2	4	8	8	8	6	2	2	5	5	6	3	6	6	2	2	1	2	4	7	0	323.31	65.6	127200000
A2AHC3;A2AHC4;A2AHC3-2;F6Q2D3;F6W3X2;F6QF29;V9GXT0;V9GXD7	A2AHC3;A2AHC4;A2AHC3-2	55;36;36;9;5;4;3;2	55;36;36;9;5;4;3;2	54;35;35;9;5;4;3;2	Calmodulin-regulated spectrin-associated protein 1	Camsap1	>sp|A2AHC3|CAMP1_MOUSE Calmodulin-regulated spectrin-associated protein 1 OS=Mus musculus GN=Camsap1 PE=1 SV=1;>tr|A2AHC4|A2AHC4_MOUSE Calmodulin-regulated spectrin-associated protein 1 (Fragment) OS=Mus musculus GN=Camsap1 PE=2 SV=1;>sp|A2AHC3-2|CAMP1_MOU	8	55	55	54	55	55	54	46.2	46.2	45.7	175.89	1581	1581;1077;1082;265;177;164;73;112	12.9	2	3	2	5		5	3	6	2	8	4		5	1	4	3	2	4	9	2	5	2	2	4	0	279.5	46.2	31509000
A2AHG0;A2AHG0-2;A2AHG0-3	A2AHG0;A2AHG0-2;A2AHG0-3	15;13;13	15;13;13	15;13;13	Leucine zipper putative tumor suppressor 3	Lzts3	>sp|A2AHG0|LZTS3_MOUSE Leucine zipper putative tumor suppressor 3 OS=Mus musculus GN=Lzts3 PE=2 SV=1;>sp|A2AHG0-2|LZTS3_MOUSE Isoform 2 of Leucine zipper putative tumor suppressor 3 OS=Mus musculus GN=Lzts3;>sp|A2AHG0-3|LZTS3_MOUSE Isoform 3 of Leucine zip	3	15	15	15	15	15	15	28.9	28.9	28.9	74.985	700	700;586;591	13.3			2				1	1		3		1	1	2		4	1				1		1	1	0	42.833	28.9	3912200
A2AHG4;Q6ZPK0;E9PV92;E9QKW9;A2AHG2;Q6ZPK0-6;Q6ZPK0-8;Q6ZPK0-3;A2AHG3;Q6ZPK0-5;Q6ZPK0-4;Q6ZPK0-2;D3Z764;Q6ZPK0-7;Q6ZPK0-9;F6URE6;F6TL54;F6U6L3;F6TKP4;E0CYN5;E0CZ79;E0CZ36	A2AHG4;Q6ZPK0;E9PV92;E9QKW9;A2AHG2;Q6ZPK0-6;Q6ZPK0-8;Q6ZPK0-3;A2AHG3;Q6ZPK0-5;Q6ZPK0-4;Q6ZPK0-2;D3Z764;Q6ZPK0-7;Q6ZPK0-9;F6URE6	18;17;17;17;17;17;16;16;13;13;13;12;12;12;12;9;6;5;5;4;2;1	18;17;17;17;17;17;16;16;13;13;13;12;12;12;12;9;6;5;5;4;2;1	18;17;17;17;17;17;16;16;13;13;13;12;12;12;12;9;6;5;5;4;2;1	PHD finger protein 21A	Phf21a	>tr|A2AHG4|A2AHG4_MOUSE PHD finger protein 21A OS=Mus musculus GN=Phf21a PE=2 SV=1;>sp|Q6ZPK0|PF21A_MOUSE PHD finger protein 21A OS=Mus musculus GN=Phf21a PE=1 SV=2;>tr|E9PV92|E9PV92_MOUSE PHD finger protein 21A OS=Mus musculus GN=Phf21a PE=2 SV=2;>tr|E9QK	22	18	18	18	18	18	18	36.3	36.3	36.3	70.881	641	641;659;611;659;688;611;622;658;556;527;556;604;604;538;574;575;189;185;231;71;27;14	10.6		1	1		3	3		3			2	1	1		1	1		1		1		2			0	42.852	36.3	6280600
Q5XPT3;Q14AT0;A2AHG6;Q5XPT3-2	Q5XPT3;Q14AT0;A2AHG6;Q5XPT3-2	3;3;3;3	1;1;1;1	1;1;1;1	Glycosyltransferase-like protein LARGE2	Gyltl1b	>sp|Q5XPT3|LARG2_MOUSE Glycosyltransferase-like protein LARGE2 OS=Mus musculus GN=Gyltl1b PE=2 SV=1;>tr|Q14AT0|Q14AT0_MOUSE Glycosyltransferase-like protein LARGE2 OS=Mus musculus GN=Gyltl1b PE=2 SV=1;>tr|A2AHG6|A2AHG6_MOUSE Glycosyltransferase-like protei	4	3	1	1	3	1	1	3.8	1.4	1.4	79.513	690	690;691;715;655	8								1																	0.0018532	2.0731	3.8	120420
A2AHJ4;A2AHJ4-2;A2AHJ4-3;G3UXF9;G3UZT0;F6TDU4	A2AHJ4	14;4;3;2;2;2	12;3;3;2;2;2	9;3;3;2;2;0	Bromodomain and WD repeat-containing protein 3	Brwd3	>sp|A2AHJ4|BRWD3_MOUSE Bromodomain and WD repeat-containing protein 3 OS=Mus musculus GN=Brwd3 PE=2 SV=1	6	14	12	9	14	12	9	9.3	8.2	6.4	202.94	1799	1799;281;181;60;84;410	11.8		1		1		1		1	2			1				1	1	1		1	1				0	21.013	9.3	923890
A2AHJ7;Q80UP3;A2AHK0;D6RHK9	A2AHJ7;Q80UP3;A2AHK0	34;31;31;1	34;31;31;1	32;29;29;1	Diacylglycerol kinase;Diacylglycerol kinase zeta	Dgkz	>tr|A2AHJ7|A2AHJ7_MOUSE Diacylglycerol kinase OS=Mus musculus GN=Dgkz PE=2 SV=1;>sp|Q80UP3|DGKZ_MOUSE Diacylglycerol kinase zeta OS=Mus musculus GN=Dgkz PE=1 SV=2;>tr|A2AHK0|A2AHK0_MOUSE Diacylglycerol kinase OS=Mus musculus GN=Dgkz PE=3 SV=1	4	34	34	32	34	34	32	43	43	40.9	105.9	946	946;929;1123;134	12.8	2	2	3	6	5	2			3	1	1	2	1		1	4	5	6	4	2	4	2	3	1	0	141.1	43	32962000
Q8CJ12;A2AHQ2;Q14BH6;Q8CJ12-5;Q8CJ12-4;Q8CJ12-3;Q8CJ12-2	Q8CJ12;A2AHQ2;Q14BH6;Q8CJ12-5;Q8CJ12-4;Q8CJ12-3;Q8CJ12-2	3;3;3;3;3;3;3	3;3;3;3;3;3;3	3;3;3;3;3;3;3	G-protein coupled receptor 64	Gpr64	>sp|Q8CJ12|GPR64_MOUSE G-protein coupled receptor 64 OS=Mus musculus GN=Gpr64 PE=2 SV=1;>tr|A2AHQ2|A2AHQ2_MOUSE G-protein-coupled receptor 64 OS=Mus musculus GN=Gpr64 PE=4 SV=1;>tr|Q14BH6|Q14BH6_MOUSE G protein-coupled receptor 64 OS=Mus musculus GN=Gpr64	7	3	3	3	3	3	3	4.5	4.5	4.5	110.2	1009	1009;955;992;982;993;995;1006	13.7					1								1										1		0	5.612	4.5	282310
Q8BWJ3;A2AHQ7;Q6PE66	Q8BWJ3;A2AHQ7;Q6PE66	14;14;8	14;14;8	14;14;8	Phosphorylase b kinase regulatory subunit alpha, liver isoform	Phka2	>sp|Q8BWJ3|KPB2_MOUSE Phosphorylase b kinase regulatory subunit alpha, liver isoform OS=Mus musculus GN=Phka2 PE=1 SV=1;>tr|A2AHQ7|A2AHQ7_MOUSE Phosphorylase b kinase regulatory subunit alpha, liver isoform OS=Mus musculus GN=Phka2 PE=1 SV=1;>tr|Q6PE66|Q6P	3	14	14	14	14	14	14	13.7	13.7	13.7	138.49	1235	1235;1191;537	11.4		3					1		2	1	1	1		2	1	1				3					0	46.291	13.7	2054400
A2AHT3;Q9QXT8-3;P0C092	A2AHT3;Q9QXT8-3	9;9;1	1;1;1	1;1;1	Calsenilin	Kcnip3	>tr|A2AHT3|A2AHT3_MOUSE Calsenilin isoform 4 OS=Mus musculus GN=Kcnip3 PE=2 SV=1;>sp|Q9QXT8-3|CSEN_MOUSE Isoform 3 of Calsenilin OS=Mus musculus GN=Kcnip3	3	9	1	1	9	1	1	28.9	3.2	3.2	32.134	284	284;284;89	18																		1							0.003923	1.7915	28.9	59210
Q3V0G7;Q3V0G7-2;A2AHW8	Q3V0G7;Q3V0G7-2;A2AHW8	23;23;23	23;23;23	23;23;23	GTPase-activating Rap/Ran-GAP domain-like protein 3	Garnl3	>sp|Q3V0G7|GARL3_MOUSE GTPase-activating Rap/Ran-GAP domain-like protein 3 OS=Mus musculus GN=Garnl3 PE=1 SV=1;>sp|Q3V0G7-2|GARL3_MOUSE Isoform 2 of GTPase-activating Rap/Ran-GAP domain-like protein 3 OS=Mus musculus GN=Garnl3;>tr|A2AHW8|A2AHW8_MOUSE GTPas	3	23	23	23	23	23	23	32.9	32.9	32.9	115.44	1038	1038;993;997	14	2	1		1			1	2	2	2	2				4		2	2	1		2	1	3	2	0	125.37	32.9	7747200
A2AI05;A2AI05-2;A2AI05-3;F6XCS1;E0CX27;E0CYR1;E0CXI9	A2AI05;A2AI05-2;A2AI05-3	7;6;4;2;1;1;1	7;6;4;2;1;1;1	7;6;4;2;1;1;1	NADPH-dependent diflavin oxidoreductase 1	Ndor1	>sp|A2AI05|NDOR1_MOUSE NADPH-dependent diflavin oxidoreductase 1 OS=Mus musculus GN=Ndor1 PE=2 SV=1;>sp|A2AI05-2|NDOR1_MOUSE Isoform 2 of NADPH-dependent diflavin oxidoreductase 1 OS=Mus musculus GN=Ndor1;>sp|A2AI05-3|NDOR1_MOUSE Isoform 3 of NADPH-depende	7	7	7	7	7	7	7	19.6	19.6	19.6	67.182	598	598;531;466;225;71;82;212	17.6		1															1	1	1			2	1		0	22.718	19.6	1024200
A2AI08	A2AI08	26	26	26	Taperin	Tprn	>sp|A2AI08|TPRN_MOUSE Taperin OS=Mus musculus GN=Tprn PE=1 SV=1	1	26	26	26	26	26	26	52.1	52.1	52.1	80.088	749	749	15.3	1				1	1	1	2	2	1	1	2	3		3	2	4	2	1	4		4	4		0	144.96	52.1	14599000
A2AI14;A2AI17	A2AI14;A2AI17	31;30	1;1	1;1		Grin1	>tr|A2AI14|A2AI14_MOUSE Glutamate receptor ionotropic, NMDA 1 OS=Mus musculus GN=Grin1 PE=4 SV=1;>tr|A2AI17|A2AI17_MOUSE Glutamate receptor ionotropic, NMDA 1 OS=Mus musculus GN=Grin1 PE=4 SV=1	2	31	1	1	31	1	1	32.8	2.5	2.5	106.12	943	943;922	7							1																		1	-2	32.8	72219
A2AI16;P35438-2	A2AI16;P35438-2	30;29	1;1	1;1	Glutamate receptor ionotropic, NMDA 1	Grin1	>tr|A2AI16|A2AI16_MOUSE Glutamate receptor ionotropic, NMDA 1 OS=Mus musculus GN=Grin1 PE=4 SV=1;>sp|P35438-2|NMDZ1_MOUSE Isoform 2 of Glutamate receptor ionotropic, NMDA 1 OS=Mus musculus GN=Grin1	2	30	1	1	30	1	1	32.9	2.8	2.8	101.96	906	906;885	12												1													0	6.6105	32.9	396020
A2AI21;P35438;A2AI20;A2AI19	A2AI21;P35438;A2AI20;A2AI19	31;30;30;29	31;30;30;29	1;1;1;1	Glutamate receptor ionotropic, NMDA 1	Grin1	>tr|A2AI21|A2AI21_MOUSE Glutamate receptor ionotropic, NMDA 1 OS=Mus musculus GN=Grin1 PE=4 SV=1;>sp|P35438|NMDZ1_MOUSE Glutamate receptor ionotropic, NMDA 1 OS=Mus musculus GN=Grin1 PE=1 SV=1;>tr|A2AI20|A2AI20_MOUSE Glutamate receptor ionotropic, NMDA 1 O	4	31	31	1	31	31	1	31.2	31.2	1.5	108.02	959	959;938;922;901	15.2	2			2			3		1	1	1	3	3	2	1	2	3	1	3	5	6	2	2		0	86.653	31.2	27488000
Q923J1;A2AI57	Q923J1;A2AI57	9;9	8;8	8;8	Transient receptor potential cation channel subfamily M member 7	Trpm7	>sp|Q923J1|TRPM7_MOUSE Transient receptor potential cation channel subfamily M member 7 OS=Mus musculus GN=Trpm7 PE=1 SV=1;>tr|A2AI57|A2AI57_MOUSE Transient receptor potential cation channel subfamily M member 7 OS=Mus musculus GN=Trpm7 PE=1 SV=1	2	9	8	8	9	8	8	6.4	6.1	6.1	212.4	1863	1863;1862	12.6		1	1	1	1											1		2					1	1	0	36.094	6.4	954860
P18826;A2AI89;A2AI88;A2AI87;P18826-2;A2AI91	P18826;A2AI89;A2AI88;A2AI87;P18826-2;A2AI91	31;31;31;31;31;28	31;31;31;31;31;28	31;31;31;31;31;28	Phosphorylase b kinase regulatory subunit alpha, skeletal muscle isoform	Phka1	>sp|P18826|KPB1_MOUSE Phosphorylase b kinase regulatory subunit alpha, skeletal muscle isoform OS=Mus musculus GN=Phka1 PE=2 SV=3;>tr|A2AI89|A2AI89_MOUSE Phosphorylase b kinase regulatory subunit alpha, skeletal muscle isoform OS=Mus musculus GN=Phka1 PE=2	6	31	31	31	31	31	31	34.6	34.6	34.6	138.82	1241	1241;1211;1224;1241;1224;1182	14.6			1	2			1	2	3	5	4	2	6	6	1	1	1	2	3	1	5	2	5	1	0	129.62	34.6	25269000
A2AIG8-2;A2AIG8;A2AIG9;F6RIQ1	A2AIG8-2;A2AIG8	8;8;2;1	8;8;2;1	8;8;2;1	1-aminocyclopropane-1-carboxylate synthase-like protein 1	Accs	>sp|A2AIG8-2|1A1L1_MOUSE Isoform 2 of 1-aminocyclopropane-1-carboxylate synthase-like protein 1 OS=Mus musculus GN=Accs;>sp|A2AIG8|1A1L1_MOUSE 1-aminocyclopropane-1-carboxylate synthase-like protein 1 OS=Mus musculus GN=Accs PE=2 SV=1	4	8	8	8	8	8	8	23.4	23.4	23.4	54.492	479	479;502;156;75	13	1							2				1			1				2			1			0	24.327	23.4	771590
A2AIH8;Q9D711	A2AIH8;Q9D711	10;10	10;10	10;10	Pirin	Pir	>tr|A2AIH8|A2AIH8_MOUSE Pirin (Fragment) OS=Mus musculus GN=Pir PE=2 SV=1;>sp|Q9D711|PIR_MOUSE Pirin OS=Mus musculus GN=Pir PE=2 SV=1	2	10	10	10	10	10	10	41.1	41.1	41.1	27.942	253	253;290	13.5							1			3	3			2			1			3					0	26.224	41.1	1792600
P21237;A2AII2;H9H9S8	P21237;A2AII2;H9H9S8	2;2;2	2;2;2	2;2;2	Brain-derived neurotrophic factor	Bdnf	>sp|P21237|BDNF_MOUSE Brain-derived neurotrophic factor OS=Mus musculus GN=Bdnf PE=1 SV=1;>tr|A2AII2|A2AII2_MOUSE Brain-derived neurotrophic factor OS=Mus musculus GN=Bdnf PE=2 SV=1;>tr|H9H9S8|H9H9S8_MOUSE Brain-derived neurotrophic factor OS=Mus musculus	3	2	2	2	2	2	2	12.4	12.4	12.4	28.123	249	249;257;289	22																						2			0	5.5919	12.4	162690
A2AIL4	A2AIL4	6	6	6	NADH dehydrogenase (ubiquinone) complex I, assembly factor 6	Ndufaf6	>sp|A2AIL4|NDUF6_MOUSE NADH dehydrogenase (ubiquinone) complex I, assembly factor 6 OS=Mus musculus GN=Ndufaf6 PE=3 SV=1	1	6	6	6	6	6	6	28.2	28.2	28.2	38.362	333	333	12.6						1				1		2	1		1					1					0	29.833	28.2	2237500
A2AIM4;P58774-2	A2AIM4;P58774-2	18;17	1;1	1;1	Tropomyosin beta chain	Tpm2	>tr|A2AIM4|A2AIM4_MOUSE Tropomyosin beta chain OS=Mus musculus GN=Tpm2 PE=2 SV=1;>sp|P58774-2|TPM2_MOUSE Isoform 2 of Tropomyosin beta chain OS=Mus musculus GN=Tpm2	2	18	1	1	18	1	1	41.5	4.2	4.2	32.993	284	284;284	8.5								1	1																0.0012123	2.1872	41.5	238240
A2AIR4;A2AIR5;Q91ZU9;F7ARC5;F7BA29	A2AIR4;A2AIR5	17;17;1;1;1	17;17;1;1;1	17;17;1;1;1		Grin3a	>tr|A2AIR4|A2AIR4_MOUSE Protein Grin3a OS=Mus musculus GN=Grin3a PE=2 SV=1;>tr|A2AIR5|A2AIR5_MOUSE Protein Grin3a OS=Mus musculus GN=Grin3a PE=2 SV=1	5	17	17	17	17	17	17	17.6	17.6	17.6	125.1	1115	1115;1135;1003;392;542	14.7		3	2				1				1		2		2			1	2	3		2	3	1	0	41.231	17.6	3681800
A2AIR7;O55017;A2AIR9;O55017-2;A2AIS0;A2AIZ9;A2AJ01	A2AIR7;O55017;A2AIR9;O55017-2;A2AIS0	40;39;39;38;35;6;1	37;36;36;35;32;6;1	36;35;35;34;31;6;1	Voltage-dependent N-type calcium channel subunit alpha-1B	Cacna1b	>tr|A2AIR7|A2AIR7_MOUSE Voltage-dependent N-type calcium channel subunit alpha-1B OS=Mus musculus GN=Cacna1b PE=1 SV=1;>sp|O55017|CAC1B_MOUSE Voltage-dependent N-type calcium channel subunit alpha-1B OS=Mus musculus GN=Cacna1b PE=1 SV=1;>tr|A2AIR9|A2AIR9_M	7	40	37	36	40	37	36	24.5	23.4	22.7	261.55	2328	2328;2327;2325;2348;2288;228;102	11.6	1	1	4		5	2	5	2	1	2	2	5	1		1		3		3	2	3	1	2	1	0	159.47	24.5	9036200
A2AIV2;E9PZY8;A2AIV2-2	A2AIV2;E9PZY8;A2AIV2-2	32;32;25	32;32;25	32;32;25	Protein virilizer homolog	Kiaa1429;1110037F02Rik	>sp|A2AIV2|VIR_MOUSE Protein virilizer homolog OS=Mus musculus GN=Kiaa1429 PE=1 SV=1;>tr|E9PZY8|E9PZY8_MOUSE Protein 1110037F02Rik OS=Mus musculus GN=1110037F02Rik PE=1 SV=1;>sp|A2AIV2-2|VIR_MOUSE Isoform 2 of Protein virilizer homolog OS=Mus musculus GN=K	3	32	32	32	32	32	32	25.3	25.3	25.3	201.44	1811	1811;1861;1139	11.5	1	1	2		3	2	2	4	2	2	3	1		1	1				3	1	2	2	2		0	175.35	25.3	7787100
Q8BP86;A2AIV6;Q8BP86-3;Q8BP86-2	Q8BP86;A2AIV6;Q8BP86-3;Q8BP86-2	1;1;1;1	1;1;1;1	1;1;1;1	snRNA-activating protein complex subunit 4	Snapc4	>sp|Q8BP86|SNPC4_MOUSE snRNA-activating protein complex subunit 4 OS=Mus musculus GN=Snapc4 PE=2 SV=2;>tr|A2AIV6|A2AIV6_MOUSE snRNA-activating protein complex subunit 4 OS=Mus musculus GN=Snapc4 PE=4 SV=1;>sp|Q8BP86-3|SNPC4_MOUSE Isoform 3 of snRNA-activat	4	1	1	1	1	1	1	2	2	2	147.41	1333	1333;1333;1235;1325	15															1										0	8.0226	2	67478
A2AIW0-3;A2AIW0;A2AIW3;A2AIW0-4;A2AIW0-2	A2AIW0-3;A2AIW0;A2AIW3;A2AIW0-4;A2AIW0-2	2;1;1;1;1	2;1;1;1;1	2;1;1;1;1	Serologically defined colon cancer antigen 3 homolog	Sdccag3	>sp|A2AIW0-3|SDCG3_MOUSE Isoform 3 of Serologically defined colon cancer antigen 3 homolog OS=Mus musculus GN=Sdccag3;>sp|A2AIW0|SDCG3_MOUSE Serologically defined colon cancer antigen 3 homolog OS=Mus musculus GN=Sdccag3 PE=2 SV=1;>tr|A2AIW3|A2AIW3_MOUSE S	5	2	2	2	2	2	2	8.9	8.9	8.9	40.155	359	359;432;409;374;382	6					1		1																		0	7.8632	8.9	244980
A2AIX1;E9QAT4;F7BPW6;F6T8X6	A2AIX1;E9QAT4	59;57;28;1	59;57;28;1	59;57;28;1		Sec16a	>tr|A2AIX1|A2AIX1_MOUSE Protein Sec16a OS=Mus musculus GN=Sec16a PE=1 SV=1;>tr|E9QAT4|E9QAT4_MOUSE Protein Sec16a OS=Mus musculus GN=Sec16a PE=1 SV=1	4	59	59	59	59	59	59	35	35	35	256.47	2377	2377;2357;907;247	13.4	3	3		5	2	7	5	2		1	5	7	2	4	11	1	3	6	1	7	1	4	3	7	0	323.31	35	36320000
A2AJ15;A2AJ14	A2AJ15	23;6	23;6	23;6	Endoplasmic reticulum mannosyl-oligosaccharide 1,2-alpha-mannosidase	Man1b1	>sp|A2AJ15|MA1B1_MOUSE Endoplasmic reticulum mannosyl-oligosaccharide 1,2-alpha-mannosidase OS=Mus musculus GN=Man1b1 PE=2 SV=1	2	23	23	23	23	23	23	45.3	45.3	45.3	75.149	658	658;238	12.9	2	1	1	2	1	2	1	2	1			2	1		1	5	1			4	1	3	2		0	71.978	45.3	5862200
A2AJ26;P41234	A2AJ26;P41234	57;55	57;55	56;54	ATP-binding cassette sub-family A member 2	Abca2	>tr|A2AJ26|A2AJ26_MOUSE ATP-binding cassette sub-family A member 2 OS=Mus musculus GN=Abca2 PE=1 SV=1;>sp|P41234|ABCA2_MOUSE ATP-binding cassette sub-family A member 2 OS=Mus musculus GN=Abca2 PE=1 SV=4	2	57	57	56	57	57	56	29.7	29.7	29	270.52	2433	2433;2434	12.7	3	5	2	5	3	3	1	5	3	4	4	5	2	4	4	3	2	2	1	3	3	1	7	7	0	267.53	29.7	25370000
A2AJ71	A2AJ71	8	2	2		Fubp3	>tr|A2AJ71|A2AJ71_MOUSE Protein Fubp3 (Fragment) OS=Mus musculus GN=Fubp3 PE=2 SV=1	1	8	2	2	8	2	2	88.7	17.5	17.5	10.382	97	97	2		2																							0	19.514	88.7	388530
A2AJ72;F6W2V3	A2AJ72	32;3	30;3	1;1		Fubp3	>tr|A2AJ72|A2AJ72_MOUSE MCG130458 OS=Mus musculus GN=Fubp3 PE=4 SV=1	2	32	30	1	32	30	1	68.9	67.3	3.5	61.447	569	569;104	13.3	2		2	2	2	3	8	3	2	1		3		3	1	2		5	2	3	7	3	2	2	0	199.18	68.9	44621000
A2AJ88;A2AJ88-2;A2AJ88-3;B0R010;B0R011;B0R009;F6UDU9	A2AJ88;A2AJ88-2;A2AJ88-3	14;14;7;3;2;1;1	13;13;7;3;2;1;1	13;13;7;3;2;1;1	Patatin-like phospholipase domain-containing protein 7	Pnpla7	>sp|A2AJ88|PLPL7_MOUSE Patatin-like phospholipase domain-containing protein 7 OS=Mus musculus GN=Pnpla7 PE=1 SV=1;>sp|A2AJ88-2|PLPL7_MOUSE Isoform 2 of Patatin-like phospholipase domain-containing protein 7 OS=Mus musculus GN=Pnpla7;>sp|A2AJ88-3|PLPL7_MOUS	7	14	13	13	14	13	13	13.2	12.6	12.6	150.49	1352	1352;1326;833;179;187;120;158	13.4	2					3			1		1			1					1	3	1		1	1	0	26.547	13.2	979300
Q99NF2;A2AJ95;A2AJ96;A2AJ92;F6TKU5;Q99NF2-4;Q99NF2-3;Q99NF2-2;F6VTS9;Q99NF2-5;A2AJ91;A2AJ90;REV__E9Q8T7	Q99NF2;A2AJ95;A2AJ96;A2AJ92;F6TKU5;Q99NF2-4;Q99NF2-3;Q99NF2-2	11;11;11;11;11;11;11;11;5;5;2;1;1	11;11;11;11;11;11;11;11;5;5;2;1;1	11;11;11;11;11;11;11;11;5;5;2;1;1	NMDA receptor synaptonuclear signaling and neuronal migration factor	Nsmf	>sp|Q99NF2|NSMF_MOUSE NMDA receptor synaptonuclear signaling and neuronal migration factor OS=Mus musculus GN=Nsmf PE=1 SV=1;>tr|A2AJ95|A2AJ95_MOUSE NMDA receptor synaptonuclear-signaling and neuronal migration factor OS=Mus musculus GN=Nsmf PE=2 SV=1;>tr|	13	11	11	11	11	11	11	28.9	28.9	28.9	60.293	532	532;479;500;507;509;507;509;530;282;226;210;83;4250	13.7		2		2			1	1	1									1			1	1	1	3	0	39.238	28.9	1763000
A2AJA9;A2AJA9-2	A2AJA9;A2AJA9-2	35;31	35;31	35;31	Uncharacterized protein C9orf172 homolog	Gm996	>sp|A2AJA9|CI172_MOUSE Uncharacterized protein C9orf172 homolog OS=Mus musculus GN=Gm996 PE=1 SV=1;>sp|A2AJA9-2|CI172_MOUSE Isoform 2 of Uncharacterized protein C9orf172 homolog OS=Mus musculus GN=Gm996	2	35	35	35	35	35	35	42.9	42.9	42.9	107.18	974	974;941	8.43	5	4	2	4	3	2	7	3	3	4	5	2	1	1	1		1			1	3			1	0	152.79	42.9	23703000
F8WGV9;A2AJB2	F8WGV9;A2AJB2	2;2	2;2	2;2	Transmembrane protein 141	Tmem141	>tr|F8WGV9|F8WGV9_MOUSE Transmembrane protein 141 (Fragment) OS=Mus musculus GN=Tmem141 PE=4 SV=1;>sp|A2AJB2|TM141_MOUSE Transmembrane protein 141 OS=Mus musculus GN=Tmem141 PE=2 SV=1	2	2	2	2	2	2	2	23.6	23.6	23.6	11.676	106	106;108	4.5		1					1																		0	4.1404	23.6	247250
A2AJG0;Q80UU2	A2AJG0;Q80UU2	11;10	11;10	11;10	Ribonuclease P protein subunit p38	Rpp38	>tr|A2AJG0|A2AJG0_MOUSE Ribonuclease P protein subunit p38 OS=Mus musculus GN=Rpp38 PE=4 SV=1;>sp|Q80UU2|RPP38_MOUSE Ribonuclease P protein subunit p38 OS=Mus musculus GN=Rpp38 PE=2 SV=1	2	11	11	11	11	11	11	48.2	48.2	48.2	31.189	280	280;280	13.6		1	1	1							2		1		1	2	1					1	1	1	0	34.998	48.2	2131500
O70311;A2AJH3;Q8CFK1	O70311;A2AJH3;Q8CFK1	21;21;19	16;16;14	16;16;14	Glycylpeptide N-tetradecanoyltransferase 2;Glycylpeptide N-tetradecanoyltransferase	Nmt2	>sp|O70311|NMT2_MOUSE Glycylpeptide N-tetradecanoyltransferase 2 OS=Mus musculus GN=Nmt2 PE=2 SV=1;>tr|A2AJH3|A2AJH3_MOUSE Glycylpeptide N-tetradecanoyltransferase OS=Mus musculus GN=Nmt2 PE=2 SV=1;>tr|Q8CFK1|Q8CFK1_MOUSE Glycylpeptide N-tetradecanoyltrans	3	21	16	16	21	16	16	46.9	37.1	37.1	60.484	529	529;498;485	15.2	1	2	1			2			1	2	1				1		3	1	1	2	1	5	3	1	0	60.164	46.9	17689000
A2AJI0;A2AJI0-2;F6WF36	A2AJI0;A2AJI0-2;F6WF36	36;34;27	36;34;27	2;2;2	MAP7 domain-containing protein 1	Map7d1	>sp|A2AJI0|MA7D1_MOUSE MAP7 domain-containing protein 1 OS=Mus musculus GN=Map7d1 PE=1 SV=1;>sp|A2AJI0-2|MA7D1_MOUSE Isoform 2 of MAP7 domain-containing protein 1 OS=Mus musculus GN=Map7d1;>tr|F6WF36|F6WF36_MOUSE MAP7 domain-containing protein 1 (Fragment)	3	36	36	2	36	36	2	38.8	38.8	3	93.275	846	846;809;591	13.7	1	2	2	3		3	4	5	2	1	2	3	5	4	6	2	2	1	2	1	5	3	5	4	0	115.47	38.8	63039000
A2AJK6;A2AJK6-3;E9PV74;A2AJK6-2	A2AJK6;A2AJK6-3	67;64;7;3	67;64;7;3	51;48;7;3	Chromodomain-helicase-DNA-binding protein 7	Chd7	>sp|A2AJK6|CHD7_MOUSE Chromodomain-helicase-DNA-binding protein 7 OS=Mus musculus GN=Chd7 PE=1 SV=1;>sp|A2AJK6-3|CHD7_MOUSE Isoform 3 of Chromodomain-helicase-DNA-binding protein 7 OS=Mus musculus GN=Chd7	4	67	67	51	67	67	51	28	28	23.1	334.06	2986	2986;2960;941;558	12.5	6	3	4	4	3	2	1	2	3	9	5	2	1	2	5	2	2	5	3	3	1	7	6	2	0	268.79	28	20065000
A2AJL3;A2AJL3-2;A2AJL4;B1AY71;D6RG41;F7ANG8;H3BJ80;D6RHR3	A2AJL3;A2AJL3-2;A2AJL4	5;5;3;2;2;1;1;1	5;5;3;2;2;1;1;1	5;5;3;2;2;1;1;1	FGGY carbohydrate kinase domain-containing protein	Fggy	>sp|A2AJL3|FGGY_MOUSE FGGY carbohydrate kinase domain-containing protein OS=Mus musculus GN=Fggy PE=2 SV=1;>sp|A2AJL3-2|FGGY_MOUSE Isoform 2 of FGGY carbohydrate kinase domain-containing protein OS=Mus musculus GN=Fggy;>tr|A2AJL4|A2AJL4_MOUSE FGGY carbohyd	8	5	5	5	5	5	5	12.1	12.1	12.1	60.336	552	552;387;464;79;110;64;77;103	12.5	1						1			1				1					1					1	0	13.239	12.1	829480
Q8BR76;E9QNI1;A2AJP5;D6RGQ2;Q8BR76-2	Q8BR76;E9QNI1;A2AJP5	10;10;10;2;2	10;10;10;2;2	10;10;10;2;2	Meckelin	Tmem67	>sp|Q8BR76|MKS3_MOUSE Meckelin OS=Mus musculus GN=Tmem67 PE=1 SV=2;>tr|E9QNI1|E9QNI1_MOUSE Meckelin OS=Mus musculus GN=Tmem67 PE=2 SV=1;>tr|A2AJP5|A2AJP5_MOUSE Meckelin OS=Mus musculus GN=Tmem67 PE=2 SV=1	5	10	10	10	10	10	10	13.2	13.2	13.2	111.81	992	992;995;1061;207;164	14			1				1				2	1		1				1	2	2					0	9.1633	13.2	1033800
Q3UV70;A2AJP9;A8Y5Q0;A2AJQ0	Q3UV70;A2AJP9;A8Y5Q0;A2AJQ0	24;24;24;24	24;24;24;24	24;24;24;24	[Pyruvate dehydrogenase [acetyl-transferring]]-phosphatase 1, mitochondrial	Pdp1	>sp|Q3UV70|PDP1_MOUSE [Pyruvate dehydrogenase [acetyl-transferring]]-phosphatase 1, mitochondrial OS=Mus musculus GN=Pdp1 PE=2 SV=1;>tr|A2AJP9|A2AJP9_MOUSE MCG54027, isoform CRA_a OS=Mus musculus GN=Pdp1 PE=3 SV=2;>tr|A8Y5Q0|A8Y5Q0_MOUSE [Pyruvate dehydrog	4	24	24	24	24	24	24	59.1	59.1	59.1	61.18	538	538;563;578;597	12.1	2		3		2	4	2	1	5	2		3	2	3		3	2	2		1		4	1	2	0	156.4	59.1	20014000
A2AJQ3;A2AJQ3-2;A2AJQ2;D6RI72;A2AJQ1	A2AJQ3;A2AJQ3-2;A2AJQ2	5;5;4;1;1	5;5;4;1;1	5;5;4;1;1	Probable C-mannosyltransferase DPY19L4	Dpy19l4	>sp|A2AJQ3|D19L4_MOUSE Probable C-mannosyltransferase DPY19L4 OS=Mus musculus GN=Dpy19l4 PE=2 SV=1;>sp|A2AJQ3-2|D19L4_MOUSE Isoform 2 of Probable C-mannosyltransferase DPY19L4 OS=Mus musculus GN=Dpy19l4;>tr|A2AJQ2|A2AJQ2_MOUSE Probable C-mannosyltransferas	5	5	5	5	5	5	5	10.4	10.4	10.4	83.603	722	722;678;496;286;524	9.25			4	1														1		2					0	20.54	10.4	1074600
A2AJT4;A2AJT5;A2AJT3	A2AJT4;A2AJT5;A2AJT3	8;8;4	8;8;4	8;8;4	Arginine/serine-rich protein PNISR	Pnisr	>sp|A2AJT4|PNISR_MOUSE Arginine/serine-rich protein PNISR OS=Mus musculus GN=Pnisr PE=2 SV=1;>tr|A2AJT5|A2AJT5_MOUSE Arginine/serine-rich protein PNISR OS=Mus musculus GN=Sfrs18 PE=2 SV=1;>tr|A2AJT3|A2AJT3_MOUSE Arginine/serine-rich protein PNISR OS=Mus mu	3	8	8	8	8	8	8	8.8	8.8	8.8	92.114	805	805;814;373	8.62						2	2	1		1		1	1												0	9.1761	8.8	2253900
A2AJW4	A2AJW4	10	10	10	Protein phosphatase 1 regulatory subunit 3	Ppp1r3d	>tr|A2AJW4|A2AJW4_MOUSE Protein phosphatase 1 regulatory subunit 3 OS=Mus musculus GN=Ppp1r3d PE=4 SV=1	1	10	10	10	10	10	10	39.1	39.1	39.1	30.509	279	279	14.8						1	1		1						3	4		1	1					1	0	15.808	39.1	5296800
A2AJW5	A2AJW5	8	8	8		Fam217b	>tr|A2AJW5|A2AJW5_MOUSE Protein Fam217b OS=Mus musculus GN=Fam217b PE=4 SV=1	1	8	8	8	8	8	8	30.2	30.2	30.2	42.133	387	387	11.1	1		2				1					2							2					1	0	21.965	30.2	2450600
O35206;A2AJY2;A2AJY7;A2AJY5	O35206;A2AJY2;A2AJY7;A2AJY5	11;11;7;7	11;11;7;7	11;11;7;7	Collagen alpha-1(XV) chain;Restin	Col15a1	>sp|O35206|COFA1_MOUSE Collagen alpha-1(XV) chain OS=Mus musculus GN=Col15a1 PE=1 SV=2;>tr|A2AJY2|A2AJY2_MOUSE Collagen alpha-1(XV) chain OS=Mus musculus GN=Col15a1 PE=2 SV=1;>tr|A2AJY7|A2AJY7_MOUSE Collagen alpha-1(XV) chain OS=Mus musculus GN=Col15a1 PE=	4	11	11	11	11	11	11	9.3	9.3	9.3	140.47	1367	1367;1345;278;533	13.3					1	2	1		1		1	1	1		1		1	2		1	1	1			0	36.753	9.3	2623000
A2AK33;Q3TWC1;Q03385;B0R019	A2AK33;Q3TWC1;Q03385	4;4;3;1	3;3;2;1	3;3;2;1	Ral guanine nucleotide dissociation stimulator	Ralgds	>tr|A2AK33|A2AK33_MOUSE Ral guanine nucleotide dissociation stimulator OS=Mus musculus GN=Ralgds PE=2 SV=1;>tr|Q3TWC1|Q3TWC1_MOUSE Ral guanine nucleotide dissociation stimulator OS=Mus musculus GN=Ralgds PE=2 SV=1;>sp|Q03385|GNDS_MOUSE Ral guanine nucleoti	4	4	3	3	4	3	3	8	7	7	98.924	895	895;907;852;152	11.7									1		1				1										0	10.163	8	307530
O35149;A2AK40	O35149;A2AK40	2;2	2;2	2;2	Zinc transporter 4	Slc30a4	>sp|O35149|ZNT4_MOUSE Zinc transporter 4 OS=Mus musculus GN=Slc30a4 PE=2 SV=2;>tr|A2AK40|A2AK40_MOUSE Zinc transporter 4 OS=Mus musculus GN=Slc30a4 PE=2 SV=1	2	2	2	2	2	2	2	5.3	5.3	5.3	47.8	430	430;381	14.5													1			1									0.00029397	3.3852	5.3	91245
A2AKB4;A2AKB3	A2AKB4	17;2	17;2	17;2	FERM and PDZ domain-containing protein 1	Frmpd1	>sp|A2AKB4|FRPD1_MOUSE FERM and PDZ domain-containing protein 1 OS=Mus musculus GN=Frmpd1 PE=2 SV=1	2	17	17	17	17	17	17	16.4	16.4	16.4	169.21	1549	1549;194	11.4		1	2	1	1	1	1		2	1	1						1			1	2	1		1	0	27.052	16.4	2485300
A2AKB9;A2AKB9-2;Z4YN28;A2AKB9-3;A2AKB9-4	A2AKB9;A2AKB9-2;Z4YN28;A2AKB9-3	8;8;6;6;1	8;8;6;6;1	8;8;6;6;1	DDB1- and CUL4-associated factor 10	Dcaf10	>sp|A2AKB9|DCA10_MOUSE DDB1- and CUL4-associated factor 10 OS=Mus musculus GN=Dcaf10 PE=2 SV=1;>sp|A2AKB9-2|DCA10_MOUSE Isoform 2 of DDB1- and CUL4-associated factor 10 OS=Mus musculus GN=Dcaf10;>tr|Z4YN28|Z4YN28_MOUSE DDB1- and CUL4-associated factor 10 (	5	8	8	8	8	8	8	17.7	17.7	17.7	61.558	566	566;529;225;258;225	9.1	2				2	2		1					1									1		1	0	12.278	17.7	903850
Q61234;A2AKD7	Q61234;A2AKD7	17;17	17;17	16;16	Alpha-1-syntrophin	Snta1	>sp|Q61234|SNTA1_MOUSE Alpha-1-syntrophin OS=Mus musculus GN=Snta1 PE=1 SV=1;>tr|A2AKD7|A2AKD7_MOUSE Alpha-1-syntrophin OS=Mus musculus GN=Snta1 PE=1 SV=1	2	17	17	16	17	17	16	44.7	44.7	43.3	53.664	503	503;499	8.93	2	2	5	1		3	4			1		3	3	3								1		2	0	88.352	44.7	34588000
A2AKG8;E9PYJ6;A2AKG8-2;A2AKG8-3	A2AKG8;E9PYJ6	30;30;4;2	30;30;4;2	30;30;4;2	Focadhesin	Focad	>sp|A2AKG8|FOCAD_MOUSE Focadhesin OS=Mus musculus GN=Focad PE=2 SV=1;>tr|E9PYJ6|E9PYJ6_MOUSE Focadhesin OS=Mus musculus GN=Focad PE=4 SV=1	4	30	30	30	30	30	30	21.2	21.2	21.2	198.95	1798	1798;1712;335;204	13.8	1	2	2		2		2		1	1	1		2	2	3	4	2	2	3	4	1		2	1	0	122.51	21.2	7479000
A2AKQ3;V9GX08;Q8BX24;A2AKQ0	A2AKQ3;V9GX08;Q8BX24;A2AKQ0	1;1;1;1	1;1;1;1	1;1;1;1		Slc35d1	>tr|A2AKQ3|A2AKQ3_MOUSE Protein Slc35d1 OS=Mus musculus GN=Slc35d1 PE=2 SV=1;>tr|V9GX08|V9GX08_MOUSE Protein Slc35d1 (Fragment) OS=Mus musculus GN=Slc35d1 PE=4 SV=1;>tr|Q8BX24|Q8BX24_MOUSE Protein Slc35d1 OS=Mus musculus GN=Slc35d1 PE=2 SV=1;>tr|A2AKQ0|A2A	4	1	1	1	1	1	1	14.2	14.2	14.2	16.456	148	148;211;306;334	5					1																				0	11.269	14.2	110410
A2AKU9	A2AKU9	25	1	1	ATP synthase subunit gamma	Atp5c1	>tr|A2AKU9|A2AKU9_MOUSE ATP synthase subunit gamma OS=Mus musculus GN=Atp5c1 PE=1 SV=1	1	25	1	1	25	1	1	60.6	4	4	32.77	297	297	13.5													1	1											0.0067277	1.4758	60.6	226340
A2AKW0;A2AKV9;G3UYJ3	A2AKW0;A2AKV9;G3UYJ3	12;8;7	1;1;1	1;1;1		Slc25a51	>tr|A2AKW0|A2AKW0_MOUSE Solute carrier family 25 member 51 OS=Mus musculus GN=Slc25a51 PE=2 SV=1;>tr|A2AKV9|A2AKV9_MOUSE Solute carrier family 25 member 51 (Fragment) OS=Mus musculus GN=Slc25a51 PE=2 SV=2;>tr|G3UYJ3|G3UYJ3_MOUSE Solute carrier family 25 me	3	12	1	1	12	1	1	38.1	4.1	4.1	35.489	315	315;205;195	4				1																					1	-2	38.1	50981
A2AKX3;A2AKX3-2;F6R186	A2AKX3;A2AKX3-2	17;16;2	17;16;2	17;16;2	Probable helicase senataxin	Setx	>sp|A2AKX3|SETX_MOUSE Probable helicase senataxin OS=Mus musculus GN=Setx PE=2 SV=1;>sp|A2AKX3-2|SETX_MOUSE Isoform 2 of Probable helicase senataxin OS=Mus musculus GN=Setx	3	17	17	17	17	17	17	8.3	8.3	8.3	297.59	2646	2646;2265;381	12.4	1	2	1	1					1		1	1	3		1			2				3		1	0	34.976	8.3	1675300
Q8BG05;A2AL12;A2AL13	Q8BG05;A2AL12	34;34;6	34;34;6	5;5;0	Heterogeneous nuclear ribonucleoprotein A3	Hnrnpa3	>sp|Q8BG05|ROA3_MOUSE Heterogeneous nuclear ribonucleoprotein A3 OS=Mus musculus GN=Hnrnpa3 PE=1 SV=1;>tr|A2AL12|A2AL12_MOUSE Heterogeneous nuclear ribonucleoprotein A3 OS=Mus musculus GN=Hnrnpa3 PE=2 SV=1	3	34	34	5	34	34	5	58	58	8.4	39.652	379	379;318;194	11.5	3	4	9	15	7	11	12	4	10	13	15	9	8	3	5	9	7	12	9	4	5	7	3	3	0	323.31	58	316020000
Q8C0I1;A2AL50;H3BKN2;A2AL49;H3BIY5	Q8C0I1;A2AL50;H3BKN2;A2AL49	24;24;23;21;2	24;24;23;21;2	24;24;23;21;2	Alkyldihydroxyacetonephosphate synthase, peroxisomal	Agps	>sp|Q8C0I1|ADAS_MOUSE Alkyldihydroxyacetonephosphate synthase, peroxisomal OS=Mus musculus GN=Agps PE=1 SV=1;>tr|A2AL50|A2AL50_MOUSE Alkyldihydroxyacetonephosphate synthase, peroxisomal OS=Mus musculus GN=Agps PE=1 SV=1;>tr|H3BKN2|H3BKN2_MOUSE Alkyldihydro	5	24	24	24	24	24	24	56.3	56.3	56.3	71.683	645	645;671;568;508;57	12	1				2	4	6	2	1			1	3	2	3	1	4	1		2	2	1			0	127.5	56.3	17133000
Q8BSY0;A2AL85;Q8CBM2;Q3TU40;A2AL81;A2AL77;A2AL83;A2AL78;A2AL75	Q8BSY0;A2AL85;Q8CBM2	27;27;26;2;2;1;1;1;1	27;27;26;2;2;1;1;1;1	26;26;26;1;1;1;0;0;1	Aspartyl/asparaginyl beta-hydroxylase	Asph	>sp|Q8BSY0|ASPH_MOUSE Aspartyl/asparaginyl beta-hydroxylase OS=Mus musculus GN=Asph PE=2 SV=1;>tr|A2AL85|A2AL85_MOUSE Aspartyl/asparaginyl beta-hydroxylase OS=Mus musculus GN=Asph PE=2 SV=1;>tr|Q8CBM2|Q8CBM2_MOUSE Aspartyl/asparaginyl beta-hydroxylase OS=M	9	27	27	26	27	27	26	44.5	44.5	39.9	83.041	741	741;725;658;294;310;149;163;245;272	12.9		3	1	2	3	5	4	1	1			2		1	1	1		2	2		2	5	4	2	0	78.754	44.5	16958000
Q62276;A2ALA4;Q62276-2	Q62276;A2ALA4;Q62276-2	7;7;7	7;7;7	7;7;7	Mediator of RNA polymerase II transcription subunit 22	Med22	>sp|Q62276|MED22_MOUSE Mediator of RNA polymerase II transcription subunit 22 OS=Mus musculus GN=Med22 PE=2 SV=2;>tr|A2ALA4|A2ALA4_MOUSE Mediator of RNA polymerase II transcription subunit 22 (Fragment) OS=Mus musculus GN=Med22 PE=2 SV=1;>sp|Q62276-2|MED22	3	7	7	7	7	7	7	38.5	38.5	38.5	22.282	200	200;168;140	8.75			2			2		1				1				2									0	27.437	38.5	2034900
P09925;A2ALA6;V9GXE6	P09925;A2ALA6;V9GXE6	9;9;8	9;9;8	9;9;8	Surfeit locus protein 1	Surf1	>sp|P09925|SURF1_MOUSE Surfeit locus protein 1 OS=Mus musculus GN=Surf1 PE=2 SV=3;>tr|A2ALA6|A2ALA6_MOUSE Surfeit gene 1, isoform CRA_a OS=Mus musculus GN=Surf1 PE=4 SV=1;>tr|V9GXE6|V9GXE6_MOUSE Surfeit locus protein 1 (Fragment) OS=Mus musculus GN=Surf1 P	3	9	9	9	9	9	9	34	34	34	34.798	306	306;338;248	13	1					1				3	3	2	1		1					1	2			1	0	185.11	34	11455000
Q6PAQ4;A2ALB1;A2ALB2	Q6PAQ4;A2ALB1;A2ALB2	11;11;11	11;11;11	11;11;11	RNA exonuclease 4	Rexo4	>sp|Q6PAQ4|REXO4_MOUSE RNA exonuclease 4 OS=Mus musculus GN=Rexo4 PE=2 SV=2;>tr|A2ALB1|A2ALB1_MOUSE RNA exonuclease 4 (Fragment) OS=Mus musculus GN=Rexo4 PE=2 SV=1;>tr|A2ALB2|A2ALB2_MOUSE RNA exonuclease 4 OS=Mus musculus GN=Rexo4 PE=2 SV=1	3	11	11	11	11	11	11	30.6	30.6	30.6	47.598	432	432;363;409	13.6	2			1			1	1						2			2			2	1		2		0	41.885	30.6	1565200
Q8JZY1;A2ALH2;Q8CBC7;F6Q475	Q8JZY1;A2ALH2;Q8CBC7;F6Q475	4;4;4;3	4;4;4;3	4;4;4;3	Putative tRNA (cytidine(32)/guanosine(34)-2-O)-methyltransferase	Ftsj1	>tr|Q8JZY1|Q8JZY1_MOUSE FtsJ homolog 1 (E. coli) OS=Mus musculus GN=Ftsj1 PE=2 SV=1;>tr|A2ALH2|A2ALH2_MOUSE Protein Ftsj1 OS=Mus musculus GN=Ftsj1 PE=2 SV=1;>tr|Q8CBC7|Q8CBC7_MOUSE Protein Ftsj1 OS=Mus musculus GN=Ftsj1 PE=2 SV=1;>tr|F6Q475|F6Q475_MOUSE Pr	4	4	4	4	4	4	4	18	18	18	35.369	322	322;308;324;111	17.3												1				1		2	1		1				0	10.296	18	1075800
A2ALI5	A2ALI5	3	3	3	Adherens junction-associated protein 1	Ajap1	>sp|A2ALI5|AJAP1_MOUSE Adherens junction-associated protein 1 OS=Mus musculus GN=Ajap1 PE=2 SV=1	1	3	3	3	3	3	3	14.3	14.3	14.3	44.771	412	412	15.7													1			1		1							0	107.8	14.3	558510
A2ALK6;Q9JMC8;B1AXV1	A2ALK6	27;13;6	27;13;6	24;10;6		Epb4.1l4b	>tr|A2ALK6|A2ALK6_MOUSE Band 4.1-like protein 4B OS=Mus musculus GN=Epb4.1l4b PE=2 SV=1	3	27	27	24	27	27	24	39.2	39.2	36.2	99.782	899	899;527;215	12.2	2	4	2		3			1	1	1	1	2		1	1	3	5	1	3	2	1		1	1	0	109.11	39.2	7475200
A2ALK8;A2ALK9;A2ALL0	A2ALK8;A2ALK9	3;2;1	3;2;1	3;2;1	Tyrosine-protein phosphatase non-receptor type 3	Ptpn3	>sp|A2ALK8|PTN3_MOUSE Tyrosine-protein phosphatase non-receptor type 3 OS=Mus musculus GN=Ptpn3 PE=2 SV=1;>tr|A2ALK9|A2ALK9_MOUSE Tyrosine-protein phosphatase non-receptor type 3 (Fragment) OS=Mus musculus GN=Ptpn3 PE=2 SV=1	3	3	3	3	3	3	3	3.6	3.6	3.6	103.89	913	913;229;57	14							1							1							1				0.00047583	2.675	3.6	212010
A2ALL9	A2ALL9	53	35	4	Calcium-transporting ATPase	Atp2b3	>tr|A2ALL9|A2ALL9_MOUSE Protein Atp2b3 OS=Mus musculus GN=Atp2b3 PE=1 SV=1	1	53	35	4	53	35	4	46.8	33.1	5.2	128.74	1173	1173	13.2	4	6	3	6	2	6	10	7	7	6	3	4	2			1	3	6	4	12	2	8	13	6	0	323.31	46.8	140080000
A2ALR9;A2ALS9	A2ALR9	21;2	21;2	2;1		Usp48	>tr|A2ALR9|A2ALR9_MOUSE Ubiquitin carboxyl-terminal hydrolase 48 OS=Mus musculus GN=Usp48 PE=2 SV=1	2	21	21	2	21	21	2	27.8	27.8	2.3	118.77	1036	1036;106	13.6	3	2	2							4	2	1				2	2	1		3	4	1	2	1	0	65.923	27.8	5403600
A2ALS5-2;A2ALS5;A2ALS5-3;A2ALS4;A2ALS5-4;A2ALS3;A2ALS2	A2ALS5-2;A2ALS5;A2ALS5-3;A2ALS4;A2ALS5-4	34;33;33;31;30;8;5	34;33;33;31;30;8;5	16;15;15;15;14;8;5	Rap1 GTPase-activating protein 1	Rap1gap	>sp|A2ALS5-2|RPGP1_MOUSE Isoform 2 of Rap1 GTPase-activating protein 1 OS=Mus musculus GN=Rap1gap;>sp|A2ALS5|RPGP1_MOUSE Rap1 GTPase-activating protein 1 OS=Mus musculus GN=Rap1gap PE=1 SV=2;>sp|A2ALS5-3|RPGP1_MOUSE Isoform 3 of Rap1 GTPase-activating prot	7	34	34	16	34	34	16	60.7	60.7	31.6	80.549	727	727;663;694;729;665;240;165	14.6			3	2	3	2	1	3		1	2	3	2	1	5	9	5	7	2		4	4	2	2	0	311.94	60.7	52191000
A2ALS7	A2ALS7	18	1	1		Rap1gap	>tr|A2ALS7|A2ALS7_MOUSE Rap1 GTPase-activating protein 1 (Fragment) OS=Mus musculus GN=Rap1gap PE=2 SV=1	1	18	1	1	18	1	1	54.6	4.7	4.7	43.394	405	405	11											2														0.00029243	3.2682	54.6	328250
A2ALU4;A7TU71;A2ALU4-2	A2ALU4;A7TU71;A2ALU4-2	35;35;23	35;35;23	32;32;20	Protein Shroom2	Shroom2	>sp|A2ALU4|SHRM2_MOUSE Protein Shroom2 OS=Mus musculus GN=Shroom2 PE=1 SV=1;>tr|A7TU71|A7TU71_MOUSE Protein Shroom2 OS=Mus musculus GN=Shroom2 PE=1 SV=1;>sp|A2ALU4-2|SHRM2_MOUSE Isoform 2 of Protein Shroom2 OS=Mus musculus GN=Shroom2	3	35	35	32	35	35	32	34	34	32.2	164.7	1481	1481;1487;446	11.1	4	1	1	3	4	2	5	3	3	6	4	3	3		2	1	1	1		3	1	2	3	2	0	214.71	34	43233000
Q62420;A2ALV3;Q8BXU5;A2ALV1;F6ZL13	Q62420;A2ALV3;Q8BXU5;A2ALV1;F6ZL13	27;27;25;17;17	27;27;25;17;17	18;18;16;13;12	Endophilin-A1	Sh3gl2	>sp|Q62420|SH3G2_MOUSE Endophilin-A1 OS=Mus musculus GN=Sh3gl2 PE=1 SV=2;>tr|A2ALV3|A2ALV3_MOUSE Endophilin-A1 OS=Mus musculus GN=Sh3gl2 PE=2 SV=1;>tr|Q8BXU5|Q8BXU5_MOUSE Endophilin-A1 OS=Mus musculus GN=Sh3gl2 PE=2 SV=1;>tr|A2ALV1|A2ALV1_MOUSE Endophilin-	5	27	27	18	27	27	18	73	73	62.2	39.955	352	352;431;245;182;231	11.6	1	4	4	2	6	9	10	7	7	1	5	9	6	4	1	3	5	5	2	3	6	3	2	3	0	239.5	73	159470000
A2ALV5	A2ALV5	1	1	1		AI481877	>tr|A2ALV5|A2ALV5_MOUSE Protein AI481877 OS=Mus musculus GN=AI481877 PE=4 SV=1	1	1	1	1	1	1	1	0.5	0.5	0.5	168.06	1481	1481	12												1													1	-2	0.5	130560
A2ALW2	A2ALW2	12	12	12		Zkscan16	>tr|A2ALW2|A2ALW2_MOUSE Protein Zkscan16 OS=Mus musculus GN=Zkscan16 PE=4 SV=1	1	12	12	12	12	12	12	17.7	17.7	17.7	83.826	728	728	14.3	1				1		1						1		2	2			1	1	1			1	0	25.069	17.7	1801200
A2ALW5;A2ALW5-2;Z4YLX5	A2ALW5;A2ALW5-2;Z4YLX5	4;4;2	4;4;2	4;4;2	DnaJ homolog subfamily C member 25	Dnajc25	>sp|A2ALW5|DJC25_MOUSE DnaJ homolog subfamily C member 25 OS=Mus musculus GN=Dnajc25 PE=2 SV=1;>sp|A2ALW5-2|DJC25_MOUSE Isoform 2 of DnaJ homolog subfamily C member 25 OS=Mus musculus GN=Dnajc25;>tr|Z4YLX5|Z4YLX5_MOUSE DnaJ homolog subfamily C member 25 (F	3	4	4	4	4	4	4	12.9	12.9	12.9	41.937	357	357;238;79	8.5			1	1						2	1		1												0	9.4469	12.9	958010
A2AM05;A2AM05-4	A2AM05;A2AM05-4	4;4	4;4	4;4	Centlein	Cntln	>sp|A2AM05|CNTLN_MOUSE Centlein OS=Mus musculus GN=Cntln PE=1 SV=1;>sp|A2AM05-4|CNTLN_MOUSE Isoform 4 of Centlein OS=Mus musculus GN=Cntln	2	4	4	4	4	4	4	3.4	3.4	3.4	160.75	1397	1397;1396	13.5	1										1							1						1	0.0011199	2.2056	3.4	125310
A2AM29;Q3UIA3;E9Q3B8	A2AM29	5;2;1	5;2;1	5;2;1	Protein AF-9	Mllt3	>sp|A2AM29|AF9_MOUSE Protein AF-9 OS=Mus musculus GN=Mllt3 PE=1 SV=1	3	5	5	5	5	5	5	9.7	9.7	9.7	63.375	569	569;162;73	7.5		2		1			1							1		1									0	12.4	9.7	456040
A2AM67;Q8JZW5;A2AM66	A2AM67;Q8JZW5	7;6;2	7;6;2	7;6;2	SH2 domain-containing protein 5	Sh2d5	>tr|A2AM67|A2AM67_MOUSE SH2 domain-containing protein 5 OS=Mus musculus GN=Sh2d5 PE=2 SV=1;>sp|Q8JZW5|SH2D5_MOUSE SH2 domain-containing protein 5 OS=Mus musculus GN=Sh2d5 PE=2 SV=2	3	7	7	7	7	7	7	24.7	24.7	24.7	47.38	429	429;345;195	13.4					1				1			1	2	1				2	1						0	27.65	24.7	1085800
A2AMC3;Q91ZW2;Q3UXG7;E9PZ15;E9Q686	A2AMC3;Q91ZW2;Q3UXG7;E9PZ15;E9Q686	11;11;10;9;9	11;11;10;9;9	11;11;10;9;9	GDP-fucose protein O-fucosyltransferase 1	Pofut1	>tr|A2AMC3|A2AMC3_MOUSE GDP-fucose protein O-fucosyltransferase 1 OS=Mus musculus GN=Pofut1 PE=2 SV=1;>sp|Q91ZW2|OFUT1_MOUSE GDP-fucose protein O-fucosyltransferase 1 OS=Mus musculus GN=Pofut1 PE=1 SV=1;>tr|Q3UXG7|Q3UXG7_MOUSE GDP-fucose protein O-fucosylt	5	11	11	11	11	11	11	38.4	38.4	38.4	40.02	352	352;393;353;297;298	14.5		1		1	2	2						1			1	4	1	1	2	2				3	0	56.3	38.4	5514900
A2AMH5;A2AMH4;Q6X893;Q6X893-2;A2AMH3;A2AMH8	A2AMH5;A2AMH4;Q6X893;Q6X893-2;A2AMH3	17;16;16;16;13;5	17;16;16;16;13;5	17;16;16;16;13;5	Choline transporter-like protein 1	Slc44a1	>tr|A2AMH5|A2AMH5_MOUSE Choline transporter-like protein 1 OS=Mus musculus GN=Slc44a1 PE=2 SV=1;>tr|A2AMH4|A2AMH4_MOUSE Choline transporter-like protein 1 OS=Mus musculus GN=Slc44a1 PE=2 SV=1;>sp|Q6X893|CTL1_MOUSE Choline transporter-like protein 1 OS=Mus	6	17	17	17	17	17	17	26.2	26.2	26.2	73.044	656	656;718;653;718;526;446	16.8			1	1		2	1			3	1		4	2							2	10	6	1	0	78.25	26.2	16719000
Q80XI3;A2AMI2;Q80XI3-3;A2AMI6;A2AMI4	Q80XI3;A2AMI2;Q80XI3-3	72;72;72;13;1	1;1;1;0;0	1;1;1;0;0	Eukaryotic translation initiation factor 4 gamma 3	Eif4g3	>sp|Q80XI3|IF4G3_MOUSE Eukaryotic translation initiation factor 4 gamma 3 OS=Mus musculus GN=Eif4g3 PE=1 SV=2;>tr|A2AMI2|A2AMI2_MOUSE Eukaryotic translation initiation factor 4 gamma 3 OS=Mus musculus GN=Eif4g3 PE=1 SV=1;>sp|Q80XI3-3|IF4G3_MOUSE Isoform 3	5	72	1	1	72	1	1	48.6	1.5	1.5	174.89	1579	1579;1579;1590;509;183	13													1												1	-2	48.6	468440
Q03249;A2AMS3;A2AMS2	Q03249;A2AMS3;A2AMS2	7;7;6	7;7;6	7;7;6	Galactose-1-phosphate uridylyltransferase	Galt	>sp|Q03249|GALT_MOUSE Galactose-1-phosphate uridylyltransferase OS=Mus musculus GN=Galt PE=2 SV=3;>tr|A2AMS3|A2AMS3_MOUSE Galactose-1-phosphate uridylyltransferase OS=Mus musculus GN=Galt PE=3 SV=1;>tr|A2AMS2|A2AMS2_MOUSE Galactose-1-phosphate uridylyltran	3	7	7	7	7	7	7	25.3	25.3	25.3	43.232	379	379;360;356	12.6					1	2						1					1	1						1	0	32.55	25.3	1354700
Q91VX2;A2AMY5;F6PYV5;A2AMY7;F6WTC8	Q91VX2;A2AMY5	20;20;5;3;1	20;20;5;3;1	20;20;5;3;1	Ubiquitin-associated protein 2	Ubap2	>sp|Q91VX2|UBAP2_MOUSE Ubiquitin-associated protein 2 OS=Mus musculus GN=Ubap2 PE=1 SV=1;>tr|A2AMY5|A2AMY5_MOUSE Ubiquitin-associated protein 2 OS=Mus musculus GN=Ubap2 PE=1 SV=1	5	20	20	20	20	20	20	30.8	30.8	30.8	117.96	1132	1132;1131;245;227;140	10.8	1	3	1	1	2	2	2			2	1	1	5	1			1		1	1	3	1			0	90.485	30.8	10476000
A2AN08-5;A2AN08;A2AN08-3;A2AN08-2;F6SSP6;Z4YMA7;A2AN08-4;Z4YLP1	A2AN08-5;A2AN08;A2AN08-3	168;167;167;79;56;48;14;4	168;167;167;79;56;48;14;4	168;167;167;79;56;48;14;4	E3 ubiquitin-protein ligase UBR4	Ubr4	>sp|A2AN08-5|UBR4_MOUSE Isoform 5 of E3 ubiquitin-protein ligase UBR4 OS=Mus musculus GN=Ubr4;>sp|A2AN08|UBR4_MOUSE E3 ubiquitin-protein ligase UBR4 OS=Mus musculus GN=Ubr4 PE=1 SV=1;>sp|A2AN08-3|UBR4_MOUSE Isoform 3 of E3 ubiquitin-protein ligase UBR4 OS=	8	168	168	168	168	168	168	38.5	38.5	38.5	575.17	5208	5208;5180;5156;2021;2065;1301;474;204	13.3	15	13	10	6	6	5	14	13	6	15	14	7	9	6	14	17	8	7	15	14	13	13	20	12	0	323.31	38.5	148010000
A2AN37;F7CBX2	A2AN37;F7CBX2	13;7	1;0	1;0	Uridine-cytidine kinase	Uck1	>tr|A2AN37|A2AN37_MOUSE Uridine-cytidine kinase OS=Mus musculus GN=Uck1 PE=3 SV=1;>tr|F7CBX2|F7CBX2_MOUSE Uridine-cytidine kinase 1 (Fragment) OS=Mus musculus GN=Uck1 PE=4 SV=1	2	13	1	1	13	1	1	49.8	9.5	9.5	31.669	283	283;208	11											1														0	16.664	49.8	214730
Q8VEH2;A2AN61;Q3UUV0;F7AT58;F6XWQ4;F7D5G9;F6S5B6	Q8VEH2;A2AN61;Q3UUV0;F7AT58	10;10;9;5;4;2;2	10;10;9;5;4;2;2	10;10;9;5;4;2;2		Ciz1	>tr|Q8VEH2|Q8VEH2_MOUSE CDKN1A interacting zinc finger protein 1 OS=Mus musculus GN=Ciz1 PE=2 SV=1;>tr|A2AN61|A2AN61_MOUSE CDKN1A interacting zinc finger protein 1, isoform CRA_d OS=Mus musculus GN=Ciz1 PE=4 SV=1;>tr|Q3UUV0|Q3UUV0_MOUSE Protein Ciz1 OS=Mus	7	10	10	10	10	10	10	18.9	18.9	18.9	93.552	845	845;821;791;235;288;245;262	13.3						2				1	1	2	1		1		3							1	0	32.873	18.9	1484900
A2ANC6	A2ANC6	2	2	2		Ap5s1	>tr|A2ANC6|A2ANC6_MOUSE AP-5 complex subunit sigma-1 OS=Mus musculus GN=Ap5s1 PE=4 SV=1	1	2	2	2	2	2	2	9	9	9	22.533	200	200	15	1																					2			0	7.074	9	354120
Q9WTS4;A2ANL9;Q9WTS4-2	Q9WTS4;A2ANL9	50;50;2	48;48;2	47;47;2	Teneurin-1;Ten-1 intracellular domain;Teneurin C-terminal-associated peptide	Tenm1	>sp|Q9WTS4|TEN1_MOUSE Teneurin-1 OS=Mus musculus GN=Tenm1 PE=1 SV=1;>tr|A2ANL9|A2ANL9_MOUSE Teneurin-1 OS=Mus musculus GN=Tenm1 PE=2 SV=1	3	50	48	47	50	48	47	24.8	23.8	23.5	305.79	2731	2731;2724;118	14.7	2	1	2	1	1	1	7		1		4	3	1		1	5	2	6	2	5	3	4	5	2	0	163.39	24.8	14212000
A2ANP1;Q9D772	A2ANP1	9;4	9;4	6;1		Fam219a	>tr|A2ANP1|A2ANP1_MOUSE 2310028H24Rik protein OS=Mus musculus GN=Fam219a PE=2 SV=1	2	9	9	6	9	9	6	64.9	64.9	35.7	18.655	168	168;157	8				1	3		4									1	1								0	164.58	64.9	2889200
A2ANP2	A2ANP2	4	1	1		Fam219a	>tr|A2ANP2|A2ANP2_MOUSE Protein FAM219A OS=Mus musculus GN=Fam219a PE=2 SV=1	1	4	1	1	4	1	1	44.9	13.5	13.5	17.336	156	156	7							1																		0	7.6376	44.9	174270
Q6GQX6;A2ANT9;E9PUD3	Q6GQX6;A2ANT9;E9PUD3	5;5;4	5;5;4	5;5;4	Ankyrin repeat and SAM domain-containing protein 6	Anks6	>sp|Q6GQX6|ANKS6_MOUSE Ankyrin repeat and SAM domain-containing protein 6 OS=Mus musculus GN=Anks6 PE=1 SV=2;>tr|A2ANT9|A2ANT9_MOUSE Ankyrin repeat and SAM domain-containing protein 6 OS=Mus musculus GN=Anks6 PE=4 SV=1;>tr|E9PUD3|E9PUD3_MOUSE Ankyrin repea	3	5	5	5	5	5	5	6.6	6.6	6.6	93.473	883	883;815;815	7.5	1		1					1		2			1												0	7.3366	6.6	327190
A2ANU3;B1AYD6;B1AYD3;B1AYD4;B1AYD5	A2ANU3;B1AYD6	7;5;3;3;3	7;5;3;3;3	7;5;3;3;3	Synapse differentiation-inducing gene protein 1	Syndig1	>sp|A2ANU3|SYNG1_MOUSE Synapse differentiation-inducing gene protein 1 OS=Mus musculus GN=Syndig1 PE=1 SV=1;>tr|B1AYD6|B1AYD6_MOUSE Synapse differentiation-inducing gene protein 1 (Fragment) OS=Mus musculus GN=Syndig1 PE=4 SV=2	5	7	7	7	7	7	7	42.6	42.6	42.6	28.456	258	258;128;73;85;86	6.6	1	2	2	1	1								1		1			1							0	16.428	42.6	4719000
A2ANX9;F8WGY3;E9PUP8;F6VDX0	A2ANX9;F8WGY3;E9PUP8	8;8;8;1	4;4;4;1	4;4;4;1	Zinc finger protein 711	Znf711;Zfp711	>sp|A2ANX9|ZN711_MOUSE Zinc finger protein 711 OS=Mus musculus GN=Znf711 PE=3 SV=1;>tr|F8WGY3|F8WGY3_MOUSE Zinc finger protein 711 OS=Mus musculus GN=Zfp711 PE=4 SV=1;>tr|E9PUP8|E9PUP8_MOUSE Zinc finger protein 711 OS=Mus musculus GN=Zfp711 PE=4 SV=1	4	8	4	4	8	4	4	12.5	7.9	7.9	86.414	761	761;760;805;231	12.5						1						1		1				1							0	49.081	12.5	504420
A2ANY6;J3QMC5	A2ANY6;J3QMC5	76;76	76;76	76;76	Midasin	Mdn1	>tr|A2ANY6|A2ANY6_MOUSE Midasin OS=Mus musculus GN=Mdn1 PE=1 SV=1;>tr|J3QMC5|J3QMC5_MOUSE Midasin OS=Mus musculus GN=Mdn1 PE=1 SV=1	2	76	76	76	76	76	76	18.2	18.2	18.2	630.33	5589	5589;5582	13.6	1	2	4	8	1	2	4	1	1	7	4	4	4	4	6	3	5	6	4	4	2	5	5	5	0	226.61	18.2	15255000
A2ANY8;Q69ZU8-2;Q69ZU8	A2ANY8;Q69ZU8-2;Q69ZU8	1;1;1	1;1;1	1;1;1	Ankyrin repeat domain-containing protein 6	Ankrd6	>tr|A2ANY8|A2ANY8_MOUSE Ankyrin repeat domain-containing protein 6 OS=Mus musculus GN=Ankrd6 PE=2 SV=1;>sp|Q69ZU8-2|ANKR6_MOUSE Isoform 2 of Ankyrin repeat domain-containing protein 6 OS=Mus musculus GN=Ankrd6;>sp|Q69ZU8|ANKR6_MOUSE Ankyrin repeat domain-c	3	1	1	1	1	1	1	1.4	1.4	1.4	71.198	648	648;677;712	10.7										1	2														0.0068058	1.4429	1.4	1019600
A2AP18;A2AP18-4;H3BK11	A2AP18;A2AP18-4;H3BK11	27;27;23	1;1;1	1;1;1	1-phosphatidylinositol 4,5-bisphosphate phosphodiesterase eta-2;Phosphoinositide phospholipase C	Plch2	>sp|A2AP18|PLCH2_MOUSE 1-phosphatidylinositol 4,5-bisphosphate phosphodiesterase eta-2 OS=Mus musculus GN=Plch2 PE=1 SV=2;>sp|A2AP18-4|PLCH2_MOUSE Isoform 4 of 1-phosphatidylinositol 4,5-bisphosphate phosphodiesterase eta-2 OS=Mus musculus GN=Plch2;>tr|H3B	3	27	1	1	27	1	1	23	1.6	1.6	164.3	1501	1501;1396;1250	23																							1		0	8.187	23	35118
H3BIW6;F7C3A0;A2AP18-3;A2AP18-2;F7C512	H3BIW6;F7C3A0;A2AP18-3;A2AP18-2	32;32;32;31;4	32;32;32;31;4	6;6;6;5;0	Phosphoinositide phospholipase C;1-phosphatidylinositol 4,5-bisphosphate phosphodiesterase eta-2	Plch2	>tr|H3BIW6|H3BIW6_MOUSE 1-phosphatidylinositol 4,5-bisphosphate phosphodiesterase eta-2 OS=Mus musculus GN=Plch2 PE=1 SV=1;>tr|F7C3A0|F7C3A0_MOUSE 1-phosphatidylinositol 4,5-bisphosphate phosphodiesterase eta-2 OS=Mus musculus GN=Plch2 PE=1 SV=2;>sp|A2AP18	5	32	32	6	32	32	6	36.7	36.7	8.4	125.78	1137	1137;1238;1252;1238;199	13	1	1	1	2	4	2		1		5	2		2		3		1	2	6	1	2	1	1	2	0	89.522	36.7	8225600
A2AP38;Q60819-6;Q60819-4;Q60819-3;Q60819-2;Q60819	A2AP38;Q60819-6;Q60819-4;Q60819-3;Q60819-2;Q60819	1;1;1;1;1;1	1;1;1;1;1;1	1;1;1;1;1;1	Interleukin-15 receptor subunit alpha;Soluble interleukin-15 receptor subunit alpha	Il15ra	>tr|A2AP38|A2AP38_MOUSE Interleukin-15 receptor subunit alpha (Fragment) OS=Mus musculus GN=Il15ra PE=2 SV=1;>sp|Q60819-6|I15RA_MOUSE Isoform 6 of Interleukin-15 receptor subunit alpha OS=Mus musculus GN=Il15ra;>sp|Q60819-4|I15RA_MOUSE Isoform 4 of Interle	6	1	1	1	1	1	1	7.9	7.9	7.9	9.6422	89	89;155;166;197;230;263	10										1															1	-2	7.9	125550
Q8BIF0;I7HJQ8;A2AP74;Q8BIF0-2	Q8BIF0;I7HJQ8;A2AP74;Q8BIF0-2	4;4;4;4	4;4;4;4	4;4;4;4	CD99 antigen-like protein 2	Cd99l2	>sp|Q8BIF0|C99L2_MOUSE CD99 antigen-like protein 2 OS=Mus musculus GN=Cd99l2 PE=1 SV=1;>tr|I7HJQ8|I7HJQ8_MOUSE CD99 antigen-like protein 2 OS=Mus musculus GN=Cd99l2 PE=2 SV=1;>tr|A2AP74|A2AP74_MOUSE CD99 antigen-like protein 2 OS=Mus musculus GN=Cd99l2 PE=	4	4	4	4	4	4	4	26.2	26.2	26.2	25.463	237	237;190;216;214	11.2							2				2	1	3	1											0	70.031	26.2	10518000
O54879;A2AP78;G5E920	O54879;A2AP78;G5E920	11;11;11	11;11;11	11;11;11	High mobility group protein B3	Hmgb3;Gm6104	>sp|O54879|HMGB3_MOUSE High mobility group protein B3 OS=Mus musculus GN=Hmgb3 PE=2 SV=3;>tr|A2AP78|A2AP78_MOUSE High mobility group protein B3 (Fragment) OS=Mus musculus GN=Hmgb3 PE=4 SV=1;>tr|G5E920|G5E920_MOUSE MCG114640 OS=Mus musculus GN=Gm6104 PE=4 S	3	11	11	11	11	11	11	39.5	39.5	39.5	23.01	200	200;159;200	10.7		2	4	3	2	5	3	2				1				1		2		1	3	2	3		0	113.08	39.5	72030000
Q6NZA9;A2AP82	Q6NZA9;A2AP82	5;5	1;1	1;1	Transcription initiation factor TFIID subunit 9B	Taf9b	>sp|Q6NZA9|TAF9B_MOUSE Transcription initiation factor TFIID subunit 9B OS=Mus musculus GN=Taf9b PE=1 SV=2;>tr|A2AP82|A2AP82_MOUSE Transcription initiation factor TFIID subunit 9B OS=Mus musculus GN=Taf9b PE=1 SV=1	2	5	1	1	5	1	1	24.9	9.6	9.6	27.172	249	249;293	9									1																0	11.306	24.9	86618
A2AP88;Q8BYK8	A2AP88;Q8BYK8	10;9	10;9	10;9	Zinc finger CCCH domain-containing protein 6	Zc3h6	>tr|A2AP88|A2AP88_MOUSE Zinc finger CCCH domain-containing protein 6 OS=Mus musculus GN=Zc3h6 PE=4 SV=1;>sp|Q8BYK8|ZC3H6_MOUSE Zinc finger CCCH domain-containing protein 6 OS=Mus musculus GN=Zc3h6 PE=2 SV=2	2	10	10	10	10	10	10	12	12	12	131.26	1177	1177;1177	15.1			1		1	1		1						1			1	2	1	2				2	0	26.911	12	10579000
A2APB8	A2APB8	4	4	4	Targeting protein for Xklp2	Tpx2	>sp|A2APB8|TPX2_MOUSE Targeting protein for Xklp2 OS=Mus musculus GN=Tpx2 PE=1 SV=1	1	4	4	4	4	4	4	8.5	8.5	8.5	85.893	745	745	5.25	1			1		1				1															0.00029429	3.4196	8.5	212540
Q80V86;A2API3	Q80V86;A2API3	17;17	17;17	17;17	Integrator complex subunit 8	Ints8	>sp|Q80V86|INT8_MOUSE Integrator complex subunit 8 OS=Mus musculus GN=Ints8 PE=2 SV=1;>tr|A2API3|A2API3_MOUSE Integrator complex subunit 8 OS=Mus musculus GN=Ints8 PE=2 SV=1	2	17	17	17	17	17	17	19.5	19.5	19.5	113.35	995	995;978	11.3		1		1	2	1	1	2	1	2			1	1	3	1	1	1	1		1				0	75.008	19.5	4686600
A2API5;Q9JI18;E9Q202;F6YDG9	A2API5;Q9JI18;E9Q202	65;64;47;11	63;62;45;11	63;62;45;11	Low-density lipoprotein receptor-related protein 1B	Lrp1b	>tr|A2API5|A2API5_MOUSE Low-density lipoprotein receptor-related protein 1B OS=Mus musculus GN=Lrp1b PE=4 SV=1;>sp|Q9JI18|LRP1B_MOUSE Low-density lipoprotein receptor-related protein 1B OS=Mus musculus GN=Lrp1b PE=1 SV=1;>tr|E9Q202|E9Q202_MOUSE Low-density	4	65	63	63	65	63	63	17.9	17.6	17.6	517.03	4630	4630;4599;3357;798	11.8	1	2	4	6	3	4	3	5	4	6	3		5	2	3	1	5	1	3	2	1	6		4	0	228.28	17.9	14783000
A2API8	A2API8	36	1	0		Akap2	>tr|A2API8|A2API8_MOUSE A-kinase anchor protein 2 OS=Mus musculus GN=Akap2 PE=4 SV=1	1	36	1	0	36	1	0	47.8	1.2	0	101.6	921	921	8								1																	0.003121	1.912	47.8	47973
A2APL5;P43006-3;F7CAM6;F6ZRK3;A2AQI7	A2APL5;P43006-3	20;18;9;6;2	1;1;0;0;0	1;1;0;0;0	Excitatory amino acid transporter 2	Slc1a2	>tr|A2APL5|A2APL5_MOUSE Excitatory amino acid transporter 2 OS=Mus musculus GN=Slc1a2 PE=1 SV=1;>sp|P43006-3|EAA2_MOUSE Isoform Glt-1B of Excitatory amino acid transporter 2 OS=Mus musculus GN=Slc1a2	5	20	1	1	20	1	1	36.5	2.1	2.1	60.875	561	561;558;196;145;157	19																			1						1	-2	36.5	0
P15379;P15379-2;Q3U8S1;A2APM5;A2APM3;A2APM4;E9QKM8;Q80X37;A2APM1;A2APM2;P15379-3;P15379-6;P15379-11;P15379-5;P15379-10;P15379-9;P15379-4;P15379-8;P15379-7;P15379-12;P15379-13	P15379;P15379-2;Q3U8S1;A2APM5;A2APM3;A2APM4;E9QKM8;Q80X37;A2APM1;A2APM2;P15379-3;P15379-6;P15379-11;P15379-5;P15379-10;P15379-9;P15379-4;P15379-8;P15379-7	5;5;5;5;5;5;5;5;5;5;5;5;5;5;5;5;5;5;5;2;2	5;5;5;5;5;5;5;5;5;5;5;5;5;5;5;5;5;5;5;2;2	5;5;5;5;5;5;5;5;5;5;5;5;5;5;5;5;5;5;5;2;2	CD44 antigen	Cd44	>sp|P15379|CD44_MOUSE CD44 antigen OS=Mus musculus GN=Cd44 PE=1 SV=3;>sp|P15379-2|CD44_MOUSE Isoform 13 of CD44 antigen OS=Mus musculus GN=Cd44;>tr|Q3U8S1|Q3U8S1_MOUSE CD44 antigen OS=Mus musculus GN=Cd44 PE=1 SV=1;>tr|A2APM5|A2APM5_MOUSE CD44 antigen OS=M	21	5	5	5	5	5	5	6	6	6	85.616	778	778;363;365;434;464;498;577;580;657;780;461;496;575;576;616;617;654;697;736;580;592	8.57	2	1									1	1			1			1							0	12.658	6	4067600
Q9QY53;Q3TWM5;A2APS1	Q9QY53;Q3TWM5;A2APS1	4;4;4	4;4;4	4;4;4	Nephrocystin-1	Nphp1	>sp|Q9QY53|NPHP1_MOUSE Nephrocystin-1 OS=Mus musculus GN=Nphp1 PE=1 SV=1;>tr|Q3TWM5|Q3TWM5_MOUSE Nephrocystin-1 OS=Mus musculus GN=Nphp1 PE=2 SV=1;>tr|A2APS1|A2APS1_MOUSE Nephrocystin-1 OS=Mus musculus GN=Nphp1 PE=2 SV=1	3	4	4	4	4	4	4	7	7	7	77.034	687	687;690;691	12.2				1				1							1							1			0	4.5153	7	163120
A2APT9	A2APT9	9	9	9	Kelch domain-containing protein 7A	Klhdc7a	>sp|A2APT9|KLD7A_MOUSE Kelch domain-containing protein 7A OS=Mus musculus GN=Klhdc7a PE=1 SV=3	1	9	9	9	9	9	9	20.2	20.2	20.2	83.589	773	773	8.73		2	2		1			2				1		1					1	1					0	11.084	20.2	743810
A2APV2;F8VPR2;A2AQW2	A2APV2;F8VPR2	42;42;16	2;2;2	0;0;0	Formin-like protein 2	Fmnl2	>sp|A2APV2|FMNL2_MOUSE Formin-like protein 2 OS=Mus musculus GN=Fmnl2 PE=2 SV=2;>tr|F8VPR2|F8VPR2_MOUSE Formin-like protein 2 OS=Mus musculus GN=Fmnl2 PE=2 SV=1	3	42	2	0	42	2	0	35.5	1.2	0	123.1	1086	1086;1083;233	9						1						1													0.00028941	3.0483	35.5	50413
A2APV2-3;E9PXE6;A2APV2-2	A2APV2-3;E9PXE6;A2APV2-2	42;40;40	42;40;40	0;0;0	Formin-like protein 2	Fmnl2	>sp|A2APV2-3|FMNL2_MOUSE Isoform 3 of Formin-like protein 2 OS=Mus musculus GN=Fmnl2;>tr|E9PXE6|E9PXE6_MOUSE Formin-like protein 2 OS=Mus musculus GN=Fmnl2 PE=2 SV=2;>sp|A2APV2-2|FMNL2_MOUSE Isoform 2 of Formin-like protein 2 OS=Mus musculus GN=Fmnl2	3	42	42	0	42	42	0	35.9	35.9	0	123.98	1091	1091;1034;1032	15.2		2	2	1	1	1	1	1	2	2	4	4	2	2	3	2	7	3	2	6	5	5	2	2	0	233.64	35.9	37732000
A2APX8;A2APX7;A2APX6;A2APX9;Q9JJV9;Q6QIY3;K3W4P8;K3W4N7;Q6QIY3-2;Q9JJV9-2;Q6QIY3-3;Q9R053	A2APX8;A2APX7;A2APX6	39;39;39;6;3;3;3;3;3;3;2;1	24;24;24;4;0;0;0;0;0;0;0;0	23;23;23;4;0;0;0;0;0;0;0;0	Sodium channel protein	Scn1a	>tr|A2APX8|A2APX8_MOUSE Protein Scn1a OS=Mus musculus GN=Scn1a PE=2 SV=1;>tr|A2APX7|A2APX7_MOUSE Protein Scn1a OS=Mus musculus GN=Scn1a PE=2 SV=1;>tr|A2APX6|A2APX6_MOUSE Protein Scn1a OS=Mus musculus GN=Scn1a PE=3 SV=1	12	39	24	23	39	24	23	19.9	15.1	14.5	228.8	2009	2009;1981;1998;156;2019;1958;1958;2020;1957;2019;523;1765	11.8	2	4	1		1	2	1	1	3		2		1	1			1	1	5	3		2		1	0	78.55	19.9	8751000
A2APY7;A2APY7-2	A2APY7;A2APY7-2	12;7	12;7	12;7	NADH dehydrogenase [ubiquinone] 1 alpha subcomplex assembly factor 5	Ndufaf5	>sp|A2APY7|NDUF5_MOUSE NADH dehydrogenase [ubiquinone] 1 alpha subcomplex assembly factor 5 OS=Mus musculus GN=Ndufaf5 PE=2 SV=1;>sp|A2APY7-2|NDUF5_MOUSE Isoform 2 of NADH dehydrogenase [ubiquinone] 1 alpha subcomplex assembly factor 5 OS=Mus musculus GN=N	2	12	12	12	12	12	12	48.1	48.1	48.1	38.404	343	343;156	12.9		1						1	1	3	2	4			1	1			1	1	1		1		0	25.023	48.1	3828700
A2AQ17;Q9CWX2	A2AQ17;Q9CWX2	16;16	16;16	16;16	Complex I intermediate-associated protein 30, mitochondrial	Ndufaf1	>tr|A2AQ17|A2AQ17_MOUSE Complex I intermediate-associated protein 30, mitochondrial OS=Mus musculus GN=Ndufaf1 PE=4 SV=1;>sp|Q9CWX2|CIA30_MOUSE Complex I intermediate-associated protein 30, mitochondrial OS=Mus musculus GN=Ndufaf1 PE=2 SV=2	2	16	16	16	16	16	16	51.8	51.8	51.8	37.782	328	328;328	9.78	4	2	1			3	2	3		2		1			1		2	1	2	3					0	38.568	51.8	16718000
A2AQ19	A2AQ19	24	24	24	RNA polymerase-associated protein RTF1 homolog	Rtf1	>sp|A2AQ19|RTF1_MOUSE RNA polymerase-associated protein RTF1 homolog OS=Mus musculus GN=Rtf1 PE=1 SV=1	1	24	24	24	24	24	24	34.1	34.1	34.1	80.796	715	715	14.2			1		1	3		2	1			1	2	3	4	1		3	5	2	1			1	0	68.468	34.1	11579000
Q80TY0;A2AQ45;A2AQ42;A2AQ41;A2AQ44;A2AQ43;Q80TY0-2;Q80TY0-3;Q80TY0-4;F6VVN1;Q80TY0-5;A2AQ47;A2AQ39;E9Q9P2;P11260	Q80TY0;A2AQ45;A2AQ42;A2AQ41;A2AQ44;A2AQ43;Q80TY0-2;Q80TY0-3;Q80TY0-4;F6VVN1;Q80TY0-5	29;29;28;28;27;26;26;25;24;16;16;6;6;1;1	29;29;28;28;27;26;26;25;24;16;16;6;6;1;1	29;29;28;28;27;26;26;25;24;16;16;6;6;1;1	Formin-binding protein 1	Fnbp1	>sp|Q80TY0|FNBP1_MOUSE Formin-binding protein 1 OS=Mus musculus GN=Fnbp1 PE=1 SV=2;>tr|A2AQ45|A2AQ45_MOUSE Formin-binding protein 1 OS=Mus musculus GN=Fnbp1 PE=1 SV=1;>tr|A2AQ42|A2AQ42_MOUSE Formin-binding protein 1 OS=Mus musculus GN=Fnbp1 PE=1 SV=1;>tr|A	15	29	29	29	29	29	29	56.8	56.8	56.8	71.343	616	616;591;586;615;559;554;550;551;522;388;338;160;208;165;357	10.5		3	3	5	3	5	2	3	2	1	1	2	4	1	3	1	1	1			2		3	2	0	229.72	56.8	48676000
A2AQ53;Q61554;Q61555	A2AQ53;Q61554	8;7;2	8;7;2	8;7;2	Fibrillin-1	Fbn1	>tr|A2AQ53|A2AQ53_MOUSE Fibrillin-1 OS=Mus musculus GN=Fbn1 PE=4 SV=1;>sp|Q61554|FBN1_MOUSE Fibrillin-1 OS=Mus musculus GN=Fbn1 PE=1 SV=1	3	8	8	8	8	8	8	2.7	2.7	2.7	312.3	2873	2873;2871;2907	15									2		1	1			1		1						1	1	0	11.229	2.7	419530
A2AQ87;A2AQ88;Q8CG80;Q8CG80-2;F6WJR3	A2AQ87;A2AQ88;Q8CG80;Q8CG80-2	15;9;8;8;5	15;9;8;8;5	0;0;0;0;0	SH2 domain-containing adapter protein F	Shf	>tr|A2AQ87|A2AQ87_MOUSE SH2 domain-containing adapter protein F (Fragment) OS=Mus musculus GN=Shf PE=1 SV=1;>tr|A2AQ88|A2AQ88_MOUSE SH2 domain-containing adapter protein F (Fragment) OS=Mus musculus GN=Shf PE=1 SV=1;>sp|Q8CG80|SHF_MOUSE SH2 domain-containi	5	15	15	0	15	15	0	53.4	53.4	0	47.121	446	446;296;238;232;162	9.86			4	2	1	1	1	1	1		1	2		2		1	1	1	2						0	117.85	53.4	8445100
A2AQC3;Q8C4G3;Q8C288;A2AQC9;A2AUZ1;A2AUZ0;B2FDH4;REV__B2RXC2	A2AQC3;Q8C4G3;Q8C288	44;41;41;4;3;3;1;1	44;41;41;4;3;3;1;1	3;0;0;0;0;0;0;1		Atp9a	>tr|A2AQC3|A2AQC3_MOUSE Probable phospholipid-transporting ATPase IIA OS=Mus musculus GN=Atp9a PE=2 SV=1;>tr|Q8C4G3|Q8C4G3_MOUSE Probable phospholipid-transporting ATPase IIA OS=Mus musculus GN=Atp9a PE=2 SV=1;>tr|Q8C288|Q8C288_MOUSE ATPase, class II, type	8	44	44	3	44	44	3	42.7	42.7	4	124.46	1105	1105;1029;1031;189;88;112;62;942	12.8	4	1	3	2	2	2	5	5	2	4	6		2	3	2	4	3	5	3		4		6	4	0	185.88	42.7	45847000
Q922B9;A2AQD5;Q922B9-3;A2AQD6;Q922B9-2	Q922B9;A2AQD5;Q922B9-3;A2AQD6	11;11;11;9;4	11;11;11;9;4	11;11;11;9;4	Sperm-specific antigen 2 homolog	Ssfa2	>sp|Q922B9|SSFA2_MOUSE Sperm-specific antigen 2 homolog OS=Mus musculus GN=Ssfa2 PE=1 SV=3;>tr|A2AQD5|A2AQD5_MOUSE Sperm-specific antigen 2 homolog OS=Mus musculus GN=Ssfa2 PE=1 SV=1;>sp|Q922B9-3|SSFA2_MOUSE Isoform 3 of Sperm-specific antigen 2 homolog OS	5	11	11	11	11	11	11	10.6	10.6	10.6	136.95	1252	1252;1230;1101;1219;189	10.7			1	1	2				1	1	2	1					1		1			1			0	30.387	10.6	1176000
Q6A098;A2AQE2;F6QQ13	Q6A098;A2AQE2	18;18;4	18;18;4	18;18;4	Selenocysteine insertion sequence-binding protein 2-like	Secisbp2l	>sp|Q6A098|SBP2L_MOUSE Selenocysteine insertion sequence-binding protein 2-like OS=Mus musculus GN=Secisbp2l PE=1 SV=2;>tr|A2AQE2|A2AQE2_MOUSE SECIS binding protein 2-like OS=Mus musculus GN=Secisbp2l PE=1 SV=1	3	18	18	18	18	18	18	21.4	21.4	21.4	119.64	1086	1086;1089;428	12			1	1	2	1	1	2		1	1			1	1	2	1		1	1		2			0	90.437	21.4	4172700
A2AQH4;F8WJL9;F6ZBD9	A2AQH4;F8WJL9;F6ZBD9	4;4;2	4;4;2	4;4;2	BCL-6 corepressor-like protein 1	Bcorl1	>sp|A2AQH4|BCORL_MOUSE BCL-6 corepressor-like protein 1 OS=Mus musculus GN=Bcorl1 PE=2 SV=1;>tr|F8WJL9|F8WJL9_MOUSE BCL-6 corepressor-like protein 1 (Fragment) OS=Mus musculus GN=Bcorl1 PE=4 SV=1;>tr|F6ZBD9|F6ZBD9_MOUSE BCL-6 corepressor-like protein 1 (Fr	3	4	4	4	4	4	4	4.2	4.2	4.2	190.48	1781	1781;1693;746	9.25	1		1						1															1	0	16.947	4.2	299320
Q8BXN9;A2AQJ5;A2AQJ6;Q8BXN9-2;A2AQJ7;Q8BXN9-3	Q8BXN9;A2AQJ5;A2AQJ6;Q8BXN9-2;A2AQJ7;Q8BXN9-3	11;11;11;11;10;8	11;11;11;11;10;8	11;11;11;11;10;8	Transmembrane protein 87A	Tmem87a	>sp|Q8BXN9|TM87A_MOUSE Transmembrane protein 87A OS=Mus musculus GN=Tmem87a PE=1 SV=1;>tr|A2AQJ5|A2AQJ5_MOUSE Transmembrane protein 87A OS=Mus musculus GN=Tmem87a PE=1 SV=1;>tr|A2AQJ6|A2AQJ6_MOUSE Transmembrane protein 87A OS=Mus musculus GN=Tmem87a PE=1 S	6	11	11	11	11	11	11	24.7	24.7	24.7	63.379	555	555;559;560;556;500;483	14.2	2	1							2	1			2		2	1	1	1			3	1	2		0	60.894	24.7	7280400
Q8BVW0;A2AQJ8	Q8BVW0;A2AQJ8	9;9	9;9	9;9	Neutral alpha-glucosidase C	Ganc	>sp|Q8BVW0|GANC_MOUSE Neutral alpha-glucosidase C OS=Mus musculus GN=Ganc PE=2 SV=2;>tr|A2AQJ8|A2AQJ8_MOUSE Neutral alpha-glucosidase C OS=Mus musculus GN=Ganc PE=4 SV=1	2	9	9	9	9	9	9	14.6	14.6	14.6	102.01	898	898;913	12.3	1		2						1						2		2			1			1		0	24.518	14.6	732510
Q9QXG4;A2AQN4;A2AQN5;D6RHA7;F7CU63	Q9QXG4;A2AQN4;A2AQN5	27;27;26;7;7	27;27;26;7;7	27;27;26;7;7	Acetyl-coenzyme A synthetase, cytoplasmic	Acss2	>sp|Q9QXG4|ACSA_MOUSE Acetyl-coenzyme A synthetase, cytoplasmic OS=Mus musculus GN=Acss2 PE=1 SV=2;>tr|A2AQN4|A2AQN4_MOUSE Acetyl-coenzyme A synthetase, cytoplasmic OS=Mus musculus GN=Acss2 PE=1 SV=1;>tr|A2AQN5|A2AQN5_MOUSE Acetyl-coenzyme A synthetase, cy	5	27	27	27	27	27	27	45.6	45.6	45.6	78.861	701	701;714;706;124;293	13.5	1	3	3	1			4		1				4	7	5	1	6	1	3	1		2	1	3	0	187.09	45.6	36495000
A2AQP0;Q5SX39;P13542;B1AR69	A2AQP0	11;2;2;2	10;1;1;1	9;0;0;0	Myosin-7B	Myh7b	>sp|A2AQP0|MYH7B_MOUSE Myosin-7B OS=Mus musculus GN=Myh7b PE=3 SV=1	4	11	10	9	11	10	9	7.3	6.9	6.1	221.49	1941	1941;1939;1937;1938	12.6	2					2		1			1	1			2		1							3	0	23.689	7.3	779600
A2AQR4;Q99KE8;A2AQR3;Q99KE8-2;Q99KE8-3	A2AQR4	3;1;1;1;1	3;1;1;1;1	3;1;1;1;1		Zfp64	>tr|A2AQR4|A2AQR4_MOUSE Zinc finger protein 64 OS=Mus musculus GN=Zfp64 PE=4 SV=1	5	3	3	3	3	3	3	8.9	8.9	8.9	74.034	676	676;643;643;272;473	16.3												1			1							1			0	6.8314	8.9	183920
A2AQT4;Q8BPP5	A2AQT4;Q8BPP5	2;2	2;2	2;2	Ly6/PLAUR domain-containing protein 6	Lypd6	>tr|A2AQT4|A2AQT4_MOUSE Ly6/PLAUR domain-containing protein 6 (Fragment) OS=Mus musculus GN=Lypd6 PE=2 SV=1;>sp|Q8BPP5|LYPD6_MOUSE Ly6/PLAUR domain-containing protein 6 OS=Mus musculus GN=Lypd6 PE=2 SV=1	2	2	2	2	2	2	2	18.7	18.7	18.7	13.878	123	123;171	12.5				1																	1				0.0040117	1.7829	18.7	272860
Q99LS1;A2AQT7;A2AQT8	Q99LS1;A2AQT7;A2AQT8	6;6;4	6;6;4	6;6;4	Methylmalonic aciduria and homocystinuria type D homolog, mitochondrial	Mmadhc	>sp|Q99LS1|MMAD_MOUSE Methylmalonic aciduria and homocystinuria type D homolog, mitochondrial OS=Mus musculus GN=Mmadhc PE=2 SV=1;>tr|A2AQT7|A2AQT7_MOUSE Methylmalonic aciduria and homocystinuria type D homolog, mitochondrial (Fragment) OS=Mus musculus GN=	3	6	6	6	6	6	6	21.6	21.6	21.6	32.995	296	296;219;179	11.7			1		2													1	1	1					0	7.137	21.6	532740
Q9DB26;A2AQZ2;D6RIQ3;D6RI61;A2AQZ7;A2AQZ5;F7CAL7	Q9DB26;A2AQZ2;D6RIQ3;D6RI61;A2AQZ7;A2AQZ5	6;6;4;4;4;3;1	6;6;4;4;4;3;1	6;6;4;4;4;3;1	Phytanoyl-CoA dioxygenase domain-containing protein 1	Phyhd1	>sp|Q9DB26|PHYD1_MOUSE Phytanoyl-CoA dioxygenase domain-containing protein 1 OS=Mus musculus GN=Phyhd1 PE=2 SV=2;>tr|A2AQZ2|A2AQZ2_MOUSE Phytanoyl-CoA dioxygenase domain-containing protein 1 (Fragment) OS=Mus musculus GN=Phyhd1 PE=4 SV=1;>tr|D6RIQ3|D6RIQ3_	7	6	6	6	6	6	6	33.7	33.7	33.7	32.517	291	291;249;159;180;270;222;54	8.88				1		1	2	3															1		0	11.456	33.7	1145500
A2AR02;A2AR01	A2AR02;A2AR01	8;4	8;4	8;4	Peptidyl-prolyl cis-trans isomerase G;Peptidyl-prolyl cis-trans isomerase	Ppig	>sp|A2AR02|PPIG_MOUSE Peptidyl-prolyl cis-trans isomerase G OS=Mus musculus GN=Ppig PE=2 SV=1;>tr|A2AR01|A2AR01_MOUSE Peptidyl-prolyl cis-trans isomerase (Fragment) OS=Mus musculus GN=Ppig PE=2 SV=1	2	8	8	8	8	8	8	13.4	13.4	13.4	88.324	752	752;127	11.7					1	2				1	1		2	1	1	1				1					0	17.206	13.4	7491700
Q8BKH7;A2AR12;Q8BKH7-2;A2AR15;Q8BKH7-3	Q8BKH7;A2AR12;Q8BKH7-2;A2AR15;Q8BKH7-3	10;10;9;6;6	10;10;9;6;6	10;10;9;6;6	Target of rapamycin complex 2 subunit MAPKAP1	Mapkap1	>sp|Q8BKH7|SIN1_MOUSE Target of rapamycin complex 2 subunit MAPKAP1 OS=Mus musculus GN=Mapkap1 PE=1 SV=1;>tr|A2AR12|A2AR12_MOUSE Target of rapamycin complex 2 subunit MAPKAP1 (Fragment) OS=Mus musculus GN=Mapkap1 PE=2 SV=1;>sp|Q8BKH7-2|SIN1_MOUSE Isoform 2	5	10	10	10	10	10	10	26.8	26.8	26.8	59.008	522	522;518;486;306;331	10.8	2	1			1		1			1		2	1							1		1		1	0	27.134	26.8	2146300
Q3UDF0;A2AR26;A2AR27	Q3UDF0;A2AR26	5;5;2	5;5;2	5;5;2		Slc2a6	>tr|Q3UDF0|Q3UDF0_MOUSE Protein Slc2a6 OS=Mus musculus GN=Slc2a6 PE=1 SV=1;>tr|A2AR26|A2AR26_MOUSE Protein Slc2a6 OS=Mus musculus GN=Slc2a6 PE=1 SV=1	3	5	5	5	5	5	5	12.7	12.7	12.7	54.433	497	497;443;85	15.3									1					1		2		1	1						0	14.043	12.7	814880
A2AR50;A2AR50-3;A2AR50-2;F6WZ83;A2AR50-4	A2AR50;A2AR50-3;A2AR50-2	14;13;12;5;5	13;12;11;5;5	13;12;11;5;5	Ras-specific guanine nucleotide-releasing factor RalGPS1	Ralgps1	>sp|A2AR50|RGPS1_MOUSE Ras-specific guanine nucleotide-releasing factor RalGPS1 OS=Mus musculus GN=Ralgps1 PE=1 SV=2;>sp|A2AR50-3|RGPS1_MOUSE Isoform 3 of Ras-specific guanine nucleotide-releasing factor RalGPS1 OS=Mus musculus GN=Ralgps1;>sp|A2AR50-2|RGPS	5	14	13	13	14	13	13	31.6	30.3	30.3	65.474	585	585;515;497;226;243	11.6		1				1	2	2	1		1	1				1		1	2		1				0	20.152	31.6	3264100
Q6P5H6;A2AR56;B0R0D5;B0R0D4;F6XM46;Q6P5H6-4;Q6P5H6-3;Q6P5H6-2;F2Z484;F6XLQ6;F2Z448	Q6P5H6;A2AR56;B0R0D5;B0R0D4;F6XM46;Q6P5H6-4;Q6P5H6-3;Q6P5H6-2	19;19;17;17;16;15;15;15;7;6;1	19;19;17;17;16;15;15;15;7;6;1	19;19;17;17;16;15;15;15;7;6;1	FERM domain-containing protein 5	Frmd5	>sp|Q6P5H6|FRMD5_MOUSE FERM domain-containing protein 5 OS=Mus musculus GN=Frmd5 PE=2 SV=1;>tr|A2AR56|A2AR56_MOUSE FERM domain-containing protein 5 OS=Mus musculus GN=Frmd5 PE=2 SV=1;>tr|B0R0D5|B0R0D5_MOUSE FERM domain-containing protein 5 (Fragment) OS=Mu	11	19	19	19	19	19	19	50.5	50.5	50.5	58.582	517	517;570;500;509;440;419;432;481;216;206;120	14.7				1	1	1	3	1	1	1					1	2	4		1		2	3	1	1	0	116.57	50.5	6915700
P70347;A2AR78;Q8C2D3;A2AR76;P70347-4;P70347-2;P70347-3	P70347;A2AR78;Q8C2D3;A2AR76;P70347-4;P70347-2	5;5;5;5;5;5;2	5;5;5;5;5;5;2	5;5;5;5;5;5;2	TRAF family member-associated NF-kappa-B activator	Tank	>sp|P70347|TANK_MOUSE TRAF family member-associated NF-kappa-B activator OS=Mus musculus GN=Tank PE=1 SV=1;>tr|A2AR78|A2AR78_MOUSE TRAF family member-associated NF-kappa-B activator OS=Mus musculus GN=Tank PE=2 SV=1;>tr|Q8C2D3|Q8C2D3_MOUSE TRAF family memb	7	5	5	5	5	5	5	19.4	19.4	19.4	50.939	448	448;360;413;447;395;414;251	12.6		1									2						1					1			0	9.619	19.4	614540
A2ARA8;G3UYN5;A2ARA8-2	A2ARA8;G3UYN5;A2ARA8-2	2;1;1	2;1;1	2;1;1	Integrin alpha-8;Integrin alpha-8 heavy chain;Integrin alpha-8 light chain	Itga8	>sp|A2ARA8|ITA8_MOUSE Integrin alpha-8 OS=Mus musculus GN=Itga8 PE=1 SV=1;>tr|G3UYN5|G3UYN5_MOUSE Integrin alpha-8 OS=Mus musculus GN=Itga8 PE=2 SV=1;>sp|A2ARA8-2|ITA8_MOUSE Isoform 2 of Integrin alpha-8 OS=Mus musculus GN=Itga8	3	2	2	2	2	2	2	1.9	1.9	1.9	117.55	1062	1062;590;286	20.5																	1							1	0.00038256	2.8091	1.9	129490
A2ARI4-2;A2ARI4	A2ARI4-2;A2ARI4	7;7	7;7	7;7	Leucine-rich repeat-containing G-protein coupled receptor 4	Lgr4	>sp|A2ARI4-2|LGR4_MOUSE Isoform 2 of Leucine-rich repeat-containing G-protein coupled receptor 4 OS=Mus musculus GN=Lgr4;>sp|A2ARI4|LGR4_MOUSE Leucine-rich repeat-containing G-protein coupled receptor 4 OS=Mus musculus GN=Lgr4 PE=1 SV=1	2	7	7	7	7	7	7	7.3	7.3	7.3	101.34	927	927;951	12.1			1	1	1				1							1			1	1	1				0	6.6698	7.3	5508700
A2ARP1;A2ARP1-3;A2ARP1-2;A2ARP1-7;A2ARP1-6;A2ARP1-5;F7AST3;F6Q5C6;F6VU93;F6RMX0;F6VID9	A2ARP1;A2ARP1-3;A2ARP1-2;A2ARP1-7	34;34;34;20;11;7;5;4;3;3;2	29;29;29;15;8;6;5;4;2;3;2	29;29;29;15;8;6;5;4;2;3;2	Inositol hexakisphosphate and diphosphoinositol-pentakisphosphate kinase 1	Ppip5k1	>sp|A2ARP1|VIP1_MOUSE Inositol hexakisphosphate and diphosphoinositol-pentakisphosphate kinase 1 OS=Mus musculus GN=Ppip5k1 PE=2 SV=1;>sp|A2ARP1-3|VIP1_MOUSE Isoform 3 of Inositol hexakisphosphate and diphosphoinositol-pentakisphosphate kinase 1 OS=Mus mus	11	34	29	29	34	29	29	33.4	28.5	28.5	159.92	1436	1436;1415;1416;671;439;266;271;257;118;198;283	12.5	2	1		2	1	4	1	2	3	1	2			1	3		2	1	1	2	3		2	2	0	79.005	33.4	5898900
A2ART0;E9QA51;A2AW67;A2ARX1;A2ARR7;A2BFG5;A2ARW8;A2ARR8;L7N246;A2AW66;A2ARR6;A2ARW1;A2BFU4;A2BFU6;A2ARW3;F7CEW8;A2BE23;A2ART4	A2ART0;E9QA51;A2AW67;A2ARX1;A2ARR7;A2BFG5;A2ARW8	3;2;2;2;2;2;2;1;1;1;1;1;1;1;1;1;1;1	3;2;2;2;2;2;2;1;1;1;1;1;1;1;1;1;1;1	1;1;1;1;1;1;1;0;0;0;0;1;0;0;0;1;1;1		Gm6710;Gm14399;Gm14325;Gm14391;Gm14412;Gm14326	>tr|A2ART0|A2ART0_MOUSE Protein Gm14391 OS=Mus musculus GN=Gm6710 PE=4 SV=1;>tr|E9QA51|E9QA51_MOUSE Protein Gm14399 OS=Mus musculus GN=Gm14399 PE=4 SV=1;>tr|A2AW67|A2AW67_MOUSE Protein Gm14325 OS=Mus musculus GN=Gm14325 PE=4 SV=1;>tr|A2ARX1|A2ARX1_MOUSE Pr	18	3	3	1	3	3	1	5.8	5.8	2.7	64.074	554	554;270;498;522;526;554;610;349;357;358;358;370;402;426;426;497;498;498	14												2						1							0	17.293	5.8	337860
A2ARV7;D3YYR3;A2ARL4;A2ARW5	A2ARV7;D3YYR3;A2ARL4;A2ARW5	2;1;1;1	1;1;1;1	1;1;1;1		Gm14401;2210418O10Rik;Gm14296;Gm14393	>tr|A2ARV7|A2ARV7_MOUSE Protein Gm14401 OS=Mus musculus GN=Gm14401 PE=4 SV=1;>tr|D3YYR3|D3YYR3_MOUSE Protein 2210418O10Rik OS=Mus musculus GN=2210418O10Rik PE=4 SV=1;>tr|A2ARL4|A2ARL4_MOUSE Protein 2210418O10Rik OS=Mus musculus GN=Gm14296 PE=4 SV=1;>tr|A2A	4	2	1	1	2	1	1	7.9	5	5	34.983	303	303;102;134;187	12												1													0.00029014	3.0904	7.9	45670
A2AS47;Q68FH0-3	A2AS47	39;14	1;1	1;1		Pkp4	>tr|A2AS47|A2AS47_MOUSE Plakophilin-4 OS=Mus musculus GN=Pkp4 PE=1 SV=1	2	39	1	1	39	1	1	58.7	1.5	1.5	95.208	849	849;296	4				1																					0.00029008	3.0894	58.7	362390
A2AS54;Q8K2I9;Q8K2I9-2;A2AS52	A2AS54;Q8K2I9;Q8K2I9-2	14;14;11;5	14;14;11;5	14;14;11;5	F-box only protein 18	Fbxo18	>tr|A2AS54|A2AS54_MOUSE F-box only protein 18 OS=Mus musculus GN=Fbxo18 PE=4 SV=1;>sp|Q8K2I9|FBX18_MOUSE F-box only protein 18 OS=Mus musculus GN=Fbxo18 PE=2 SV=1;>sp|Q8K2I9-2|FBX18_MOUSE Isoform 2 of F-box only protein 18 OS=Mus musculus GN=Fbxo18	4	14	14	14	14	14	14	16.8	16.8	16.8	115.07	1015	1015;1042;821;297	16.3				1						3		1		1		1	1	3			1	1	1	2	0	28.392	16.8	1250100
A2AS55;D6RGL4;A2AS55-2	A2AS55;D6RGL4;A2AS55-2	4;2;2	4;2;2	4;2;2	Ankyrin repeat domain-containing protein 16	Ankrd16	>sp|A2AS55|ANR16_MOUSE Ankyrin repeat domain-containing protein 16 OS=Mus musculus GN=Ankrd16 PE=2 SV=1;>tr|D6RGL4|D6RGL4_MOUSE Ankyrin repeat domain-containing protein 16 OS=Mus musculus GN=Ankrd16 PE=2 SV=1;>sp|A2AS55-2|ANR16_MOUSE Isoform 2 of Ankyrin r	3	4	4	4	4	4	4	14.7	14.7	14.7	39.776	361	361;166;187	12.8	1															1	2								0	7.9559	14.7	287090
O54826;A2AS70;A2AS72	O54826;A2AS70	4;4;1	4;4;1	4;4;1	Protein AF-10	Mllt10	>sp|O54826|AF10_MOUSE Protein AF-10 OS=Mus musculus GN=Mllt10 PE=1 SV=2;>tr|A2AS70|A2AS70_MOUSE Protein AF-10 OS=Mus musculus GN=Mllt10 PE=2 SV=1	3	4	4	4	4	4	4	6.8	6.8	6.8	113.03	1068	1068;990;525	14				1								1				1								1	0	6.8316	6.8	385500
P28660;A2AS98;P28660-2	P28660;A2AS98;P28660-2	63;63;61	63;63;61	60;60;58	Nck-associated protein 1	Nckap1	>sp|P28660|NCKP1_MOUSE Nck-associated protein 1 OS=Mus musculus GN=Nckap1 PE=1 SV=2;>tr|A2AS98|A2AS98_MOUSE Nck-associated protein 1 OS=Mus musculus GN=Nckap1 PE=2 SV=1;>sp|P28660-2|NCKP1_MOUSE Isoform 2 of Nck-associated protein 1 OS=Mus musculus GN=Nckap	3	63	63	60	63	63	60	50.4	50.4	48.6	128.78	1128	1128;1134;1037	13.1	4	5	5	5	3	4	10	2	10	10	13	13	10	4	4	14	10	5	10	7	5	4	7	7	0	323.31	50.4	172470000
A2ASI5	A2ASI5	22	2	2	Sodium channel protein	Scn3a	>tr|A2ASI5|A2ASI5_MOUSE Protein Scn3a OS=Mus musculus GN=Scn3a PE=3 SV=1	1	22	2	2	22	2	2	10.2	1.5	1.5	220.88	1947	1947	16.5													1							1					0	5.5789	10.2	359320
Q8BSD8;A2ASP7	Q8BSD8;A2ASP7	1;1	1;1	1;1		9430015G10Rik	>tr|Q8BSD8|Q8BSD8_MOUSE Protein 9430015G10Rik OS=Mus musculus GN=9430015G10Rik PE=2 SV=1;>tr|A2ASP7|A2ASP7_MOUSE Protein 9430015G10Rik OS=Mus musculus GN=9430015G10Rik PE=4 SV=1	2	1	1	1	1	1	1	13.8	13.8	13.8	17.987	167	167;199	11											1														0	6.532	13.8	98987
A2ASQ1	A2ASQ1	55	2	2	Agrin;Agrin N-terminal 110 kDa subunit;Agrin C-terminal 110 kDa subunit;Agrin C-terminal 90 kDa fragment;Agrin C-terminal 22 kDa fragment	Agrn	>sp|A2ASQ1|AGRIN_MOUSE Agrin OS=Mus musculus GN=Agrn PE=1 SV=1	1	55	2	2	55	2	2	39.6	0.5	0.5	207.54	1950	1950	10.5										1	1														9.8775e-05	3.5815	39.6	627650
A2ASS6;E9Q8N1;E9Q8K5;A2ASS6-2;A2ASS6-3;F7CR78;A2AT70	A2ASS6;E9Q8N1;E9Q8K5;A2ASS6-2	8;8;8;6;2;2;1	7;7;7;5;1;2;1	7;7;7;5;1;2;1	Titin	Ttn	>sp|A2ASS6|TITIN_MOUSE Titin OS=Mus musculus GN=Ttn PE=1 SV=1;>tr|E9Q8N1|E9Q8N1_MOUSE Titin OS=Mus musculus GN=Ttn PE=1 SV=1;>tr|E9Q8K5|E9Q8K5_MOUSE Titin OS=Mus musculus GN=Ttn PE=1 SV=1;>sp|A2ASS6-2|TITIN_MOUSE Isoform 2 of Titin OS=Mus musculus GN=Ttn	7	8	7	7	8	7	7	0.2	0.2	0.2	3906.4	35213	35213;33467;33467;26886;5508;8272;3409	14.2							1			1	2	2	1		4	1			1		2				0.0044457	1.7004	0.2	4913800
E9Q8Q6;A2AST1;D6RJ38;A2AK24;J3QN68	E9Q8Q6;A2AST1	24;24;2;2;1	24;24;2;2;1	24;24;2;2;1		Ccdc141	>tr|E9Q8Q6|E9Q8Q6_MOUSE Protein Ccdc141 OS=Mus musculus GN=Ccdc141 PE=2 SV=2;>tr|A2AST1|A2AST1_MOUSE Coiled-coil protein associated with myosin II and DISC1 OS=Mus musculus GN=Ccdc141 PE=2 SV=1	5	24	24	24	24	24	24	20.8	20.8	20.8	173.64	1531	1531;1451;78;117;157	13.2	1			1	3	2			1	1	2	2	1			4	1	2	2			1	2	1	0	52.933	20.8	2684200
Q5HZG4;A2ASY0	Q5HZG4;A2ASY0	7;7	7;7	7;7	Transcription initiation factor TFIID subunit 3	Taf3	>sp|Q5HZG4|TAF3_MOUSE Transcription initiation factor TFIID subunit 3 OS=Mus musculus GN=Taf3 PE=1 SV=2;>tr|A2ASY0|A2ASY0_MOUSE Transcription initiation factor TFIID subunit 3 OS=Mus musculus GN=Taf3 PE=1 SV=1	2	7	7	7	7	7	7	9.7	9.7	9.7	105.11	932	932;779	9.86			1	2						1		1						2							0	30.92	9.7	713990
A2ASZ8-3;A2ASZ8-2;A2ASZ8;Z4YLR9;F6RC04	A2ASZ8-3;A2ASZ8-2;A2ASZ8	24;23;21;11;6	2;2;0;0;0	2;2;0;0;0	Calcium-binding mitochondrial carrier protein SCaMC-2	Slc25a25	>sp|A2ASZ8-3|SCMC2_MOUSE Isoform 3 of Calcium-binding mitochondrial carrier protein SCaMC-2 OS=Mus musculus GN=Slc25a25;>sp|A2ASZ8-2|SCMC2_MOUSE Isoform 2 of Calcium-binding mitochondrial carrier protein SCaMC-2 OS=Mus musculus GN=Slc25a25;>sp|A2ASZ8|SCMC2	5	24	2	2	24	2	2	56.8	5.1	5.1	56.772	514	514;502;469;263;184	14.5					1																			1	0	5.6807	56.8	200410
A2ASZ8-5;A2ASZ8-4	A2ASZ8-5;A2ASZ8-4	27;26	27;26	5;5	Calcium-binding mitochondrial carrier protein SCaMC-2	Slc25a25	>sp|A2ASZ8-5|SCMC2_MOUSE Isoform 5 of Calcium-binding mitochondrial carrier protein SCaMC-2 OS=Mus musculus GN=Slc25a25;>sp|A2ASZ8-4|SCMC2_MOUSE Isoform 4 of Calcium-binding mitochondrial carrier protein SCaMC-2 OS=Mus musculus GN=Slc25a25	2	27	27	5	27	27	5	61.5	61.5	8.4	56.077	501	501;489	12	2	3		1	4	5	4	2	3	2	1	3	1	1		2		4	3	2	1	2	3	2	0	101.57	61.5	41070000
A2AT37;F6Q3G7	A2AT37	23;11	23;11	23;11		Upf2	>tr|A2AT37|A2AT37_MOUSE Protein Upf2 OS=Mus musculus GN=Upf2 PE=2 SV=1	2	23	23	23	23	23	23	21.7	21.7	21.7	147.55	1269	1269;523	15.1	1	1		3	1	3		1		1							2	3	3		1	7	3	1	0	93.728	21.7	6330000
A2AT93	A2AT93	14	3	3		Plcb4	>tr|A2AT93|A2AT93_MOUSE Protein Plcb4 (Fragment) OS=Mus musculus GN=Plcb4 PE=2 SV=1	1	14	3	3	14	3	3	51.8	15.7	15.7	29.456	255	255	4.67			1	1			1																		0	13.626	51.8	2836900
REV__Q8BGF6;Q7TR05;L7MU54;A2ATG3	REV__Q8BGF6;Q7TR05;L7MU54;A2ATG3	1;1;1;1	1;1;1;1	1;1;1;1	Olfactory receptor	Olfr1216;Olfr1218;Olfr1214	>sp|Q8BGF6|ELMD2_MOUSE ELMO domain-containing protein 2 OS=Mus musculus GN=Elmod2 PE=2 SV=1;>tr|Q7TR05|Q7TR05_MOUSE Olfactory receptor OS=Mus musculus GN=Olfr1216 PE=3 SV=1;>tr|L7MU54|L7MU54_MOUSE Olfactory receptor OS=Mus musculus GN=Olfr1218 PE=3 SV=1;>t	4	1	1	1	1	1	1	2.3	2.3	2.3	34.747	293	293;311;311;311	9									1																1	-2	2.3	43865
Q99JX3;A2ATI9;Q99JX3-2;A2ATI8;A2ATI6	Q99JX3;A2ATI9;Q99JX3-2;A2ATI8;A2ATI6	12;12;11;9;9	12;12;11;9;9	11;11;11;8;8	Golgi reassembly-stacking protein 2	Gorasp2	>sp|Q99JX3|GORS2_MOUSE Golgi reassembly-stacking protein 2 OS=Mus musculus GN=Gorasp2 PE=1 SV=3;>tr|A2ATI9|A2ATI9_MOUSE Golgi reassembly stacking protein 2, isoform CRA_d OS=Mus musculus GN=Gorasp2 PE=1 SV=1;>sp|Q99JX3-2|GORS2_MOUSE Isoform 2 of Golgi reas	5	12	12	11	12	12	11	30.8	30.8	29	47.038	451	451;431;383;317;351	16.7				1		2		1							3		3	3	4	1	3	2		1	0	247.34	30.8	36078000
A2ATK9;A2ATL1;A2ATL0;A2ATK8	A2ATK9;A2ATL1;A2ATL0	24;23;23;2	23;22;22;2	23;22;22;2		Fam171a1	>tr|A2ATK9|A2ATK9_MOUSE Family with sequence similarity 171, member A1 OS=Mus musculus GN=Fam171a1 PE=2 SV=1;>tr|A2ATL1|A2ATL1_MOUSE MCG17280 OS=Mus musculus GN=Fam171a1 PE=4 SV=1;>tr|A2ATL0|A2ATL0_MOUSE Protein Fam171a1 OS=Mus musculus GN=Fam171a1 PE=2 SV	4	24	23	23	24	23	23	39.7	38.7	38.7	97.961	892	892;767;887;294	15.2	1		1	1				1	2	3	2	1	2		2	3	1			1		1	6	3	0	63.26	39.7	5282100
Q9ES70;A2ATN9;A2ATP1	Q9ES70;A2ATN9	4;4;1	3;3;1	3;3;1	Serine/threonine-protein kinase Nek6	Nek6	>sp|Q9ES70|NEK6_MOUSE Serine/threonine-protein kinase Nek6 OS=Mus musculus GN=Nek6 PE=1 SV=1;>tr|A2ATN9|A2ATN9_MOUSE Serine/threonine-protein kinase Nek6 OS=Mus musculus GN=Nek6 PE=2 SV=1	3	4	3	3	4	3	3	17.3	14.7	14.7	35.742	313	313;302;108	16										1								1		1					0	12.804	17.3	391030
A2ATP6;A2ATP5;Q8C854-1;Q8C854-2;F6XJA1	A2ATP6;A2ATP5;Q8C854-1;Q8C854-2;F6XJA1	36;35;33;31;27	1;1;1;0;0	1;1;1;0;0	Myelin expression factor 2	Myef2	>tr|A2ATP6|A2ATP6_MOUSE Myelin expression factor 2 OS=Mus musculus GN=Myef2 PE=2 SV=2;>tr|A2ATP5|A2ATP5_MOUSE Myelin expression factor 2 OS=Mus musculus GN=Myef2 PE=2 SV=1;>sp|Q8C854-1|MYEF2_MOUSE Isoform 3 of Myelin expression factor 2 OS=Mus musculus GN=	5	36	1	1	36	1	1	60.1	3.7	3.7	61.103	567	567;550;488;498;446	14														3											0	7.947	60.1	679750
Q7M6Z0;A2ATS6	Q7M6Z0;A2ATS6	7;7	7;7	7;7	Reticulon-4 receptor-like 2	Rtn4rl2	>sp|Q7M6Z0|R4RL2_MOUSE Reticulon-4 receptor-like 2 OS=Mus musculus GN=Rtn4rl2 PE=2 SV=1;>tr|A2ATS6|A2ATS6_MOUSE Reticulon-4 receptor-like 2 (Fragment) OS=Mus musculus GN=Rtn4rl2 PE=2 SV=1	2	7	7	7	7	7	7	16.7	16.7	16.7	46.075	420	420;426	15.9							1			1		1		2						1	1	1	1		0	9.2001	16.7	926000
A2ATU0	A2ATU0	14	14	14	Probable 2-oxoglutarate dehydrogenase E1 component DHKTD1, mitochondrial	Dhtkd1	>sp|A2ATU0|DHTK1_MOUSE Probable 2-oxoglutarate dehydrogenase E1 component DHKTD1, mitochondrial OS=Mus musculus GN=Dhtkd1 PE=1 SV=1	1	14	14	14	14	14	14	22.7	22.7	22.7	102.79	921	921	12.6	1					1	1	2			1	2		2	2	1			1	1				1	0	81.003	22.7	1554900
Q8BY71;A2ATU9	Q8BY71;A2ATU9	11;11	11;11	11;11	Histone acetyltransferase type B catalytic subunit	Hat1	>sp|Q8BY71|HAT1_MOUSE Histone acetyltransferase type B catalytic subunit OS=Mus musculus GN=Hat1 PE=1 SV=1;>tr|A2ATU9|A2ATU9_MOUSE Histone acetyltransferase type B catalytic subunit OS=Mus musculus GN=Hat1 PE=1 SV=1	2	11	11	11	11	11	11	38.2	38.2	38.2	49.278	416	416;423	14.5	1	2	2										2	1	1				3	1	1	4	1		0	184.47	38.2	4971600
A2ATY4	A2ATY4	5	5	4		Zbtb34	>tr|A2ATY4|A2ATY4_MOUSE Protein Zbtb34 OS=Mus musculus GN=Zbtb34 PE=4 SV=1	1	5	5	4	5	5	4	12.5	12.5	11	57.679	518	518	10.2								1	1	1	1		1												0	4.3373	12.5	431320
A2AU34	A2AU34	3	3	3		Tmem74b	>tr|A2AU34|A2AU34_MOUSE Protein Tmem74b OS=Mus musculus GN=Tmem74b PE=4 SV=1	1	3	3	3	3	3	3	19	19	19	24.971	232	232	14.7											2											1			0	8.2941	19	547250
A2AU89;P70399-3;A2AU90;F6ZRL3;F6QNC8;F6S5E4;F7CE65	A2AU89;P70399-3	72;65;35;9;7;3;1	1;1;0;0;0;0;0	1;1;0;0;0;0;0	Tumor suppressor p53-binding protein 1	Trp53bp1;Tp53bp1	>tr|A2AU89|A2AU89_MOUSE Tumor suppressor p53-binding protein 1 OS=Mus musculus GN=Trp53bp1 PE=1 SV=2;>sp|P70399-3|TP53B_MOUSE Isoform 3 of Tumor suppressor p53-binding protein 1 OS=Mus musculus GN=Tp53bp1	7	72	1	1	72	1	1	58.9	1.3	1.3	207.65	1919	1919;1913;1018;166;190;81;48	6						1																			1	-2	58.9	104250
A2AU91;P70399;P70399-2	A2AU91;P70399;P70399-2	72;65;40	72;65;40	1;1;1	Tumor suppressor p53-binding protein 1	Trp53bp1;Tp53bp1	>tr|A2AU91|A2AU91_MOUSE Tumor suppressor p53-binding protein 1 OS=Mus musculus GN=Trp53bp1 PE=1 SV=1;>sp|P70399|TP53B_MOUSE Tumor suppressor p53-binding protein 1 OS=Mus musculus GN=Tp53bp1 PE=1 SV=2;>sp|P70399-2|TP53B_MOUSE Isoform 2 of Tumor suppressor p	3	72	72	1	72	72	1	58.4	58.4	1.1	212.73	1969	1969;1957;1014	12.2	2	7	5	8	7	9	4	1	5	8	5	3	4	4	3	3	6	8	4	4	5	4	6	6	0	323.31	58.4	74627000
A2AUC6;Q9CZQ9;D6RJ69	A2AUC6;Q9CZQ9;D6RJ69	7;7;5	7;7;5	7;7;5	Bardet-Biedl syndrome 5 protein homolog	Bbs5	>tr|A2AUC6|A2AUC6_MOUSE Bardet-Biedl syndrome 5 protein homolog OS=Mus musculus GN=Bbs5 PE=4 SV=1;>sp|Q9CZQ9|BBS5_MOUSE Bardet-Biedl syndrome 5 protein homolog OS=Mus musculus GN=Bbs5 PE=1 SV=1;>tr|D6RJ69|D6RJ69_MOUSE Bardet-Biedl syndrome 5 protein homolo	3	7	7	7	7	7	7	18.4	18.4	18.4	36.504	320	320;341;88	17.2									2						1	1					1	2		1	0	18.506	18.4	1149500
A2AUD5	A2AUD5	15	3	0		Tpd52l2	>tr|A2AUD5|A2AUD5_MOUSE Tumor protein D54 OS=Mus musculus GN=Tpd52l2 PE=1 SV=1	1	15	3	0	15	3	0	63.3	14.8	0	25.067	229	229	8.6		1								3	1														0	18.466	63.3	5319900
A2AUK5;Q9Z2H5	A2AUK5;Q9Z2H5	65;58	62;55	0;0	Band 4.1-like protein 1	Epb4.1l1;Epb41l1	>tr|A2AUK5|A2AUK5_MOUSE Band 4.1-like protein 1 OS=Mus musculus GN=Epb4.1l1 PE=1 SV=1;>sp|Q9Z2H5|E41L1_MOUSE Band 4.1-like protein 1 OS=Mus musculus GN=Epb41l1 PE=1 SV=2	2	65	62	0	65	62	0	74.5	72.2	0	98.314	879	879;879	11.2	15	7	11	5	3	12	17	6	8	12	6	7	15	6	3	4	4	2	3	8	3	3	12	11	0	323.31	74.5	249240000
A2AUK8;Q9Z2H5-2;A2AUK7;Q9Z2H5-3;A2AUK6	A2AUK8;Q9Z2H5-2;A2AUK7;Q9Z2H5-3;A2AUK6	63;56;50;50;47	1;1;1;1;1	1;1;1;1;1	Band 4.1-like protein 1	Epb4.1l1;Epb41l1	>tr|A2AUK8|A2AUK8_MOUSE Band 4.1-like protein 1 OS=Mus musculus GN=Epb4.1l1 PE=1 SV=1;>sp|Q9Z2H5-2|E41L1_MOUSE Isoform 2 of Band 4.1-like protein 1 OS=Mus musculus GN=Epb41l1;>tr|A2AUK7|A2AUK7_MOUSE Band 4.1-like protein 1 OS=Mus musculus GN=Epb4.1l1 PE=1	5	63	1	1	63	1	1	73.8	1.3	1.3	96.852	867	867;867;730;731;631	10									1	1	1														0.00075019	2.3182	73.8	1424200
A2AUM0;Q9QZ05;A2AUM1;Q9QZ05-3;A2AUM2;Q9QZ05-2;Q9QZ05-4;A2AUL9;Q9QZ05-5;Q9QZ05-6	A2AUM0;Q9QZ05;A2AUM1;Q9QZ05-3;A2AUM2;Q9QZ05-2;Q9QZ05-4	23;22;21;21;19;19;18;7;6;3	23;22;21;21;19;19;18;7;6;3	23;22;21;21;19;19;18;7;6;3	Eukaryotic translation initiation factor 2-alpha kinase 4	Eif2ak4	>tr|A2AUM0|A2AUM0_MOUSE Eukaryotic translation initiation factor 2-alpha kinase 4 OS=Mus musculus GN=Eif2ak4 PE=2 SV=1;>sp|Q9QZ05|E2AK4_MOUSE Eukaryotic translation initiation factor 2-alpha kinase 4 OS=Mus musculus GN=Eif2ak4 PE=1 SV=2;>tr|A2AUM1|A2AUM1_M	10	23	23	23	23	23	23	18.1	18.1	18.1	186.5	1648	1648;1648;1570;1570;1527;1536;1370;653;347;532	9.19	1	1	4	3		3	2	2		1		1	2	1	1	1		1		1	2				0	58.389	18.1	3533500
A7UAK4;A2AUP3;A2AUP1;Q7TS91;A2AUP5;A2AUP4;A7UAK8;A7UAK5;V9GWY6	A7UAK4;A2AUP3;A2AUP1;Q7TS91;A2AUP5;A2AUP4;A7UAK8;A7UAK5;V9GWY6	13;13;13;13;13;13;13;13;11	9;9;9;9;9;9;9;9;7	8;8;8;8;8;8;8;8;6		Pfkfb3	>tr|A7UAK4|A7UAK4_MOUSE 6-phosphofructo-2-kinase/fructose-2, 6-biphosphatase 3 splice variant 1 OS=Mus musculus GN=Pfkfb3 PE=2 SV=1;>tr|A2AUP3|A2AUP3_MOUSE Protein Pfkfb3 OS=Mus musculus GN=Pfkfb3 PE=1 SV=1;>tr|A2AUP1|A2AUP1_MOUSE Protein Pfkfb3 OS=Mus mus	9	13	9	8	13	9	8	28.8	21.2	19.3	53.48	462	462;513;520;526;535;542;543;555;512	10.4	1	1	1	1									1	1				2			1				0	13.364	28.8	668120
Q3UHC7;A2AUX3;B7ZD29;Q3UHC7-4;F6RK07;A2AUX5;Q3UHC7-2	Q3UHC7;A2AUX3;B7ZD29;Q3UHC7-4;F6RK07;A2AUX5;Q3UHC7-2	44;44;44;44;43;43;43	42;42;42;42;41;41;41	2;2;2;2;2;2;2	Disabled homolog 2-interacting protein	Dab2ip	>sp|Q3UHC7|DAB2P_MOUSE Disabled homolog 2-interacting protein OS=Mus musculus GN=Dab2ip PE=1 SV=1;>tr|A2AUX3|A2AUX3_MOUSE Disabled homolog 2-interacting protein OS=Mus musculus GN=Dab2ip PE=2 SV=1;>tr|B7ZD29|B7ZD29_MOUSE Disabled homolog 2-interacting prot	7	44	42	2	44	42	2	44.2	42.8	1.8	131.72	1189	1189;1132;1154;1132;1083;1124;1065	13.1	2	3		2	2	1	4	2	1		3	3	3	3	3	3	3	2	8	3		2	1	1	0	205.03	44.2	25459000
A2AUY4;F6R4Y5	A2AUY4	25;3	25;3	25;3		Baz2b	>tr|A2AUY4|A2AUY4_MOUSE Protein Baz2b OS=Mus musculus GN=Baz2b PE=4 SV=1	2	25	25	25	25	25	25	17.6	17.6	17.6	234	2123	2123;253	12.4			2	3		2	1		1	1	2	2	1	3			1	1	2	2	2			1	0	51.971	17.6	2866400
A2AV25;A2AV25-2	A2AV25	5;1	5;1	5;1	Fibrinogen C domain-containing protein 1	Fibcd1	>sp|A2AV25|FBCD1_MOUSE Fibrinogen C domain-containing protein 1 OS=Mus musculus GN=Fibcd1 PE=2 SV=1	2	5	5	5	5	5	5	14.2	14.2	14.2	50.601	459	459;269	10.8								1	1	1			1	1											0	11.684	14.2	1039700
A2AVA0;A2AVA0-2	A2AVA0	3;1	3;1	3;1	Sushi, von Willebrand factor type A, EGF and pentraxin domain-containing protein 1	Svep1	>sp|A2AVA0|SVEP1_MOUSE Sushi, von Willebrand factor type A, EGF and pentraxin domain-containing protein 1 OS=Mus musculus GN=Svep1 PE=1 SV=1	2	3	3	3	3	3	3	1.4	1.4	1.4	387.45	3567	3567;440	17.3						1																1		1	0.00029308	3.3139	1.4	287570
Q99PL5;A2AVJ7;Q99PL5-8;Q99PL5-7;Q99PL5-6;Q99PL5-4;Q99PL5-3;Q99PL5-2;Q99PL5-10;Q99PL5-9;Q99PL5-12;Q99PL5-11	Q99PL5;A2AVJ7	56;56;9;9;9;9;9;9;8;8;7;7	56;56;9;9;9;9;9;9;8;8;7;7	47;47;0;0;0;0;0;0;0;0;0;0	Ribosome-binding protein 1	Rrbp1	>sp|Q99PL5|RRBP1_MOUSE Ribosome-binding protein 1 OS=Mus musculus GN=Rrbp1 PE=1 SV=2;>tr|A2AVJ7|A2AVJ7_MOUSE Ribosome-binding protein 1 OS=Mus musculus GN=Rrbp1 PE=1 SV=1	12	56	56	47	56	56	47	38.3	38.3	30.6	172.88	1605	1605;1464;330;380;380;641;701;842;250;284;209;229	11.4	4	2	3	7	7	5	9	9	13	5	2	2	5	7	3	6	4	7	2	3	1	1	3	7	0	323.31	38.3	176060000
P0C090;A2AVP4	P0C090;A2AVP4	24;24	24;24	19;19	Roquin-2	Rc3h2	>sp|P0C090|RC3H2_MOUSE Roquin-2 OS=Mus musculus GN=Rc3h2 PE=1 SV=1;>tr|A2AVP4|A2AVP4_MOUSE Roquin-2 OS=Mus musculus GN=Rc3h2 PE=2 SV=1	2	24	24	19	24	24	19	27.6	27.6	22.7	131.29	1187	1187;1125	12.9		2	2		1	2	2			2	1	2	1			3			3	1	2		1	2	0	70.376	27.6	3605100
Q08943;A2AW05;Q08943-2	Q08943;A2AW05;Q08943-2	23;23;23	23;23;23	23;23;23	FACT complex subunit SSRP1	Ssrp1	>sp|Q08943|SSRP1_MOUSE FACT complex subunit SSRP1 OS=Mus musculus GN=Ssrp1 PE=1 SV=2;>tr|A2AW05|A2AW05_MOUSE FACT complex subunit SSRP1 (Fragment) OS=Mus musculus GN=Ssrp1 PE=1 SV=1;>sp|Q08943-2|SSRP1_MOUSE Isoform 2 of FACT complex subunit SSRP1 OS=Mus mu	3	23	23	23	23	23	23	32.2	32.2	32.2	80.859	708	708;623;713	13.4		1	3	1	2	4			4	3	2		3		2	2	3	3		2	1	2	3	3	0	102.12	32.2	32187000
Q3UVR3;A2AW15;Q3UVR3-2;A2AW13;A2AW14	Q3UVR3;A2AW15;Q3UVR3-2;A2AW13	30;30;29;21;11	30;30;29;21;11	27;27;26;18;9	Tau-tubulin kinase 2	Ttbk2	>sp|Q3UVR3|TTBK2_MOUSE Tau-tubulin kinase 2 OS=Mus musculus GN=Ttbk2 PE=1 SV=1;>tr|A2AW15|A2AW15_MOUSE Tau-tubulin kinase 2 OS=Mus musculus GN=Ttbk2 PE=2 SV=1;>sp|Q3UVR3-2|TTBK2_MOUSE Isoform 2 of Tau-tubulin kinase 2 OS=Mus musculus GN=Ttbk2;>tr|A2AW13|A2	5	30	30	27	30	30	27	34.2	34.2	31.9	136.77	1243	1243;1312;1201;872;436	14.4	1	1	2	1	4	1					1	2	3	2	2	1	2	5		4		2	1	5	0	98.235	34.2	7199300
Q60767;A2AW86	Q60767;A2AW86	20;20	20;20	20;20	Lymphocyte antigen 75	Ly75	>sp|Q60767|LY75_MOUSE Lymphocyte antigen 75 OS=Mus musculus GN=Ly75 PE=1 SV=2;>tr|A2AW86|A2AW86_MOUSE Lymphocyte antigen 75 OS=Mus musculus GN=Ly75 PE=2 SV=1	2	20	20	20	20	20	20	16.3	16.3	16.3	197.35	1723	1723;1723	12.9		2			2			2			1	2	2	3	2	2	1	1			1	1		1	0	53.554	16.3	2479300
A2AWA9;A2AWA9-2;A2AWA7;A2AWA9-3;A2AWB0	A2AWA9;A2AWA9-2	45;31;18;13;4	45;31;18;13;4	41;29;17;12;3	Rab GTPase-activating protein 1	Rabgap1	>sp|A2AWA9|RBGP1_MOUSE Rab GTPase-activating protein 1 OS=Mus musculus GN=Rabgap1 PE=1 SV=1;>sp|A2AWA9-2|RBGP1_MOUSE Isoform 2 of Rab GTPase-activating protein 1 OS=Mus musculus GN=Rabgap1	5	45	45	41	45	45	41	49.1	49.1	45.1	120.8	1064	1064;809;455;366;147	9.29	7	7	5	6	5	5	2	1	3	5	4	5	1	2	6	3	1	3	1	1			2	3	0	178.81	49.1	45089000
Q64455;A2AWF8;A2AWF9;E9Q4S7	Q64455;A2AWF8;A2AWF9;E9Q4S7	22;22;22;22	22;22;22;22	22;22;22;22	Receptor-type tyrosine-protein phosphatase eta	Ptprj	>sp|Q64455|PTPRJ_MOUSE Receptor-type tyrosine-protein phosphatase eta OS=Mus musculus GN=Ptprj PE=1 SV=2;>tr|A2AWF8|A2AWF8_MOUSE Receptor-type tyrosine-protein phosphatase eta OS=Mus musculus GN=Ptprj PE=2 SV=1;>tr|A2AWF9|A2AWF9_MOUSE Receptor-type tyrosin	4	22	22	22	22	22	22	21.3	21.3	21.3	136.77	1238	1238;1164;1299;1350	10.2			2	1	1	3	1	3	4	5	1	2	1	1	2					1	1	1			0	100.9	21.3	12287000
A2AWI7	A2AWI7	18	18	1		Sh3glb2	>tr|A2AWI7|A2AWI7_MOUSE Endophilin-B2 OS=Mus musculus GN=Sh3glb2 PE=2 SV=1	1	18	18	1	18	18	1	47.3	47.3	4.2	44.907	404	404	15.7	2		1			2		1	2	3	3	4	2	1	2	1		3	3	3	8	4	4	1	0	306.03	47.3	54047000
A2AWI9;Q8R3V5-3	A2AWI9;Q8R3V5-3	17;17	1;1	1;1	Endophilin-B2	Sh3glb2	>tr|A2AWI9|A2AWI9_MOUSE Endophilin-B2 OS=Mus musculus GN=Sh3glb2 PE=4 SV=1;>sp|Q8R3V5-3|SHLB2_MOUSE Isoform 3 of Endophilin-B2 OS=Mus musculus GN=Sh3glb2	2	17	1	1	17	1	1	44.4	4.3	4.3	41.81	374	374;379	14														1											0	6.3168	44.4	254690
A2AWL7;E9QLG3;H7BX50;A2AWL7-3;A2AWL7-2;A2AWL7-4	A2AWL7;E9QLG3;H7BX50;A2AWL7-3;A2AWL7-2	25;25;24;24;13;2	25;25;24;24;13;2	25;25;24;24;13;2	MAX gene-associated protein	Mga	>sp|A2AWL7|MGAP_MOUSE MAX gene-associated protein OS=Mus musculus GN=Mga PE=2 SV=1;>tr|E9QLG3|E9QLG3_MOUSE MAX gene-associated protein OS=Mus musculus GN=Mga PE=2 SV=1;>tr|H7BX50|H7BX50_MOUSE MAX gene-associated protein OS=Mus musculus GN=Mga PE=2 SV=1;>sp	6	25	25	25	25	25	25	12	12	12	328.8	3003	3003;3042;2833;2924;2295;671	11.5	1	2	1	1	1	1	2	1	1	1	1	2	3	3			1	2			1	1	1	1	0	35.251	12	2260200
P59326;A2AWN8	P59326;A2AWN8	16;16	11;11	9;9	YTH domain-containing family protein 1	Ythdf1	>sp|P59326|YTHD1_MOUSE YTH domain-containing family protein 1 OS=Mus musculus GN=Ythdf1 PE=2 SV=1;>tr|A2AWN8|A2AWN8_MOUSE YTH domain family 1, isoform CRA_a OS=Mus musculus GN=Ythdf1 PE=4 SV=1	2	16	11	9	16	11	9	34.3	26.8	22.4	60.878	559	559;586	14.8	1	1	1		2							1				1	4	1		2	1	2	1	1	0	323.31	34.3	14094000
A2AWP8;A2AWP8-3;A2AWP8-2;A2AWP8-4;A2AWP6;A2AWP8-5;F6S3V7;A2AWP4;F6ZH54;A2AWP7	A2AWP8;A2AWP8-3;A2AWP8-2;A2AWP8-4;A2AWP6;A2AWP8-5;F6S3V7	22;22;22;22;21;18;13;6;2;1	20;20;20;20;19;18;12;4;2;1	20;20;20;20;19;18;12;4;2;1	Rho guanine nucleotide exchange factor 10-like protein	Arhgef10l	>sp|A2AWP8|ARGAL_MOUSE Rho guanine nucleotide exchange factor 10-like protein OS=Mus musculus GN=Arhgef10l PE=1 SV=1;>sp|A2AWP8-3|ARGAL_MOUSE Isoform 3 of Rho guanine nucleotide exchange factor 10-like protein OS=Mus musculus GN=Arhgef10l;>sp|A2AWP8-2|ARGA	10	22	20	20	22	20	20	25.1	23.4	23.4	139.99	1280	1280;1236;1241;1275;1040;988;611;261;205;163	12.4			1	2	1	2		1		2	3	3		1	2		2	1			1	2		1	0	118.67	25.1	5414000
A2AWR3;A2AWR2;F6Z6G4	A2AWR3;A2AWR2	7;7;2	7;7;2	7;7;2		Gpr155	>tr|A2AWR3|A2AWR3_MOUSE GPR155 variant 1 OS=Mus musculus GN=Gpr155 PE=2 SV=1;>tr|A2AWR2|A2AWR2_MOUSE GPR155 variant 5 OS=Mus musculus GN=Gpr155 PE=2 SV=1	3	7	7	7	7	7	7	8.2	8.2	8.2	96.346	868	868;840;218	12.4			2	1										2			1				1		1		0	6.0394	8.2	835340
A2AWT3;F6RCN9;Z4YN62;A2AWT3-2	A2AWT3;F6RCN9;Z4YN62;A2AWT3-2	2;2;2;2	2;2;2;2	2;2;2;2	Ataxin-7-like protein 3	Atxn7l3	>sp|A2AWT3|AT7L3_MOUSE Ataxin-7-like protein 3 OS=Mus musculus GN=Atxn7l3 PE=2 SV=1;>tr|F6RCN9|F6RCN9_MOUSE Ataxin-7-like protein 3 (Fragment) OS=Mus musculus GN=Atxn7l3 PE=4 SV=1;>tr|Z4YN62|Z4YN62_MOUSE Ataxin-7-like protein 3 (Fragment) OS=Mus musculus G	4	2	2	2	2	2	2	9.5	9.5	9.5	38.594	347	347;258;350;354	12			1																		1				0	8.4507	9.5	242790
A2AWT5;P25976;E9Q4A8;G3UZW9	A2AWT5;P25976	31;29;10;8	31;29;10;8	1;1;0;0	Nucleolar transcription factor 1	Ubtf	>tr|A2AWT5|A2AWT5_MOUSE Nucleolar transcription factor 1 OS=Mus musculus GN=Ubtf PE=4 SV=1;>sp|P25976|UBF1_MOUSE Nucleolar transcription factor 1 OS=Mus musculus GN=Ubtf PE=1 SV=1	4	31	31	1	31	31	1	37.8	37.8	0.9	89.478	764	764;765;169;151	11	1	2		3	3	7	5	3	6	2	3	2	1	2	6	2	2	3	2	2		1		2	0	171.28	37.8	57332000
A2AWT6;A2AWT7;P25976-2	A2AWT6;A2AWT7;P25976-2	31;31;29	1;1;1	1;1;1	Nucleolar transcription factor 1	Ubtf	>tr|A2AWT6|A2AWT6_MOUSE Nucleolar transcription factor 1 OS=Mus musculus GN=Ubtf PE=4 SV=1;>tr|A2AWT7|A2AWT7_MOUSE Nucleolar transcription factor 1 OS=Mus musculus GN=Ubtf PE=4 SV=1;>sp|P25976-2|UBF1_MOUSE Isoform UBF2 of Nucleolar transcription factor 1 O	3	31	1	1	31	1	1	39.9	1.1	1.1	85.009	727	727;752;728	20.3																				2	1				0.006469	1.5059	39.9	1300800
Q61772;A2BDQ4;Q61772-2;Q61772-3;Q61772-4;Q61772-5	Q61772;A2BDQ4;Q61772-2;Q61772-3	15;15;15;15;7;7	11;11;11;11;6;6	10;10;10;10;5;5	Ephrin type-A receptor 7	Epha7	>sp|Q61772|EPHA7_MOUSE Ephrin type-A receptor 7 OS=Mus musculus GN=Epha7 PE=1 SV=2;>tr|A2BDQ4|A2BDQ4_MOUSE Eph receptor A7, isoform CRA_b OS=Mus musculus GN=Epha7 PE=4 SV=1;>sp|Q61772-2|EPHA7_MOUSE Isoform 2 of Ephrin type-A receptor 7 OS=Mus musculus GN=E	6	15	11	10	15	11	10	19	14.4	12.9	111.86	998	998;994;993;994;610;626	14.3							2	3	1		1							1	1		1	1		2	0	27.045	19	1611300
A2BDX0;Q9Z103	A2BDX0;Q9Z103	51;32	51;32	51;32	Activity-dependent neuroprotector homeobox protein	Adnp	>tr|A2BDX0|A2BDX0_MOUSE Activity-dependent neuroprotector homeobox protein OS=Mus musculus GN=Adnp PE=1 SV=1;>sp|Q9Z103|ADNP_MOUSE Activity-dependent neuroprotector homeobox protein OS=Mus musculus GN=Adnp PE=1 SV=1	2	51	51	51	51	51	51	55.6	55.6	55.6	124.31	1108	1108;828	15.3	4	2	3	4	2	2	1	1	1	3	1	3	3	1	1	5	5	3	3	5	4	6	10	8	0	323.31	55.6	29579000
A2BDX3	A2BDX3	27	27	27	Adenylyltransferase and sulfurtransferase MOCS3;Molybdopterin-synthase adenylyltransferase;Molybdopterin-synthase sulfurtransferase	Mocs3	>sp|A2BDX3|MOCS3_MOUSE Adenylyltransferase and sulfurtransferase MOCS3 OS=Mus musculus GN=Mocs3 PE=2 SV=1	1	27	27	27	27	27	27	67	67	67	49.374	460	460	11.9	2	7	3	1	1	2			2		3	1		1	3	2	4	5	1		1	3	1	2	0	130.15	67	37353000
A2BE28;A2BE28-2	A2BE28;A2BE28-2	20;19	20;19	20;19	Ribosomal biogenesis protein LAS1L	Las1l	>sp|A2BE28|LAS1L_MOUSE Ribosomal biogenesis protein LAS1L OS=Mus musculus GN=Las1l PE=1 SV=1;>sp|A2BE28-2|LAS1L_MOUSE Isoform 2 of Ribosomal biogenesis protein LAS1L OS=Mus musculus GN=Las1l	2	20	20	20	20	20	20	33.5	33.5	33.5	89.413	776	776;759	12.2			1	1	2	1	4	2	2	1	2	1		2	1		1	1	2	1	1	1	1	1	0	116.39	33.5	10539000
Q5U4F6;A2BE91	Q5U4F6;A2BE91	14;14	14;14	14;14	WD repeat-containing protein 34	Wdr34	>sp|Q5U4F6|WDR34_MOUSE WD repeat-containing protein 34 OS=Mus musculus GN=Wdr34 PE=2 SV=2;>tr|A2BE91|A2BE91_MOUSE WD repeat domain 34 OS=Mus musculus GN=Wdr34 PE=4 SV=1	2	14	14	14	14	14	14	46.5	46.5	46.5	57.971	535	535;537	11.9	1		1		1		1	2			1	1			1		2			2		1			0	43.701	46.5	4236700
Q9EQU5;A2BE93;A2BE92;Q9EQU5-3	Q9EQU5;A2BE93;A2BE92	15;15;12;6	1;1;1;1	1;1;1;1	Protein SET	Set	>sp|Q9EQU5|SET_MOUSE Protein SET OS=Mus musculus GN=Set PE=1 SV=1;>tr|A2BE93|A2BE93_MOUSE Protein SET (Fragment) OS=Mus musculus GN=Set PE=1 SV=1;>tr|A2BE92|A2BE92_MOUSE Protein SET (Fragment) OS=Mus musculus GN=Set PE=1 SV=1	4	15	1	1	15	1	1	48.4	3.5	3.5	33.377	289	289;215;151;146	21.5																					1	1			0.00066294	2.5427	48.4	2538300
P70175;Q52KF7;A2BEE9;A2BEF2	P70175;Q52KF7;A2BEE9;A2BEF2	46;46;46;26	43;43;43;23	43;43;43;23	Disks large homolog 3	Dlg3	>sp|P70175|DLG3_MOUSE Disks large homolog 3 OS=Mus musculus GN=Dlg3 PE=1 SV=1;>tr|Q52KF7|Q52KF7_MOUSE Disks large homolog 3 OS=Mus musculus GN=Dlg3 PE=1 SV=1;>tr|A2BEE9|A2BEE9_MOUSE Disks large homolog 3 OS=Mus musculus GN=Dlg3 PE=1 SV=1;>tr|A2BEF2|A2BEF2_	4	46	43	43	46	43	43	53	51.6	51.6	93.481	849	849;817;835;512	13.4	4			1	6	4	3	4	5	2	3	2	4	6	6	9	6	2	2	1	2	7	4	2	0	317.35	53	53039000
O08609;A2BFB2;A2BFB1;A2BFB0;O08609-2;O08609-3	O08609;A2BFB2;A2BFB1;A2BFB0;O08609-2;O08609-3	1;1;1;1;1;1	1;1;1;1;1;1	1;1;1;1;1;1	Max-like protein X	Mlx	>sp|O08609|MLX_MOUSE Max-like protein X OS=Mus musculus GN=Mlx PE=1 SV=1;>tr|A2BFB2|A2BFB2_MOUSE MAX-like protein X, isoform CRA_a OS=Mus musculus GN=Mlx PE=4 SV=1;>tr|A2BFB1|A2BFB1_MOUSE Max-like protein X OS=Mus musculus GN=Mlx PE=1 SV=1;>tr|A2BFB0|A2BFB	6	1	1	1	1	1	1	3.4	3.4	3.4	33.339	298	298;214;244;298;214;244	14														2											0.0010288	2.2517	3.4	101950
A2BFF5	A2BFF5	31	1	0		Dync1i2	>tr|A2BFF5|A2BFF5_MOUSE Cytoplasmic dynein 1 intermediate chain 2 OS=Mus musculus GN=Dync1i2 PE=2 SV=1	1	31	1	0	31	1	0	65.8	3.6	0	71.295	637	637	5					1																				0	4.1476	65.8	43143
A2BGH0;A2BGH0-2	A2BGH0;A2BGH0-2	2;1	2;1	2;1	BPI fold-containing family B member 4	Bpifb4	>sp|A2BGH0|BPIB4_MOUSE BPI fold-containing family B member 4 OS=Mus musculus GN=Bpifb4 PE=2 SV=1;>sp|A2BGH0-2|BPIB4_MOUSE Isoform 2 of BPI fold-containing family B member 4 OS=Mus musculus GN=Bpifb4	2	2	2	2	2	2	2	5.3	5.3	5.3	65.722	617	617;403	19																			2						1	-2	5.3	138580
A2BI12;Q99JF8-2;F6RB63;F6W677	A2BI12;Q99JF8-2	25;22;11;1	3;0;0;0	3;0;0;0	PC4 and SFRS1-interacting protein	Psip1	>tr|A2BI12|A2BI12_MOUSE PC4 and SFRS1-interacting protein OS=Mus musculus GN=Psip1 PE=1 SV=1;>sp|Q99JF8-2|PSIP1_MOUSE Isoform 2 of PC4 and SFRS1-interacting protein OS=Mus musculus GN=Psip1	4	25	3	3	25	3	3	63.3	4.3	4.3	36.968	327	327;331;90;65	9							2		2	2	1														0	54.209	63.3	4290200
A2BIE1	A2BIE1	10	10	10		Qser1	>tr|A2BIE1|A2BIE1_MOUSE Protein Qser1 OS=Mus musculus GN=Qser1 PE=4 SV=2	1	10	10	10	10	10	10	8.1	8.1	8.1	185.38	1698	1698	13			1	1				1				1	1	1	1				2				1		0	15.895	8.1	569330
P49300;A2CF65;F8WHB7;J3QPR7;Q8JZN1;F6QSC4;A9XX86;B1AU03	P49300;A2CF65;F8WHB7;J3QPR7;Q8JZN1;F6QSC4;A9XX86;B1AU03	2;2;2;2;2;2;2;1	2;2;2;2;2;2;2;1	2;2;2;2;2;2;2;1	C-type lectin domain family 10 member A	Clec10a;Mgl2	>sp|P49300|CLC10_MOUSE C-type lectin domain family 10 member A OS=Mus musculus GN=Clec10a PE=1 SV=1;>tr|A2CF65|A2CF65_MOUSE C-type lectin domain family 10 member A (Fragment) OS=Mus musculus GN=Clec10a PE=2 SV=1;>tr|F8WHB7|F8WHB7_MOUSE C-type lectin domain	8	2	2	2	2	2	2	6.2	6.2	6.2	34.595	304	304;214;305;308;332;374;381;103	7.5						1			1																0.00038436	2.9633	6.2	80695
A2CG49;A2CG49-7;F6QYT9;A2CG49-2;A2CG49-9;A2CG49-8;B1B1A7;D3Z559;A2CG49-5;D3Z560;D3Z4R2;D3Z532;A2CG49-6;A2CG49-3	A2CG49;A2CG49-7;F6QYT9;A2CG49-2;A2CG49-9;A2CG49-8;B1B1A7	85;84;76;76;59;59;54;35;35;33;24;15;15;5	65;64;56;56;40;40;36;23;23;21;23;14;14;5	51;51;42;42;40;40;36;23;23;21;11;2;2;5	Kalirin	Kalrn	>sp|A2CG49|KALRN_MOUSE Kalirin OS=Mus musculus GN=Kalrn PE=1 SV=1;>sp|A2CG49-7|KALRN_MOUSE Isoform 7 of Kalirin OS=Mus musculus GN=Kalrn;>tr|F6QYT9|F6QYT9_MOUSE Kalirin (Fragment) OS=Mus musculus GN=Kalrn PE=1 SV=1;>sp|A2CG49-2|KALRN_MOUSE Isoform 2 of Kal	14	85	65	51	85	65	51	36.2	31.1	24	337	2964	2964;2984;2371;2375;1654;1663;1403;1013;1022;823;1295;705;694;233	12.9	3	4	2	1	4	4	3	6	5	2	1	2	3	3		2	3	6	1	9	5	3	4	1	0	284.33	36.2	14126000
A2CG63;A2CG63-2;Z4YMH1;Z4YL44;F6R6U0	A2CG63;A2CG63-2;Z4YMH1;Z4YL44	17;17;12;10;4	17;17;12;10;4	16;16;11;9;4	AT-rich interactive domain-containing protein 4B	Arid4b	>sp|A2CG63|ARI4B_MOUSE AT-rich interactive domain-containing protein 4B OS=Mus musculus GN=Arid4b PE=1 SV=1;>sp|A2CG63-2|ARI4B_MOUSE Isoform 2 of AT-rich interactive domain-containing protein 4B OS=Mus musculus GN=Arid4b;>tr|Z4YMH1|Z4YMH1_MOUSE AT-rich int	5	17	17	16	17	17	16	17.3	17.3	16.5	147.64	1314	1314;1227;540;473;618	6.5	6	1	1	1	5			1				1	1	1							1	1			0	40.056	17.3	3613700
A2RSJ4	A2RSJ4	39	39	38	UHRF1-binding protein 1-like	Uhrf1bp1l	>sp|A2RSJ4|UH1BL_MOUSE UHRF1-binding protein 1-like OS=Mus musculus GN=Uhrf1bp1l PE=1 SV=2	1	39	39	38	39	39	38	37.3	37.3	36.9	161.94	1457	1457	12.2	4		3	3	4	4	3	2	1	1		2	1	2	2	2	2	2	3	4	4	2		3	0	176.38	37.3	14143000
A2RSQ0;B8JKU3;E9Q0R9	A2RSQ0	35;1;1	35;1;1	35;1;1	DENN domain-containing protein 5B	Dennd5b	>sp|A2RSQ0|DEN5B_MOUSE DENN domain-containing protein 5B OS=Mus musculus GN=Dennd5b PE=1 SV=2	3	35	35	35	35	35	35	32.3	32.3	32.3	144.63	1274	1274;146;54	12.9	1	3	1		3	1		2		10		1	1		1	4	3	3	3	1	1	3	2		0	106.06	32.3	8380800
A2RSS2;Q6PGK7	A2RSS2;Q6PGK7	4;4	4;4	4;4	Carbohydrate sulfotransferase 10	Chst10	>tr|A2RSS2|A2RSS2_MOUSE Carbohydrate sulfotransferase 10 OS=Mus musculus GN=Chst10 PE=2 SV=1;>sp|Q6PGK7|CHSTA_MOUSE Carbohydrate sulfotransferase 10 OS=Mus musculus GN=Chst10 PE=2 SV=2	2	4	4	4	4	4	4	12	12	12	44.108	374	374;356	12.5	1					1														1			1		9.9671e-05	3.7706	12	535520
A2RSX7;G3UW53;E0CZH0;A2RSX7-2	A2RSX7;G3UW53	7;5;1;1	7;5;1;1	7;5;1;1	tRNA wybutosine-synthesizing protein 5	Tyw5	>sp|A2RSX7|TYW5_MOUSE tRNA wybutosine-synthesizing protein 5 OS=Mus musculus GN=Tyw5 PE=2 SV=2;>tr|G3UW53|G3UW53_MOUSE RIKEN cDNA 1110034B05, isoform CRA_c (Fragment) OS=Mus musculus GN=Tyw5 PE=4 SV=1	4	7	7	7	7	7	7	29.8	29.8	29.8	36.632	315	315;255;131;121	15.2								1				2		2	1		2				1	1			0	13.67	29.8	1613900
A2RSX9	A2RSX9	13	13	1		Arfip1	>tr|A2RSX9|A2RSX9_MOUSE Arfip1 protein OS=Mus musculus GN=Arfip1 PE=2 SV=1	1	13	13	1	13	13	1	50.4	50.4	4.1	38.416	341	341	13	1	1	2	1	1		3	1	2	2	1					1		2	3			4	2	1	0	79.282	50.4	18998000
A2RSY1;A2RSY1-2;A2RSY1-3	A2RSY1;A2RSY1-2;A2RSY1-3	7;7;5	7;7;5	7;7;5	KAT8 regulatory NSL complex subunit 3	Kansl3	>sp|A2RSY1|KANL3_MOUSE KAT8 regulatory NSL complex subunit 3 OS=Mus musculus GN=Kansl3 PE=2 SV=1;>sp|A2RSY1-2|KANL3_MOUSE Isoform 2 of KAT8 regulatory NSL complex subunit 3 OS=Mus musculus GN=Kansl3;>sp|A2RSY1-3|KANL3_MOUSE Isoform 3 of KAT8 regulatory NSL	3	7	7	7	7	7	7	15	15	15	96.134	903	903;877;778	13.4	1			1			1									1					1	1	1		0	26.871	15	1359400
A2RSY6;A2RSY6-2;A2RSY6-3;A2RSY6-4	A2RSY6;A2RSY6-2	22;19;6;3	22;19;6;3	22;19;6;3	TRMT1-like protein	Trmt1l	>sp|A2RSY6|TRM1L_MOUSE TRMT1-like protein OS=Mus musculus GN=Trmt1l PE=2 SV=1;>sp|A2RSY6-2|TRM1L_MOUSE Isoform 2 of TRMT1-like protein OS=Mus musculus GN=Trmt1l	4	22	22	22	22	22	22	39.1	39.1	39.1	80.86	728	728;671;285;151	11.7	2		1		2		2	1	1		3	2		1		3		1	1	1			2		0	66.892	39.1	6267000
A2RT62	A2RT62	13	13	13	F-box/LRR-repeat protein 16	Fbxl16	>sp|A2RT62|FXL16_MOUSE F-box/LRR-repeat protein 16 OS=Mus musculus GN=Fbxl16 PE=2 SV=1	1	13	13	13	13	13	13	29.6	29.6	29.6	51.878	479	479	14.5				2	3	1			1	1			1				2	3		1	1	2	1	2	0	63.24	29.6	13568000
A2RT67;F7B6S5;G3UYA1	A2RT67;F7B6S5;G3UYA1	10;10;8	10;10;8	10;10;8	DENN domain-containing protein 3	Dennd3	>sp|A2RT67|DEND3_MOUSE DENN domain-containing protein 3 OS=Mus musculus GN=Dennd3 PE=2 SV=2;>tr|F7B6S5|F7B6S5_MOUSE DENN domain-containing protein 3 (Fragment) OS=Mus musculus GN=Dennd3 PE=4 SV=1;>tr|G3UYA1|G3UYA1_MOUSE DENN domain-containing protein 3 OS=	3	10	10	10	10	10	10	8.9	8.9	8.9	143.89	1274	1274;1151;1139	15.6				1		1		1					1					1		2	1	1		1	0	8.5671	8.9	492790
A2RTH5	A2RTH5	17	17	17		Lcmt1	>tr|A2RTH5|A2RTH5_MOUSE Leucine carboxyl methyltransferase 1 OS=Mus musculus GN=Lcmt1 PE=2 SV=1	1	17	17	17	17	17	17	40.4	40.4	40.4	38.192	332	332	11.3			2	3	4	2	1	4	2		1			2				2	3	3	2	1			0	117.67	40.4	23429000
A2TJV2	A2TJV2	15	15	15	Paralemmin-3	Palm3	>sp|A2TJV2|PALM3_MOUSE Paralemmin-3 OS=Mus musculus GN=Palm3 PE=2 SV=1	1	15	15	15	15	15	15	31.7	31.7	31.7	78.787	734	734	10.3		3	1	1	2	2			1					1				1		1	1			2	0	32.137	31.7	2244900
A3KFM7;A3KFM7-2;A3KFM8;A3KFM6	A3KFM7;A3KFM7-2;A3KFM8	34;34;20;2	27;27;14;2	27;27;14;2	Chromodomain-helicase-DNA-binding protein 6	Chd6	>sp|A3KFM7|CHD6_MOUSE Chromodomain-helicase-DNA-binding protein 6 OS=Mus musculus GN=Chd6 PE=1 SV=1;>sp|A3KFM7-2|CHD6_MOUSE Isoform 2 of Chromodomain-helicase-DNA-binding protein 6 OS=Mus musculus GN=Chd6;>tr|A3KFM8|A3KFM8_MOUSE Protein Chd6 (Fragment) OS=	4	34	27	27	34	27	27	15.8	12.9	12.9	305.39	2711	2711;2710;1183;217	13.8		1	1		1	1	3	1	3	3		3	2	1	1	1	1		1		4	2	1	3	0	47.316	15.8	7071500
Q6PHQ9;A3KFU5;Q91YZ8;D3Z5M2;A3KFU8;V9GXG3	Q6PHQ9;A3KFU5;Q91YZ8;D3Z5M2;A3KFU8	26;26;24;24;24;9	16;16;14;14;14;3	15;15;13;13;13;2		Pabpc4;Gm10110	>tr|Q6PHQ9|Q6PHQ9_MOUSE MCG5546, isoform CRA_c OS=Mus musculus GN=Pabpc4 PE=2 SV=1;>tr|A3KFU5|A3KFU5_MOUSE Protein Pabpc4 OS=Mus musculus GN=Pabpc4 PE=4 SV=1;>tr|Q91YZ8|Q91YZ8_MOUSE Poly(A) binding protein, cytoplasmic 4 OS=Mus musculus GN=Pabpc4 PE=2 SV=1	6	26	16	15	26	16	15	39.7	23.2	21.8	72.242	660	660;631;615;615;644;168	7.11		9	3		5	1	1	1	1				1	1	1			2	1	1					0	63.297	39.7	23659000
A3KFU9;E9QL24;A3KFU9-3;A3KFU9-2	A3KFU9;E9QL24;A3KFU9-3;A3KFU9-2	2;2;2;2	2;2;2;2	2;2;2;2	Patched domain-containing protein 2	Ptchd2	>sp|A3KFU9|PTHD2_MOUSE Patched domain-containing protein 2 OS=Mus musculus GN=Ptchd2 PE=2 SV=1;>tr|E9QL24|E9QL24_MOUSE Patched domain-containing protein 2 OS=Mus musculus GN=Ptchd2 PE=4 SV=1;>sp|A3KFU9-3|PTHD2_MOUSE Isoform 3 of Patched domain-containing p	4	2	2	2	2	2	2	1.6	1.6	1.6	148.44	1347	1347;1347;826;839	16.5														1					1						0.0070687	1.4233	1.6	93219
A3KFX0;Q91YE9;Q91YE9-2	A3KFX0	16;1;1	16;1;1	16;1;1	Cytosolic 5-nucleotidase 1A	Nt5c1a	>sp|A3KFX0|5NT1A_MOUSE Cytosolic 5-nucleotidase 1A OS=Mus musculus GN=Nt5c1a PE=2 SV=1	3	16	16	16	16	16	16	63.8	63.8	63.8	40.678	365	365;573;555	13.5	1	1				1	1		1	2			1	2	1		2	3	1	2		1			0	42.967	63.8	5088000
P54763;A3KG01;A3KG02;A3KG00;P54763-2;F6Q4H2	P54763;A3KG01;A3KG02;A3KG00;P54763-2	32;32;32;32;32;6	32;32;32;32;32;6	28;28;28;28;28;6	Ephrin type-B receptor 2	Ephb2	>sp|P54763|EPHB2_MOUSE Ephrin type-B receptor 2 OS=Mus musculus GN=Ephb2 PE=1 SV=2;>tr|A3KG01|A3KG01_MOUSE Eph receptor B2 OS=Mus musculus GN=Ephb2 PE=2 SV=2;>tr|A3KG02|A3KG02_MOUSE Ephrin type-B receptor 2 OS=Mus musculus GN=Ephb2 PE=4 SV=1;>tr|A3KG00|A3K	6	32	32	28	32	32	28	41.2	41.2	37.1	110.76	994	994;986;987;987;995;276	12.4		3	4	4	2	5	1	2	1	2	3	2		1	2	6	2	3	1	5	4	3		1	0	127.16	41.2	47024000
A3KG45	A3KG45	1	1	1		Gm6880	>tr|A3KG45|A3KG45_MOUSE MCG1035527 (Fragment) OS=Mus musculus GN=Gm6880 PE=4 SV=1	1	1	1	1	1	1	1	4.8	4.8	4.8	21.802	208	208	11											1														1	-2	4.8	157970
A3KG57	A3KG57	8	5	5		Srsf12	>tr|A3KG57|A3KG57_MOUSE Serine/arginine-rich-splicing factor 12 (Fragment) OS=Mus musculus GN=Srsf12 PE=4 SV=1	1	8	5	5	8	5	5	23	18.4	18.4	30.363	261	261	11								2	1	1	2	1			2										0	21.208	23	2582700
A3KG59;A3KG59-2	A3KG59;A3KG59-2	3;3	3;3	3;3	Peptidase M20 domain-containing protein 2	Pm20d2	>sp|A3KG59|P20D2_MOUSE Peptidase M20 domain-containing protein 2 OS=Mus musculus GN=Pm20d2 PE=2 SV=1;>sp|A3KG59-2|P20D2_MOUSE Isoform 2 of Peptidase M20 domain-containing protein 2 OS=Mus musculus GN=Pm20d2	2	3	3	3	3	3	3	13.9	13.9	13.9	46.481	431	431;305	16.3				1																	1			1	0	16.364	13.9	472720
Q6ZQ88;A3KG93;G8JL40;F6Z4I3;F6ZC60	Q6ZQ88;A3KG93;G8JL40;F6Z4I3	29;29;25;15;10	29;29;25;15;10	29;29;25;15;10	Lysine-specific histone demethylase 1A	Kdm1a	>sp|Q6ZQ88|KDM1A_MOUSE Lysine-specific histone demethylase 1A OS=Mus musculus GN=Kdm1a PE=1 SV=2;>tr|A3KG93|A3KG93_MOUSE Lysine-specific histone demethylase 1A OS=Mus musculus GN=Kdm1a PE=2 SV=1;>tr|G8JL40|G8JL40_MOUSE Lysine-specific histone demethylase 1	5	29	29	29	29	29	29	48.9	48.9	48.9	92.849	853	853;873;683;322;250	14.9		2	1	1	5	1	2					1	2	1	1	3	3	2		2	6	6	3		0	237.1	48.9	27629000
A3KGB4	A3KGB4	11	10	10	TBC1 domain family member 8B	Tbc1d8b	>sp|A3KGB4|TBC8B_MOUSE TBC1 domain family member 8B OS=Mus musculus GN=Tbc1d8b PE=2 SV=1	1	11	10	10	11	10	10	13	12	12	127.89	1114	1114	9.54			1			2	2	2	1	2	1					1							1		0	15.224	13	1469000
Q3UQ19;B1AVN9;A3KGD2;B1AVN8;B1AVP0	Q3UQ19;B1AVN9;A3KGD2;B1AVN8;B1AVP0	10;10;10;10;10	10;10;10;10;10	10;10;10;10;10	Phosphatase and actin regulator	Phactr2	>tr|Q3UQ19|Q3UQ19_MOUSE Phosphatase and actin regulator OS=Mus musculus GN=Phactr2 PE=2 SV=1;>tr|B1AVN9|B1AVN9_MOUSE Phosphatase and actin regulator OS=Mus musculus GN=Phactr2 PE=2 SV=1;>tr|A3KGD2|A3KGD2_MOUSE Phosphatase and actin regulator OS=Mus musculu	5	10	10	10	10	10	10	24.2	24.2	24.2	61.928	563	563;560;571;630;632	13.2		1								1	2	1	2	2				1	1		1				0	56.683	24.2	3800800
A3KGF9	A3KGF9	3	3	3	Uncharacterized protein C15orf52 homolog		>sp|A3KGF9|CO052_MOUSE Uncharacterized protein C15orf52 homolog OS=Mus musculus PE=1 SV=1	1	3	3	3	3	3	3	8.8	8.8	8.8	58.688	545	545	4.67			1		1	1																			0	10.912	8.8	140000
Q60952;E9Q5A8;A3KGJ7;F7BUJ0;Q8BZX9;B7ZCN3;F6QCB4	Q60952;E9Q5A8;A3KGJ7	17;17;17;3;3;3;1	17;17;17;3;3;3;1	17;17;17;3;3;3;1	Centrosome-associated protein CEP250	Cep250	>sp|Q60952|CP250_MOUSE Centrosome-associated protein CEP250 OS=Mus musculus GN=Cep250 PE=1 SV=4;>tr|E9Q5A8|E9Q5A8_MOUSE Centrosome-associated protein CEP250 OS=Mus musculus GN=Cep250 PE=4 SV=1;>tr|A3KGJ7|A3KGJ7_MOUSE Centrosome-associated protein CEP250 OS	7	17	17	17	17	17	17	7.6	7.6	7.6	276.81	2414	2414;2434;2435;224;338;706;138	9.59	2	1	4		1	1	1					1			1		1			1	2		1		0	30.797	7.6	1252000
Q99KU1;A3KGK9;A3KGL2;A3KGL0;Q99KU1-2	Q99KU1;A3KGK9;A3KGL2;A3KGL0;Q99KU1-2	1;1;1;1;1	1;1;1;1;1	1;1;1;1;1	Dehydrodolichyl diphosphate synthase	Dhdds	>sp|Q99KU1|DHDDS_MOUSE Dehydrodolichyl diphosphate synthase OS=Mus musculus GN=Dhdds PE=2 SV=1;>tr|A3KGK9|A3KGK9_MOUSE Dehydrodolichyl diphosphate synthase (Fragment) OS=Mus musculus GN=Dhdds PE=2 SV=1;>tr|A3KGL2|A3KGL2_MOUSE Dehydrodolichyl diphosphate sy	5	1	1	1	1	1	1	3.3	3.3	3.3	38.509	333	333;168;294;299;334	20.5																		1					1		0.0029425	1.9359	3.3	115780
A3KGL9;P09602;E9Q2Z4;B7ZCQ3;F6W687;Q5XK38;J3QM43	A3KGL9;P09602;E9Q2Z4;B7ZCQ3;F6W687;Q5XK38;J3QM43	5;4;4;4;4;3;3	5;4;4;4;4;3;3	5;4;4;4;4;3;3	Non-histone chromosomal protein HMG-17	Hmgn2;Gm16494;Gm6594	>tr|A3KGL9|A3KGL9_MOUSE Non-histone chromosomal protein HMG-17 OS=Mus musculus GN=Hmgn2 PE=1 SV=1;>sp|P09602|HMGN2_MOUSE Non-histone chromosomal protein HMG-17 OS=Mus musculus GN=Hmgn2 PE=1 SV=2;>tr|E9Q2Z4|E9Q2Z4_MOUSE Protein Gm16494 OS=Mus musculus GN=Gm	7	5	5	5	5	5	5	47.9	47.9	47.9	9.7258	96	96;90;87;109;112;92;95	13.3	1	2	2										1	2	1	2	1	1	3	2		1			0	23.787	47.9	39552000
Q9D898;A3KGQ6	Q9D898;A3KGQ6	13;13	13;13	13;13	Actin-related protein 2/3 complex subunit 5-like protein;Actin-related protein 2/3 complex subunit 5	Arpc5l	>sp|Q9D898|ARP5L_MOUSE Actin-related protein 2/3 complex subunit 5-like protein OS=Mus musculus GN=Arpc5l PE=1 SV=1;>tr|A3KGQ6|A3KGQ6_MOUSE Actin-related protein 2/3 complex subunit 5 OS=Mus musculus GN=Arpc5l PE=2 SV=1	2	13	13	13	13	13	13	69.3	69.3	69.3	16.98	153	153;153	11.2			1	2	4	2	3				1	2	1			5	2	2	1			1			0	149.62	69.3	34733000
O35929;A3KGR6	O35929;A3KGR6	1;1	1;1	1;1	GTP-binding protein REM 1	Rem1	>sp|O35929|REM1_MOUSE GTP-binding protein REM 1 OS=Mus musculus GN=Rem1 PE=1 SV=1;>tr|A3KGR6|A3KGR6_MOUSE GTP-binding protein REM 1 (Fragment) OS=Mus musculus GN=Rem1 PE=2 SV=1	2	1	1	1	1	1	1	3.4	3.4	3.4	32.909	297	297;69	2		1																							1	-2	3.4	49154
Q9D8V0-4;A3KGR9;Q6PGJ8;Q9D8V0-2	Q9D8V0-4;A3KGR9	9;9;3;1	9;9;3;1	2;2;0;0	Minor histocompatibility antigen H13	Hm13;H13	>sp|Q9D8V0-4|HM13_MOUSE Isoform 4 of Minor histocompatibility antigen H13 OS=Mus musculus GN=Hm13;>tr|A3KGR9|A3KGR9_MOUSE Minor histocompatibility antigen H13 (Fragment) OS=Mus musculus GN=H13 PE=2 SV=1	4	9	9	2	9	9	2	26.6	26.6	10.7	43.363	394	394;347;224;173	11.8				1			2	3	2		2	1				3	2	2							0	113.48	26.6	9608800
A3KGS3;A3KGS3-2;F7CGP0;F7AI67	A3KGS3;A3KGS3-2;F7CGP0	21;21;17;6	20;20;16;5	20;20;16;5	Ral GTPase-activating protein subunit alpha-2	Ralgapa2	>sp|A3KGS3|RGPA2_MOUSE Ral GTPase-activating protein subunit alpha-2 OS=Mus musculus GN=Ralgapa2 PE=1 SV=2;>sp|A3KGS3-2|RGPA2_MOUSE Isoform 2 of Ral GTPase-activating protein subunit alpha-2 OS=Mus musculus GN=Ralgapa2;>tr|F7CGP0|F7CGP0_MOUSE Ral GTPase-ac	4	21	20	20	21	20	20	15.3	14.7	14.7	210.29	1872	1872;1807;1567;834	11.8	1	1	1	1	1	3					1		2		4	2	1	1	1		1	1			0	44.719	15.3	1949700
A3KGU4	A3KGU4	13	1	1		Sptan1	>tr|A3KGU4|A3KGU4_MOUSE Spectrin alpha chain, non-erythrocytic 1 (Fragment) OS=Mus musculus GN=Sptan1 PE=2 SV=1	1	13	1	1	13	1	1	77.2	5.1	5.1	16.09	136	136	6						1																			1	-2	77.2	195740
A3KGU5;P16546-2	A3KGU5;P16546-2	267;264	1;1	0;0	Spectrin alpha chain, non-erythrocytic 1	Sptan1	>tr|A3KGU5|A3KGU5_MOUSE Spectrin alpha chain, non-erythrocytic 1 OS=Mus musculus GN=Sptan1 PE=1 SV=1;>sp|P16546-2|SPTN1_MOUSE Isoform 2 of Spectrin alpha chain, non-erythrocytic 1 OS=Mus musculus GN=Sptan1	2	267	1	0	267	1	0	82.7	0.7	0	282.89	2457	2457;2452	5.8	3	1																						1	0	5.7792	82.7	4416400
A3KGU7;P16546	A3KGU7;P16546	269;266	269;266	3;3	Spectrin alpha chain, non-erythrocytic 1	Sptan1	>tr|A3KGU7|A3KGU7_MOUSE Spectrin alpha chain, non-erythrocytic 1 OS=Mus musculus GN=Sptan1 PE=1 SV=1;>sp|P16546|SPTN1_MOUSE Spectrin alpha chain, non-erythrocytic 1 OS=Mus musculus GN=Sptan1 PE=1 SV=4	2	269	269	3	269	269	3	82.7	82.7	1.4	285.15	2477	2477;2472	12.6	43	29	36	44	62	56	58	38	35	38	30	52	47	47	53	65	59	54	47	47	50	39	36	33	0	323.31	82.7	2199100000
A3KGV1-7	A3KGV1-7	11	11	1	Outer dense fiber protein 2	Odf2	>sp|A3KGV1-7|ODFP2_MOUSE Isoform 7 of Outer dense fiber protein 2 OS=Mus musculus GN=Odf2	1	11	11	1	11	11	1	22.5	22.5	1.3	70.764	610	610	15.8				1							2	2			1	1	1		1					3	0	164.75	22.5	1364100
A3KMP2;A3KMP2-2;D6RH59	A3KMP2;A3KMP2-2	15;8;1	15;8;1	15;8;1	Tetratricopeptide repeat protein 38	Ttc38	>sp|A3KMP2|TTC38_MOUSE Tetratricopeptide repeat protein 38 OS=Mus musculus GN=Ttc38 PE=2 SV=2;>sp|A3KMP2-2|TTC38_MOUSE Isoform 2 of Tetratricopeptide repeat protein 38 OS=Mus musculus GN=Ttc38	3	15	15	15	15	15	15	44.3	44.3	44.3	52.223	465	465;279;62	12.6	2				1	2	1	2				3				1	2		1	1	3	1			0	68.815	44.3	8006900
A4FUP9;A4FUP9-2	A4FUP9	3;1	3;1	3;1	Glycosyltransferase 1 domain-containing protein 1	Glt1d1	>sp|A4FUP9|GL1D1_MOUSE Glycosyltransferase 1 domain-containing protein 1 OS=Mus musculus GN=Glt1d1 PE=2 SV=2	2	3	3	3	3	3	3	9.2	9.2	9.2	38.841	346	346;159	13.5												1	1	1	1										0	4.8145	9.2	915850
A4GZ26;E9QAD8;Q5DU25;D3Z5I6;D3Z6V7	A4GZ26;E9QAD8;Q5DU25;D3Z5I6;D3Z6V7	42;42;41;40;28	37;37;36;35;23	37;37;36;35;23	IQ motif and SEC7 domain-containing protein 2	Iqsec2	>tr|A4GZ26|A4GZ26_MOUSE ARF6 guanine nucleotide exchange factor IQArfGEF OS=Mus musculus GN=Iqsec2 PE=1 SV=1;>tr|E9QAD8|E9QAD8_MOUSE IQ motif and SEC7 domain-containing protein 2 OS=Mus musculus GN=Iqsec2 PE=1 SV=1;>sp|Q5DU25|IQEC2_MOUSE IQ motif and SEC7	5	42	37	37	42	37	37	33.6	30.8	30.8	161.77	1479	1479;1488;1478;1154;949	12.9	1		2	3	2	5	4	2	2	1			3	7	2	4	3	2	3		1	4	2	2	0	204.02	33.6	16167000
P15307;A4QPD3	P15307;A4QPD3	8;8	7;7	7;7	Proto-oncogene c-Rel	Rel	>sp|P15307|REL_MOUSE Proto-oncogene c-Rel OS=Mus musculus GN=Rel PE=1 SV=2;>tr|A4QPD3|A4QPD3_MOUSE Proto-oncogene c-Rel OS=Mus musculus GN=Rel PE=2 SV=1	2	8	7	7	8	7	7	15.5	14	14	64.959	587	587;588	13.8	1		1									1		1			2			3					0	10.055	15.5	808880
Q8K1L5;G3UZ30;A5A4Y9	Q8K1L5;G3UZ30;A5A4Y9	4;4;4	4;4;4	4;4;4	Protein phosphatase 1 regulatory subunit 11	Ppp1r11	>sp|Q8K1L5|PP1RB_MOUSE Protein phosphatase 1 regulatory subunit 11 OS=Mus musculus GN=Ppp1r11 PE=2 SV=1;>tr|G3UZ30|G3UZ30_MOUSE Protein phosphatase 1 regulatory subunit 11 (Fragment) OS=Mus musculus GN=Ppp1r11 PE=2 SV=2;>tr|A5A4Y9|A5A4Y9_MOUSE Protein phos	3	4	4	4	4	4	4	18.3	18.3	18.3	14.544	131	131;120;131	11.3							1			2	2	3		2											0	78.418	18.3	3684600
Q99NH2;B7ZNY3;F6S7Z1;G3XA13;A5D6P2;E0CXL4;E0CY24;E0CZ83;Q99NH2-2;E0CXR8;E0CZE2;F6TSJ9;E0CX45;E9PYJ2;Q99NH2-3;Q99NH2-4;F6UGU7;Q99NH2-5;Q4JJC0;F6URI7;E0CYB6;E0CXD3;F6T4Y3;F6TB42	Q99NH2;B7ZNY3;F6S7Z1;G3XA13;A5D6P2;E0CXL4;E0CY24;E0CZ83;Q99NH2-2;E0CXR8;E0CZE2;F6TSJ9;E0CX45;E9PYJ2;Q99NH2-3;Q99NH2-4;F6UGU7;Q99NH2-5	29;29;29;29;29;28;27;24;23;22;22;21;20;19;19;19;18;16;12;3;2;2;1;1	29;29;29;29;29;28;27;24;23;22;22;21;20;19;19;19;18;16;12;3;2;2;1;1	29;29;29;29;29;28;27;24;23;22;22;21;20;19;19;19;18;16;12;3;2;2;1;1	Partitioning defective 3 homolog	Pard3	>sp|Q99NH2|PARD3_MOUSE Partitioning defective 3 homolog OS=Mus musculus GN=Pard3 PE=1 SV=2;>tr|B7ZNY3|B7ZNY3_MOUSE Pard3 protein OS=Mus musculus GN=Pard3 PE=1 SV=1;>tr|F6S7Z1|F6S7Z1_MOUSE Partitioning defective 3 homolog (Fragment) OS=Mus musculus GN=Pard3	24	29	29	29	29	29	29	29.1	29.1	29.1	149.07	1333	1333;1319;1324;1333;1334;1289;1247;1094;1029;990;1024;984;943;741;744;895;919;606;422;269;44;59;102;116	13.1	1	1	1	4	2		1	3	2	1		2		1	3	2	3	2			2	2	2	3	0	75.213	29.1	5299700
A6H5Y3	A6H5Y3	30	30	30	Methionine synthase	Mtr	>sp|A6H5Y3|METH_MOUSE Methionine synthase OS=Mus musculus GN=Mtr PE=2 SV=1	1	30	30	30	30	30	30	28.9	28.9	28.9	139.07	1253	1253	14.1		2	2	3				1	2	2				4	2	2	1	4	2	3	2	1	2	1	0	67.997	28.9	5205200
A6H5Z3;A6H5Z3-2;E0CXR2;E0CY34	A6H5Z3;A6H5Z3-2	29;25;9;2	29;25;9;2	26;22;7;2	Exocyst complex component 6B	Exoc6b	>sp|A6H5Z3|EXC6B_MOUSE Exocyst complex component 6B OS=Mus musculus GN=Exoc6b PE=2 SV=1;>sp|A6H5Z3-2|EXC6B_MOUSE Isoform 2 of Exocyst complex component 6B OS=Mus musculus GN=Exoc6b	4	29	29	26	29	29	26	39	39	37	94.128	810	810;678;224;39	11.1		2	5	5		1		2	1	2	2		3	2	2	1	1	2			2	2	1	1	0	179.75	39	20749000
A6H603;E0CX99;F6U6S4;F7DAC7;A6H603-2;E0CYZ6;A6H603-3;A6H603-4	A6H603;E0CX99;F6U6S4;F7DAC7;A6H603-2;E0CYZ6;A6H603-3;A6H603-4	15;15;14;14;14;13;13;12	15;15;14;14;14;13;13;12	15;15;14;14;14;13;13;12	NACHT and WD repeat domain-containing protein 1	Nwd1	>sp|A6H603|NWD1_MOUSE NACHT and WD repeat domain-containing protein 1 OS=Mus musculus GN=Nwd1 PE=2 SV=2;>tr|E0CX99|E0CX99_MOUSE NACHT and WD repeat domain-containing protein 1 OS=Mus musculus GN=Nwd1 PE=2 SV=1;>tr|F6U6S4|F6U6S4_MOUSE NACHT and WD repeat do	8	15	15	15	15	15	15	11.1	11.1	11.1	173.27	1563	1563;1521;1233;1399;1435;990;1228;911	16.4		1				2									3	1	1			3	3		1	1	0	69.066	11.1	1469200
A6H611	A6H611	25	25	25	Mitochondrial intermediate peptidase	Mipep	>sp|A6H611|MIPEP_MOUSE Mitochondrial intermediate peptidase OS=Mus musculus GN=Mipep PE=2 SV=1	1	25	25	25	25	25	25	45	45	45	80.851	711	711	15.5	1					1	3		1		3		2	3	1	5	3	3	2			3	4	1	0	185.49	45	12216000
A6H619;A6H619-2;F7ANA1;F6WXS6	A6H619;A6H619-2;F7ANA1	9;9;5;4	9;9;5;4	9;9;5;4	PHD and RING finger domain-containing protein 1	Phrf1	>sp|A6H619|PHRF1_MOUSE PHD and RING finger domain-containing protein 1 OS=Mus musculus GN=Phrf1 PE=2 SV=2;>sp|A6H619-2|PHRF1_MOUSE Isoform 2 of PHD and RING finger domain-containing protein 1 OS=Mus musculus GN=Phrf1;>tr|F7ANA1|F7ANA1_MOUSE PHD and RING fi	4	9	9	9	9	9	9	9.9	9.9	9.9	184.08	1682	1682;1523;773;331	9.1		1	1	2				2			2							1				1			0	45.053	9.9	1791800
A6H630;A6H630-2;A6H630-4;A6H630-3;D6RG65	A6H630;A6H630-2	20;12;6;5;2	20;12;6;5;2	20;12;6;5;2	UPF0364 protein C6orf211 homolog		>sp|A6H630|CF211_MOUSE UPF0364 protein C6orf211 homolog OS=Mus musculus PE=2 SV=1;>sp|A6H630-2|CF211_MOUSE Isoform 2 of UPF0364 protein C6orf211 homolog OS=Mus musculus	5	20	20	20	20	20	20	54	54	54	50.548	439	439;208;136;122;53	11.1	1	2		2	2	1		1	5				2	1			3	4			1		1		0	108.79	54	8997900
A6H634	A6H634	2	2	2		Gm266	>tr|A6H634|A6H634_MOUSE Gene model 266, (NCBI) OS=Mus musculus GN=Gm266 PE=2 SV=1	1	2	2	2	2	2	2	10	10	10	22.146	200	200	3.5		1			1																				0.00029064	3.1338	10	119840
A6H644;Q8BG95;F6UIT9;Q8BG95-2	A6H644;Q8BG95	30;28;13;1	28;26;11;1	28;26;11;1	Protein phosphatase 1 regulatory subunit 12;Protein phosphatase 1 regulatory subunit 12B	Ppp1r12b	>tr|A6H644|A6H644_MOUSE Protein phosphatase 1 regulatory subunit 12 OS=Mus musculus GN=Ppp1r12b PE=1 SV=1;>sp|Q8BG95|MYPT2_MOUSE Protein phosphatase 1 regulatory subunit 12B OS=Mus musculus GN=Ppp1r12b PE=1 SV=2	4	30	28	28	30	28	28	34.9	33.3	33.3	110.97	992	992;976;398;105	11.3		1	4	1	2	4	2	3			2	1	3	1	1	2	1	1		3	1	2	1		0	86.988	34.9	10200000
A6H687;G5E8Q7	A6H687;G5E8Q7	7;7	7;7	7;7	SAC3 domain-containing protein 1	Sac3d1	>sp|A6H687|SAC31_MOUSE SAC3 domain-containing protein 1 OS=Mus musculus GN=Sac3d1 PE=1 SV=1;>tr|G5E8Q7|G5E8Q7_MOUSE SAC3 domain containing 1, isoform CRA_c OS=Mus musculus GN=Sac3d1 PE=4 SV=1	2	7	7	7	7	7	7	24.6	24.6	24.6	46.384	427	427;427	17.4										1	1					1				3	2				0	36.262	24.6	1292100
A6H6A9;A6H6A9-2	A6H6A9	23;11	17;10	17;10	Rab GTPase-activating protein 1-like	Rabgap1l	>sp|A6H6A9|RBG1L_MOUSE Rab GTPase-activating protein 1-like OS=Mus musculus GN=Rabgap1l PE=1 SV=1	2	23	17	17	23	17	17	33.7	29.9	29.9	92.403	815	815;477	14.3			1	1	3		1		1	1			1	1	2	1		2	1		2	3	2		0	61.423	33.7	6785100
A6H6A9-3;A6H6A9-4	A6H6A9-3	27;1	25;1	21;0	Rab GTPase-activating protein 1-like	Rabgap1l	>sp|A6H6A9-3|RBG1L_MOUSE Isoform 3 of Rab GTPase-activating protein 1-like OS=Mus musculus GN=Rabgap1l	2	27	25	21	27	25	21	61.4	54.3	48.4	42.753	370	370;72	13.4	1		3	1	1	2		1	1		2		1	1	2			2	4	1	4	1	1		0	99.139	61.4	6265800
A6H6E2;A6H6E2-2	A6H6E2	12;3	12;3	12;3	Multimerin-2	Mmrn2	>sp|A6H6E2|MMRN2_MOUSE Multimerin-2 OS=Mus musculus GN=Mmrn2 PE=2 SV=1	2	12	12	12	12	12	12	17.9	17.9	17.9	105.21	943	943;417	12.8						2	1	2	1	1	3			2	2			1				2	1		0	45.037	17.9	2540200
A6H6E9;F6SJC5	A6H6E9;F6SJC5	1;1	1;1	1;1	Tetratricopeptide repeat protein 23-like	Ttc23l	>sp|A6H6E9|TT23L_MOUSE Tetratricopeptide repeat protein 23-like OS=Mus musculus GN=Ttc23l PE=2 SV=1;>tr|F6SJC5|F6SJC5_MOUSE Tetratricopeptide repeat protein 23-like (Fragment) OS=Mus musculus GN=Ttc23l PE=4 SV=1	2	1	1	1	1	1	1	1.7	1.7	1.7	51.532	458	458;179	19.5																			1	1					0.001028	2.2339	1.7	337450
A6H6S0;G5E876	A6H6S0;G5E876	8;7	8;7	8;7		Herc3	>tr|A6H6S0|A6H6S0_MOUSE Hect domain and RLD 3 OS=Mus musculus GN=Herc3 PE=2 SV=1;>tr|G5E876|G5E876_MOUSE Hect domain and RLD 3, isoform CRA_a OS=Mus musculus GN=Herc3 PE=4 SV=1	2	8	8	8	8	8	8	7	7	7	117.35	1050	1050;913	16.4							2									1		1	5		1				0	10.17	7	1508600
A6H8H2;A6H8H2-2;E9Q449	A6H8H2;A6H8H2-2;E9Q449	27;26;22	27;26;22	27;26;22	DENN domain-containing protein 4C	Dennd4c	>sp|A6H8H2|DEN4C_MOUSE DENN domain-containing protein 4C OS=Mus musculus GN=Dennd4c PE=1 SV=1;>sp|A6H8H2-2|DEN4C_MOUSE Isoform 2 of DENN domain-containing protein 4C OS=Mus musculus GN=Dennd4c;>tr|E9Q449|E9Q449_MOUSE DENN domain-containing protein 4C OS=Mu	3	27	27	27	27	27	27	22.4	22.4	22.4	211.46	1906	1906;1955;1615	11.6	3	1	1	1	2	2	2	3	1		3			1	2		1	2	1	1	3		2	1	0	81.276	22.4	7221500
A6H8H5	A6H8H5	13	13	11	Potassium voltage-gated channel subfamily B member 2	Kcnb2	>sp|A6H8H5|KCNB2_MOUSE Potassium voltage-gated channel subfamily B member 2 OS=Mus musculus GN=Kcnb2 PE=2 SV=2	1	13	13	11	13	13	11	18.7	18.7	15.9	102.33	907	907	11.7	3			1		2		1	1						2	4			2		2				0	58.609	18.7	2169300
Q60673;A6MDD2	Q60673;A6MDD2	21;21	20;20	20;20	Receptor-type tyrosine-protein phosphatase-like N	Ptprn	>sp|Q60673|PTPRN_MOUSE Receptor-type tyrosine-protein phosphatase-like N OS=Mus musculus GN=Ptprn PE=1 SV=2;>tr|A6MDD2|A6MDD2_MOUSE Protein tyrosine phosphatase receptor type N (Precursor) OS=Mus musculus GN=Ptprn PE=2 SV=1	2	21	20	20	21	20	20	30.6	29.2	29.2	106.08	979	979;981	14.9		3	2			1			2	1	2			1		1	3	1	2	3	3	4	1	1	0	128.54	30.6	8058900
A6P3E4;G3X8U9	A6P3E4;G3X8U9	24;24	1;1	1;1		Mapk8	>tr|A6P3E4|A6P3E4_MOUSE JNK1 beta1 protein kinase OS=Mus musculus GN=Mapk8 PE=1 SV=1;>tr|G3X8U9|G3X8U9_MOUSE Mitogen activated protein kinase 8, isoform CRA_b OS=Mus musculus GN=Mapk8 PE=4 SV=1	2	24	1	1	24	1	1	65.4	4.2	4.2	44.021	384	384;427	10										2															1	-2	65.4	333960
Q80U16;A6PW28	Q80U16;A6PW28	10;10	9;9	5;5	Protein FAM65B	Fam65b	>sp|Q80U16|FA65B_MOUSE Protein FAM65B OS=Mus musculus GN=Fam65b PE=2 SV=2;>tr|A6PW28|A6PW28_MOUSE Likely orthologue of H. sapiens chromosome 6 open reading frame 32 (C6orf32) OS=Mus musculus GN=Fam65b PE=4 SV=1	2	10	9	5	10	9	5	11.1	10.5	5.6	118.97	1078	1078;1053	11.7						3		1			1					3				1					0	24.717	11.1	921590
A6PW47;Q99K74-2	A6PW47;Q99K74-2	18;18	18;18	2;2	Mediator of RNA polymerase II transcription subunit 24	Med24	>tr|A6PW47|A6PW47_MOUSE Mediator of RNA polymerase II transcription subunit 24 OS=Mus musculus GN=Med24 PE=1 SV=1;>sp|Q99K74-2|MED24_MOUSE Isoform 2 of Mediator of RNA polymerase II transcription subunit 24 OS=Mus musculus GN=Med24	2	18	18	2	18	18	2	26.2	26.2	3.5	111.86	1006	1006;956	15.4				1	1		1		1	1	2	1	1				3	1		1	2		1	3	0	60.2	26.2	3833300
A6PW84;Q3V1T4;A2A7Q5;Q3V1T4-3;Q3V1T4-2;F2Z499	A6PW84;Q3V1T4;A2A7Q5;Q3V1T4-3;Q3V1T4-2	12;12;11;9;7;5	12;12;11;9;7;5	12;12;11;9;7;5	Prolyl 3-hydroxylase 1	Lepre1	>tr|A6PW84|A6PW84_MOUSE Prolyl 3-hydroxylase 1 OS=Mus musculus GN=Lepre1 PE=2 SV=1;>sp|Q3V1T4|P3H1_MOUSE Prolyl 3-hydroxylase 1 OS=Mus musculus GN=Lepre1 PE=2 SV=2;>tr|A2A7Q5|A2A7Q5_MOUSE Prolyl 3-hydroxylase 1 OS=Mus musculus GN=Lepre1 PE=2 SV=1;>sp|Q3V1T	6	12	12	12	12	12	12	23.6	23.6	23.6	84.472	746	746;739;748;560;543;363	12.1	1	1		1						1		1	2		2	1		2		1					0	19.034	23.6	1004400
A6PWY4;A6PWY4-2;Z4YK23;A6PWY4-3	A6PWY4;A6PWY4-2	3;3;1;1	3;3;1;1	3;3;1;1	WD repeat-containing protein 76	Wdr76	>sp|A6PWY4|WDR76_MOUSE WD repeat-containing protein 76 OS=Mus musculus GN=Wdr76 PE=2 SV=1;>sp|A6PWY4-2|WDR76_MOUSE Isoform 2 of WD repeat-containing protein 76 OS=Mus musculus GN=Wdr76	4	3	3	3	3	3	3	5	5	5	69.007	622	622;524;320;418	17.2											1			1						1				1	9.991e-05	3.8214	5	1057700
A6X8Z5	A6X8Z5	33	33	32	Rho GTPase-activating protein 31	Arhgap31	>sp|A6X8Z5|RHG31_MOUSE Rho GTPase-activating protein 31 OS=Mus musculus GN=Arhgap31 PE=1 SV=1	1	33	33	32	33	33	32	32.4	32.4	31.9	155.27	1425	1425	15		1	1			2	2	1	2	2	3		1	1	3	2	4	2	1	2	1	3	6		0	101.52	32.4	6113400
A6X919;A6X919-2;A6X919-3;P0CW70	A6X919;A6X919-2	15;9;7;2	15;9;7;2	15;9;7;2	Probable C-mannosyltransferase DPY19L1	Dpy19l1	>sp|A6X919|D19L1_MOUSE Probable C-mannosyltransferase DPY19L1 OS=Mus musculus GN=Dpy19l1 PE=2 SV=1;>sp|A6X919-2|D19L1_MOUSE Isoform 2 of Probable C-mannosyltransferase DPY19L1 OS=Mus musculus GN=Dpy19l1	4	15	15	15	15	15	15	26.1	26.1	26.1	84.186	746	746;552;195;773	13.9	1							1			4	3	1	3		1	4			2			1		0	95.825	26.1	9067800
A6X935;E9Q5L2;E9PVD2;A6X935-2	A6X935;E9Q5L2;E9PVD2;A6X935-2	12;12;12;12	12;12;12;12	11;11;11;11	Inter alpha-trypsin inhibitor, heavy chain 4	Itih4	>sp|A6X935|ITIH4_MOUSE Inter alpha-trypsin inhibitor, heavy chain 4 OS=Mus musculus GN=Itih4 PE=1 SV=2;>tr|E9Q5L2|E9Q5L2_MOUSE Inter alpha-trypsin inhibitor, heavy chain 4 OS=Mus musculus GN=Itih4 PE=4 SV=1;>tr|E9PVD2|E9PVD2_MOUSE Inter alpha-trypsin inhib	4	12	12	11	12	12	11	15.4	15.4	14.5	104.66	942	942;925;941;903	15.1	1						1	1				1	1		1	1		1	3	1		2			0	30.177	15.4	1346700
A6X940	A6X940	10	1	1		Fermt2	>tr|A6X940|A6X940_MOUSE Fermitin family homolog 2 (Fragment) OS=Mus musculus GN=Fermt2 PE=2 SV=1	1	10	1	1	10	1	1	34.1	4.7	4.7	28.911	258	258	22																						1			0.002305	1.9796	34.1	900170
A6ZI44;D3YV98	A6ZI44	45;18	1;1	1;1		Aldoa	>tr|A6ZI44|A6ZI44_MOUSE Fructose-bisphosphate aldolase OS=Mus musculus GN=Aldoa PE=2 SV=1	2	45	1	1	45	1	1	85.6	4.8	4.8	45.12	418	418;193	24																								1	1	-2	85.6	73069
A7E1Z5;D3Z7G8	A7E1Z5	44;12	1;1	1;1		Slc4a4	>tr|A7E1Z5|A7E1Z5_MOUSE Electrogenic Na-bicarbonate cotransporter splice variant NBCe1-E OS=Mus musculus GN=Slc4a4 PE=1 SV=1	2	44	1	1	44	1	1	41.2	1.2	1.2	120.46	1070	1070;233	12.5												2	2												0.00029	3.0811	41.2	870740
A7M7T3;Q8VIK1	A7M7T3;Q8VIK1	1;1	1;1	1;1	U11/U12 small nuclear ribonucleoprotein 25 kDa protein	Snrnp25	>tr|A7M7T3|A7M7T3_MOUSE U11/U12 small nuclear ribonucleoprotein 25 kDa protein (Fragment) OS=Mus musculus GN=Snrnp25 PE=2 SV=1;>sp|Q8VIK1|SNR25_MOUSE U11/U12 small nuclear ribonucleoprotein 25 kDa protein OS=Mus musculus GN=Snrnp25 PE=1 SV=1	2	1	1	1	1	1	1	10.4	10.4	10.4	11.092	96	96;123	11											1														0.0071537	1.4064	10.4	61733
A7YQ68;Q80Y24	A7YQ68;Q80Y24	21;21	21;21	21;21	Prickle-like protein 2	Prickle2	>tr|A7YQ68|A7YQ68_MOUSE Prickle-like 2 (Drosophila) OS=Mus musculus GN=Prickle2 PE=1 SV=1;>sp|Q80Y24|PRIC2_MOUSE Prickle-like protein 2 OS=Mus musculus GN=Prickle2 PE=1 SV=3	2	21	21	21	21	21	21	32.6	32.6	32.6	102.23	901	901;845	11.9	2	1	2	1	1	1	1			1	1	1		1	2	1		2	3		1	1		1	0	146.54	32.6	4615600
A8C756;A8C756-2;A8C756-4;A8C756-3;A8C756-5	A8C756	35;10;8;8;2	35;10;8;8;2	35;10;8;8;2	Thyroid adenoma-associated protein homolog	Thada	>sp|A8C756|THADA_MOUSE Thyroid adenoma-associated protein homolog OS=Mus musculus GN=Thada PE=2 SV=1	5	35	35	35	35	35	35	22.9	22.9	22.9	217.29	1938	1938;668;347;500;362	14			1	2	1	3	2	1	2	3	2	1		1	2	2		3	4	1	2	5	2		0	103.17	22.9	4386400
Q9JL15;A8DIL0;Q8C6H0	Q9JL15;A8DIL0;Q8C6H0	7;7;6	7;7;6	7;7;6	Galectin-8;Galectin	Lgals8	>sp|Q9JL15|LEG8_MOUSE Galectin-8 OS=Mus musculus GN=Lgals8 PE=2 SV=1;>tr|A8DIL0|A8DIL0_MOUSE Galectin OS=Mus musculus GN=Lgals8 PE=2 SV=1;>tr|Q8C6H0|Q8C6H0_MOUSE Galectin OS=Mus musculus GN=Lgals8 PE=2 SV=1	3	7	7	7	7	7	7	22.5	22.5	22.5	36.161	316	316;325;223	8.57		1		3								1				1		1							0	12.213	22.5	1306700
A8DUK4;E9Q223;P02088;P02089;CON__Q3SX09	A8DUK4;E9Q223;P02088	21;15;13;6;2	21;15;13;6;2	20;14;12;5;1	Hemoglobin subunit beta-1	Hbbt1;Hbb-bs;Hbb-b1	>tr|A8DUK4|A8DUK4_MOUSE Beta-globin OS=Mus musculus GN=Hbbt1 PE=3 SV=1;>tr|E9Q223|E9Q223_MOUSE Protein Hbb-bs (Fragment) OS=Mus musculus GN=Hbb-bs PE=3 SV=1;>sp|P02088|HBB1_MOUSE Hemoglobin subunit beta-1 OS=Mus musculus GN=Hbb-b1 PE=1 SV=2	5	21	21	20	21	21	20	97.3	97.3	97.3	15.748	147	147;103;147;147;201	14	11	11	10	7	11	11	15	8	9	13	9	9	19	15	17	30	27	13	4	14	17	11	30	18	0	323.31	97.3	464060000
P12660;A8IK50	P12660;A8IK50	8;8	8;8	8;8	Purkinje cell protein 2	Pcp2	>sp|P12660|PCP2_MOUSE Purkinje cell protein 2 OS=Mus musculus GN=Pcp2 PE=2 SV=2;>tr|A8IK50|A8IK50_MOUSE Purkinje cell protein 2 OS=Mus musculus GN=Pcp2 PE=2 SV=1	2	8	8	8	8	8	8	93.3	93.3	93.3	13.053	120	120;136	15.4	1			1	1							3		5	1	3	4	3	2	2		1	1	1	0	132.41	93.3	41919000
A8Y5G5;A2A8R0;A0S860	A8Y5G5;A2A8R0	21;20;9	21;20;9	21;20;9		Zfyve9	>tr|A8Y5G5|A8Y5G5_MOUSE Protein Zfyve9 OS=Mus musculus GN=Zfyve9 PE=2 SV=1;>tr|A2A8R0|A2A8R0_MOUSE MCG17975 OS=Mus musculus GN=Zfyve9 PE=4 SV=1	3	21	21	21	21	21	21	27.3	27.3	27.3	146.33	1338	1338;1397;706	12.6	3	2		1	1		1							5	1	3	1	2	2			1	1	1	0	81.863	27.3	5409800
Q8QZX5;A8Y5G9	Q8QZX5;A8Y5G9	2;2	2;2	2;2	U7 snRNA-associated Sm-like protein LSm10	Lsm10	>sp|Q8QZX5|LSM10_MOUSE U7 snRNA-associated Sm-like protein LSm10 OS=Mus musculus GN=Lsm10 PE=1 SV=1;>tr|A8Y5G9|A8Y5G9_MOUSE U7 snRNA-associated Sm-like protein LSm10 (Fragment) OS=Mus musculus GN=Lsm10 PE=2 SV=1	2	2	2	2	2	2	2	16.4	16.4	16.4	13.881	122	122;93	9.5							1					1													0.00029095	3.1581	16.4	1025700
Q9CWS4;A8Y5J3;D6RH69	Q9CWS4;A8Y5J3	14;14;2	14;14;2	14;14;2	Integrator complex subunit 11	Cpsf3l	>sp|Q9CWS4|INT11_MOUSE Integrator complex subunit 11 OS=Mus musculus GN=Cpsf3l PE=2 SV=1;>tr|A8Y5J3|A8Y5J3_MOUSE Integrator complex subunit 11 OS=Mus musculus GN=Cpsf3l PE=2 SV=1	3	14	14	14	14	14	14	33.3	33.3	33.3	67.843	600	600;578;94	12.9	1	2	2					1	2			2			1	2	2		3	2	1		1		0	56.689	33.3	4954600
A8Y5P4;A2AJI1	A8Y5P4;A2AJI1	35;32	1;1	1;1		Map7d1	>tr|A8Y5P4|A8Y5P4_MOUSE MAP7 domain-containing protein 1 OS=Mus musculus GN=Map7d1 PE=1 SV=1;>tr|A2AJI1|A2AJI1_MOUSE MAP7 domain-containing protein 1 OS=Mus musculus GN=Map7d1 PE=1 SV=1	2	35	1	1	35	1	1	38.3	1.1	1.1	90.091	814	814;774	11											1														0.0072418	1.4027	38.3	319420
Q8CFI5;A8Y5T6;A2AVQ7	Q8CFI5;A8Y5T6	10;10;3	10;10;3	10;10;3	Probable proline--tRNA ligase, mitochondrial	Pars2	>sp|Q8CFI5|SYPM_MOUSE Probable proline--tRNA ligase, mitochondrial OS=Mus musculus GN=Pars2 PE=2 SV=2;>tr|A8Y5T6|A8Y5T6_MOUSE Probable proline--tRNA ligase, mitochondrial OS=Mus musculus GN=Pars2 PE=3 SV=1	3	10	10	10	10	10	10	25.9	25.9	25.9	53.517	475	475;511;163	14.4				1				2	1				1		2					1		3			0	24.412	25.9	2088100
Q9R0A1;A9C437;D6RFS3	Q9R0A1;A9C437	10;10;4	10;10;4	10;10;4	Chloride channel protein 2	Clcn2	>sp|Q9R0A1|CLCN2_MOUSE Chloride channel protein 2 OS=Mus musculus GN=Clcn2 PE=2 SV=2;>tr|A9C437|A9C437_MOUSE Chloride channel protein 2 OS=Mus musculus GN=Clcn2 PE=2 SV=1	3	10	10	10	10	10	10	17.1	17.1	17.1	99.446	908	908;891;533	16			1	1		2													1			1	4	1	0	117.59	17.1	2007100
Q9D1T0;A9DA50	Q9D1T0;A9DA50	14;14	14;14	12;12	Leucine-rich repeat and immunoglobulin-like domain-containing nogo receptor-interacting protein 1	Lingo1	>sp|Q9D1T0|LIGO1_MOUSE Leucine-rich repeat and immunoglobulin-like domain-containing nogo receptor-interacting protein 1 OS=Mus musculus GN=Lingo1 PE=1 SV=1;>tr|A9DA50|A9DA50_MOUSE Leucine-rich repeat and immunoglobulin-like domain-containing nogo receptor	2	14	14	12	14	14	12	26.1	26.1	22.5	69.1	614	614;620	11.2		3	3	2	4	1	1	1		1	1		1			3		2		2	1		2	2	0	91.751	26.1	22848000
A9Q751	A9Q751	2	2	2	Primary ciliary dyskinesia protein 1	Gm101	>sp|A9Q751|PCDP1_MOUSE Primary ciliary dyskinesia protein 1 OS=Mus musculus GN=Gm101 PE=1 SV=1	1	2	2	2	2	2	2	2.3	2.3	2.3	96.955	836	836	8.5				1									1												1	-2	2.3	0
A9Z1V5;E9Q709	A9Z1V5	10;1	10;1	10;1	von Willebrand factor A domain-containing protein 5B1	Vwa5b1	>sp|A9Z1V5|VW5B1_MOUSE von Willebrand factor A domain-containing protein 5B1 OS=Mus musculus GN=Vwa5b1 PE=2 SV=1	2	10	10	10	10	10	10	12.4	12.4	12.4	133.97	1215	1215;112	11.3						2	1	1		2		1			2									1	0	19.656	12.4	849140
B0F2B4	B0F2B4	23	20	20	Neuroligin 4-like	Nlgn4l	>sp|B0F2B4|NLGN4_MOUSE Neuroligin 4-like OS=Mus musculus GN=Nlgn4l PE=1 SV=1	1	23	20	20	23	20	20	32.8	29.8	29.8	97.347	945	945	13.4	2		2	1	1			4	3	1	2		2	2	1	2		1	1	1	2	2	3	2	0	70.343	32.8	11347000
B0QZH6;B0QZH4;Q80Y50-4;Q80Y50-2;Q80Y50;Q80Y50-3;Q80Y50-5	B0QZH6;B0QZH4;Q80Y50-4;Q80Y50-2;Q80Y50;Q80Y50-3;Q80Y50-5	13;13;13;13;13;12;10	12;12;12;12;12;11;10	9;9;9;9;9;9;7	Calmodulin-binding transcription activator 2	Camta2	>tr|B0QZH6|B0QZH6_MOUSE Calmodulin-binding transcription activator 2 OS=Mus musculus GN=Camta2 PE=2 SV=1;>tr|B0QZH4|B0QZH4_MOUSE Calmodulin-binding transcription activator 2 OS=Mus musculus GN=Camta2 PE=2 SV=1;>sp|Q80Y50-4|CMTA2_MOUSE Isoform 4 of Calmodul	7	13	12	9	13	12	9	12.6	12	9.5	128.48	1179	1179;1196;1172;1203;1208;1198;1001	11.2		1	1	1	1			1		2					1	1				1	2				0	20.243	12.6	1017400
Q8BIV7;B0QZL3	Q8BIV7;B0QZL3	6;6	6;6	6;6	Proton-associated sugar transporter A	Slc45a1	>sp|Q8BIV7|S45A1_MOUSE Proton-associated sugar transporter A OS=Mus musculus GN=Slc45a1 PE=2 SV=3;>tr|B0QZL3|B0QZL3_MOUSE Proton-associated sugar transporter A OS=Mus musculus GN=Slc45a1 PE=4 SV=1	2	6	6	6	6	6	6	10.3	10.3	10.3	81.473	751	751;675	10.3			1	1	1								2	1						1					0	4.4252	10.3	1338600
O35904;B0QZL5;Q3UDT3;Q8CI98;Q3TBW3;Q3T9Y0;B1AS24;B1AS25;O35904-2	O35904;B0QZL5;Q3UDT3;Q8CI98;Q3TBW3;Q3T9Y0	5;5;5;5;5;5;1;1;1	4;4;4;4;4;4;1;1;1	4;4;4;4;4;4;1;1;1	Phosphatidylinositol 4,5-bisphosphate 3-kinase catalytic subunit delta isoform	Pik3cd	>sp|O35904|PK3CD_MOUSE Phosphatidylinositol 4,5-bisphosphate 3-kinase catalytic subunit delta isoform OS=Mus musculus GN=Pik3cd PE=1 SV=2;>tr|B0QZL5|B0QZL5_MOUSE Phosphatidylinositol 4,5-bisphosphate 3-kinase catalytic subunit delta isoform OS=Mus musculus	9	5	4	4	5	4	4	5.8	5.1	5.1	119.71	1043	1043;1040;1044;1045;1046;1047;145;171;212	22.8																					1	1		2	0	6.561	5.8	254120
B0QZM2;B1ASK8;Q6P073	B0QZM2;B1ASK8;Q6P073	1;1;1	1;1;1	1;1;1	Ubiquitin-conjugating enzyme E2 J2	Ube2j2	>tr|B0QZM2|B0QZM2_MOUSE Ubiquitin-conjugating enzyme E2 J2 (Fragment) OS=Mus musculus GN=Ube2j2 PE=4 SV=1;>tr|B1ASK8|B1ASK8_MOUSE Ubiquitin-conjugating enzyme E2 J2 OS=Mus musculus GN=Ube2j2 PE=4 SV=1;>sp|Q6P073|UB2J2_MOUSE Ubiquitin-conjugating enzyme E2	3	1	1	1	1	1	1	11.7	11.7	11.7	13.756	120	120;271;259	13.5													1	1											0.00029464	3.4454	11.7	648110
P63044;B0QZN5	P63044;B0QZN5	13;13	13;13	5;5	Vesicle-associated membrane protein 2	Vamp2	>sp|P63044|VAMP2_MOUSE Vesicle-associated membrane protein 2 OS=Mus musculus GN=Vamp2 PE=1 SV=2;>tr|B0QZN5|B0QZN5_MOUSE Vesicle-associated membrane protein 2 OS=Mus musculus GN=Vamp2 PE=2 SV=1	2	13	13	5	13	13	5	72.4	72.4	44	12.691	116	116;163	15.1	4	5	8	2	3	1	1					1				1	6	3	3	4	12	3	1	16	0	323.31	72.4	153000000
H3BJY1;H3BKF4;H3BIZ8;B0QZP8;O55101;H3BJ78	H3BJY1;H3BKF4;H3BIZ8;B0QZP8;O55101;H3BJ78	2;2;2;2;2;1	2;2;2;2;2;1	2;2;2;2;2;1	Synaptogyrin-2	Syngr2;Gm20708	>tr|H3BJY1|H3BJY1_MOUSE Synaptogyrin-2 OS=Mus musculus GN=Syngr2 PE=2 SV=1;>tr|H3BKF4|H3BKF4_MOUSE Protein Gm20708 OS=Mus musculus GN=Gm20708 PE=4 SV=1;>tr|H3BIZ8|H3BIZ8_MOUSE Synaptogyrin 2, isoform CRA_b OS=Mus musculus GN=Syngr2 PE=4 SV=1;>tr|B0QZP8|B0Q	6	2	2	2	2	2	2	63	63	63	4.6893	46	46;155;177;194;224;147	19.7											1													2	0	6.0658	63	313700
B0QZU2;Q9CYY7	B0QZU2;Q9CYY7	1;1	1;1	1;1	Protein slowmo homolog 2	Slmo2	>tr|B0QZU2|B0QZU2_MOUSE Protein slowmo homolog 2 OS=Mus musculus GN=Slmo2 PE=4 SV=1;>sp|Q9CYY7|SLMO2_MOUSE Protein slowmo homolog 2 OS=Mus musculus GN=Slmo2 PE=2 SV=2	2	1	1	1	1	1	1	11.4	11.4	11.4	11.394	105	105;195	7							2																		0.0048825	1.6289	11.4	722340
B0QZW1;F2Z488;B0QZW2	B0QZW1;F2Z488	28;26;1	21;19;1	0;0;0		Gria3	>tr|B0QZW1|B0QZW1_MOUSE Glutamate receptor 3 OS=Mus musculus GN=Gria3 PE=1 SV=1;>tr|F2Z488|F2Z488_MOUSE Glutamate receptor 3 OS=Mus musculus GN=Gria3 PE=2 SV=1	3	28	21	0	28	21	0	34.1	25.8	0	100.45	888	888;818;83	15.3		1				2	1			5		1	1	3		2	3		2	3	3	2	1	1	0	171.25	34.1	16450000
P61022;B0R091;B0R092	P61022;B0R091	12;12;2	12;12;2	12;12;2	Calcineurin B homologous protein 1	Chp1	>sp|P61022|CHP1_MOUSE Calcineurin B homologous protein 1 OS=Mus musculus GN=Chp1 PE=1 SV=2;>tr|B0R091|B0R091_MOUSE Calcineurin B homologous protein 1 OS=Mus musculus GN=Chp1 PE=2 SV=1	3	12	12	12	12	12	12	72.3	72.3	72.3	22.432	195	195;191;33	13	3	1					1	2			2	3	3	3	1	1	1	1					2	3	0	81.808	72.3	18878000
Q8CFC2;B0R0C1;Q8CFC2-3;F7CGS5;F6SWU2;B0R0C6	Q8CFC2;B0R0C1;Q8CFC2-3;F7CGS5;F6SWU2	18;18;16;10;10;3	17;17;16;9;9;3	6;6;6;4;0;0	Myelin transcription factor 1	Myt1	>sp|Q8CFC2|MYT1_MOUSE Myelin transcription factor 1 OS=Mus musculus GN=Myt1 PE=1 SV=1;>tr|B0R0C1|B0R0C1_MOUSE Myelin transcription factor 1 OS=Mus musculus GN=Myt1 PE=4 SV=1;>sp|Q8CFC2-3|MYT1_MOUSE Isoform 3 of Myelin transcription factor 1 OS=Mus musculus	6	18	17	6	18	17	6	22.7	21.7	7.2	123.57	1127	1127;1169;1089;604;787;121	13.4		3	1			1			3	1		1			1	2	1		1	1		3		2	0	44.464	22.7	3046800
B0R0E3	B0R0E3	3	2	2		Scai	>tr|B0R0E3|B0R0E3_MOUSE Protein SCAI (Fragment) OS=Mus musculus GN=Scai PE=1 SV=2	1	3	2	2	3	2	2	96.3	55.6	55.6	2.9763	27	27	2.5		2	2																						0	19.207	96.3	3871700
Q8VCH5;B0R0S4;A2AUF7	Q8VCH5;B0R0S4;A2AUF7	13;13;10	13;13;10	13;13;10	Rab9 effector protein with kelch motifs	Rabepk	>sp|Q8VCH5|RABEK_MOUSE Rab9 effector protein with kelch motifs OS=Mus musculus GN=Rabepk PE=2 SV=2;>tr|B0R0S4|B0R0S4_MOUSE Rab9 effector protein with kelch motifs OS=Mus musculus GN=Rabepk PE=2 SV=1;>tr|A2AUF7|A2AUF7_MOUSE Rab9 effector protein with kelch	3	13	13	13	13	13	13	56.1	56.1	56.1	41.119	380	380;372;321	15				1				1			1		1	2	2	6	5	1	2						0	104.3	56.1	4605300
B0R0Y8	B0R0Y8	13	1	1		Sh3kbp1	>tr|B0R0Y8|B0R0Y8_MOUSE SH3 domain-containing kinase-binding protein 1 (Fragment) OS=Mus musculus GN=Sh3kbp1 PE=2 SV=1	1	13	1	1	13	1	1	75.6	6.7	6.7	22.409	209	209	13													2												0	4.0338	75.6	176720
B0V2M3;Q99PP2;B8JJA0;Q99PP2-2	B0V2M3;Q99PP2;B8JJA0;Q99PP2-2	27;26;18;17	27;26;18;17	27;26;18;17	Zinc finger protein 318	Zfp318;Znf318	>tr|B0V2M3|B0V2M3_MOUSE Zinc finger protein 318 OS=Mus musculus GN=Zfp318 PE=2 SV=1;>sp|Q99PP2|ZN318_MOUSE Zinc finger protein 318 (Fragment) OS=Mus musculus GN=Znf318 PE=1 SV=2;>tr|B8JJA0|B8JJA0_MOUSE Zinc finger protein 318 OS=Mus musculus GN=Zfp318 PE=2	4	27	27	27	27	27	27	15.8	15.8	15.8	246.32	2237	2237;2064;1154;981	12		2	3			2	3		2		1	3	3	2		3	1	1	2	1	2	1			0	52.592	15.8	3822900
Q91VY5;B0V2M9;Q91VY5-2;F7BTY2;B0V2M7	Q91VY5;B0V2M9;Q91VY5-2	12;12;12;5;2	12;12;12;5;2	12;12;12;5;2	Lysine-specific demethylase 4B	Kdm4b	>sp|Q91VY5|KDM4B_MOUSE Lysine-specific demethylase 4B OS=Mus musculus GN=Kdm4b PE=2 SV=1;>tr|B0V2M9|B0V2M9_MOUSE Lysine-specific demethylase 4B OS=Mus musculus GN=Kdm4b PE=2 SV=1;>sp|Q91VY5-2|KDM4B_MOUSE Isoform 2 of Lysine-specific demethylase 4B OS=Mus m	5	12	12	12	12	12	12	15.8	15.8	15.8	121.6	1086	1086;1021;1021;544;208	15.8		1			1			1				1	1	2				1			3	4			0	58.5	15.8	1088900
B0V2N1;B0V2N1-2;B0V2N1-6	B0V2N1;B0V2N1-2;B0V2N1-6	58;58;57	48;48;47	8;8;7	Receptor-type tyrosine-protein phosphatase S	Ptprs	>sp|B0V2N1|PTPRS_MOUSE Receptor-type tyrosine-protein phosphatase S OS=Mus musculus GN=Ptprs PE=1 SV=1;>sp|B0V2N1-2|PTPRS_MOUSE Isoform 2 of Receptor-type tyrosine-protein phosphatase S OS=Mus musculus GN=Ptprs;>sp|B0V2N1-6|PTPRS_MOUSE Isoform 6 of Recepto	3	58	48	8	58	48	8	46.3	38.7	7.8	211.9	1907	1907;1904;1861	14.4	2	3	7	7	2	1		3		1	1	5	4	1	2	3	3	6	2	4	4	4	10	8	0	323.31	46.3	43336000
B0V2N1-4;B0V2N1-3;B0V2N1-5	B0V2N1-4;B0V2N1-3;B0V2N1-5	51;51;26	1;1;0	1;1;0	Receptor-type tyrosine-protein phosphatase S	Ptprs	>sp|B0V2N1-4|PTPRS_MOUSE Isoform 4 of Receptor-type tyrosine-protein phosphatase S OS=Mus musculus GN=Ptprs;>sp|B0V2N1-3|PTPRS_MOUSE Isoform 3 of Receptor-type tyrosine-protein phosphatase S OS=Mus musculus GN=Ptprs;>sp|B0V2N1-5|PTPRS_MOUSE Isoform 5 of Re	3	51	1	1	51	1	1	49.6	0.5	0.5	167.87	1497	1497;1501;592	22																					1	1	1		1	-2	49.6	2693900
Q9WV76;B0V3P4;B0V3P3	Q9WV76;B0V3P4;B0V3P3	18;18;16	18;18;16	18;18;16	AP-4 complex subunit beta-1	Ap4b1	>sp|Q9WV76|AP4B1_MOUSE AP-4 complex subunit beta-1 OS=Mus musculus GN=Ap4b1 PE=2 SV=2;>tr|B0V3P4|B0V3P4_MOUSE AP-4 complex subunit beta-1 OS=Mus musculus GN=Ap4b1 PE=2 SV=1;>tr|B0V3P3|B0V3P3_MOUSE AP-4 complex subunit beta-1 OS=Mus musculus GN=Ap4b1 PE=2 S	3	18	18	18	18	18	18	28.5	28.5	28.5	82.975	738	738;710;663	13.4	2	1				1			3	1	1		2	1		1	3	1	1	2	1	1	1		0	58.975	28.5	3364600
Q9CZJ0;B1APT1;B1AX06;Q91ZG2;E9PYE1;E9Q0C0;E9PWC1	Q9CZJ0;B1APT1	9;9;2;1;1;1;1	9;9;2;1;1;1;1	9;9;2;1;1;1;1	Metallophosphoesterase MPPED2	Mpped2	>sp|Q9CZJ0|MPPD2_MOUSE Metallophosphoesterase MPPED2 OS=Mus musculus GN=Mpped2 PE=2 SV=1;>tr|B1APT1|B1APT1_MOUSE Metallophosphoesterase MPPED2 (Fragment) OS=Mus musculus GN=Mpped2 PE=4 SV=1	7	9	9	9	9	9	9	50.3	50.3	50.3	33.373	294	294;283;67;326;152;168;203	13.2					1			1	1	2	4	1			2	2		1					1	1	0	40.853	50.3	4238200
B1APX2;Q3UE31	B1APX2;Q3UE31	20;16	20;16	20;16	Uncharacterized protein KIAA0930 homolog	5031439G07Rik	>tr|B1APX2|B1APX2_MOUSE Protein 5031439G07Rik OS=Mus musculus GN=5031439G07Rik PE=1 SV=1;>sp|Q3UE31|K0930_MOUSE Uncharacterized protein KIAA0930 homolog OS=Mus musculus PE=1 SV=2	2	20	20	20	20	20	20	47.4	47.4	47.4	50.235	447	447;404	10.4	1	2				1	7	3	2	1		1	1	2	1		1	1	1				1	1	0	54.317	47.4	10483000
Q64446;B1AQ57	Q64446;B1AQ57	6;6	5;5	5;5	Copper-transporting ATPase 2	Atp7b	>sp|Q64446|ATP7B_MOUSE Copper-transporting ATPase 2 OS=Mus musculus GN=Atp7b PE=1 SV=2;>tr|B1AQ57|B1AQ57_MOUSE Copper-transporting ATPase 2 OS=Mus musculus GN=Atp7b PE=3 SV=1	2	6	5	5	6	5	5	5.5	4.9	4.9	157.19	1462	1462;1347	7	1	1	1		1										1	1									0	11.831	5.5	383250
B1AQJ2;B0QZF8	B1AQJ2;B0QZF8	5;4	5;4	5;4	Ubiquitin carboxyl-terminal hydrolase 36	Usp36	>sp|B1AQJ2|UBP36_MOUSE Ubiquitin carboxyl-terminal hydrolase 36 OS=Mus musculus GN=Usp36 PE=2 SV=1;>tr|B0QZF8|B0QZF8_MOUSE Ubiquitin carboxyl-terminal hydrolase 36 (Fragment) OS=Mus musculus GN=Usp36 PE=2 SV=1	2	5	5	5	5	5	5	7.5	7.5	7.5	119.91	1098	1098;890	7.8		1	2						1													1			0	6.4077	7.5	198650
O08573;B1AQR8;G3X9T7;O08573-2	O08573;B1AQR8;G3X9T7;O08573-2	5;5;5;5	5;5;5;5	5;5;5;5	Galectin-9;Galectin	Lgals9	>sp|O08573|LEG9_MOUSE Galectin-9 OS=Mus musculus GN=Lgals9 PE=1 SV=1;>tr|B1AQR8|B1AQR8_MOUSE Galectin OS=Mus musculus GN=Lgals9 PE=2 SV=1;>tr|G3X9T7|G3X9T7_MOUSE Galectin OS=Mus musculus GN=Lgals9 PE=4 SV=1;>sp|O08573-2|LEG9_MOUSE Isoform Short of Galectin	4	5	5	5	5	5	5	16.7	16.7	16.7	40.035	353	353;352;353;322	13										2			1		1		1								0	23.276	16.7	2497500
B1AQX6;B1AQX7;Q9QWI6-3;B1AQX8	B1AQX6;B1AQX7;Q9QWI6-3	89;89;79;34	3;3;2;2	1;1;0;0		Srcin1	>tr|B1AQX6|B1AQX6_MOUSE SRC kinase-signaling inhibitor 1 OS=Mus musculus GN=Srcin1 PE=1 SV=1;>tr|B1AQX7|B1AQX7_MOUSE SRC kinase-signaling inhibitor 1 OS=Mus musculus GN=Srcin1 PE=1 SV=1;>sp|Q9QWI6-3|SRCN1_MOUSE Isoform 3 of SRC kinase signaling inhibitor 1	4	89	3	1	89	3	1	75.5	2.2	0.9	126.99	1174	1174;1198;1206;473	16.3						1														1			1		0	4.3117	75.5	468470
B1AQX9;Q9QWI6-2	B1AQX9;Q9QWI6-2	90;81	90;81	0;0		Srcin1	>tr|B1AQX9|B1AQX9_MOUSE SRC kinase-signaling inhibitor 1 OS=Mus musculus GN=Srcin1 PE=1 SV=1;>sp|Q9QWI6-2|SRCN1_MOUSE Isoform 2 of SRC kinase signaling inhibitor 1 OS=Mus musculus GN=Srcin1	2	90	90	0	90	90	0	74.3	74.3	0	130.61	1217	1217;1216	12	8	13	13	11	7		9	16	17	10	7	15	2	9	4	4	9	7	9	11	7	6	10	11	0	323.31	74.3	234940000
Q69ZH9;B1AQY2;F8VQ11;D6RDB5	Q69ZH9;B1AQY2;F8VQ11;D6RDB5	43;43;37;25	43;43;37;25	43;43;37;25	Rho GTPase-activating protein 23	Arhgap23	>sp|Q69ZH9|RHG23_MOUSE Rho GTPase-activating protein 23 OS=Mus musculus GN=Arhgap23 PE=2 SV=2;>tr|B1AQY2|B1AQY2_MOUSE Rho GTPase-activating protein 23 OS=Mus musculus GN=Arhgap23 PE=2 SV=1;>tr|F8VQ11|F8VQ11_MOUSE Rho GTPase-activating protein 23 OS=Mus mus	4	43	43	43	43	43	43	37.6	37.6	37.6	161.83	1483	1483;1488;1277;634	12.6	2	4	3	2	2	4	2	2	4	3	1	4	2		2	4	6	2	2	5	1	3	1	4	0	254.28	37.6	20362000
B1AQZ0	B1AQZ0	29	22	2		2015-09-08	>tr|B1AQZ0|B1AQZ0_MOUSE Septin-8 OS=Mus musculus GN=Sept8 PE=1 SV=1	1	29	22	2	29	22	2	60.1	47.3	3.9	55.874	484	484	12.3	3	2	3	2	1	3	2	1	5	6	6	1	3	4	5	1	3	1	3	2	3	2	4	1	0	323.31	60.1	68258000
P28741;Q3TET1;Q3UI47;B1AQZ2;B1AQZ5;F6V6Z9;E9PX57	P28741;Q3TET1;Q3UI47;B1AQZ2	27;27;27;27;8;7;1	26;26;26;26;8;7;1	25;25;25;25;8;7;0	Kinesin-like protein KIF3A	Kif3a	>sp|P28741|KIF3A_MOUSE Kinesin-like protein KIF3A OS=Mus musculus GN=Kif3a PE=1 SV=2;>tr|Q3TET1|Q3TET1_MOUSE Kinesin-like protein KIF3A OS=Mus musculus GN=Kif3a PE=1 SV=1;>tr|Q3UI47|Q3UI47_MOUSE Kinesin family member 3A, isoform CRA_b OS=Mus musculus GN=Ki	7	27	26	25	27	26	25	44.4	42.5	40.9	80.169	701	701;694;698;725;185;178;802	10.2		3	5		3		5	3	3	1		2	2		1		2	1	1	1		2	2		0	122.44	44.4	22044000
B1AR09;B1AR10	B1AR09;B1AR10	5;4	5;4	5;4		Mllt6	>tr|B1AR09|B1AR09_MOUSE Protein Mllt6 OS=Mus musculus GN=Mllt6 PE=2 SV=1;>tr|B1AR10|B1AR10_MOUSE Protein Mllt6 OS=Mus musculus GN=Mllt6 PE=2 SV=1	2	5	5	5	5	5	5	5.8	5.8	5.8	110.56	1079	1079;1109	10.6			2									1	1									1			0	9.0059	5.8	583320
B1AR13;Z4YKM2;B2RWE3	B1AR13;Z4YKM2;B2RWE3	7;7;7	7;7;7	7;7;7	CDGSH iron-sulfur domain-containing protein 3, mitochondrial	Cisd3	>sp|B1AR13|CISD3_MOUSE CDGSH iron-sulfur domain-containing protein 3, mitochondrial OS=Mus musculus GN=Cisd3 PE=1 SV=1;>tr|Z4YKM2|Z4YKM2_MOUSE CDGSH iron-sulfur domain-containing protein 3, mitochondrial OS=Mus musculus GN=Cisd3 PE=4 SV=1;>tr|B2RWE3|B2RWE3	3	7	7	7	7	7	7	46.7	46.7	46.7	15.676	137	137;115;134	10.9				2	1			1	1	2	1			2	1	2	1								0	18.474	46.7	9341800
B1AR17;E9Q614;F7C528;B0QZH8;F6V4V3;B0QZH7	B1AR17;E9Q614;F7C528	61;58;55;3;3;2	45;42;39;2;2;1	41;38;35;2;1;1		Chd3	>tr|B1AR17|B1AR17_MOUSE Protein Chd3 OS=Mus musculus GN=Chd3 PE=2 SV=1;>tr|E9Q614|E9Q614_MOUSE Protein Chd3 OS=Mus musculus GN=Chd3 PE=2 SV=1;>tr|F7C528|F7C528_MOUSE Protein Chd3 (Fragment) OS=Mus musculus GN=Chd3 PE=4 SV=1	6	61	45	41	61	45	41	33.4	27.4	24.9	232.74	2055	2055;2021;1886;143;197;151	11.1	1	6	8	3	3		1	3	2	2	2	4	3	3	1	2	2	6	4	3	1	1	2		0	162.11	33.4	12533000
Q9DCD6;B1AR50	Q9DCD6;B1AR50	5;5	2;2	2;2	Gamma-aminobutyric acid receptor-associated protein	Gabarap	>sp|Q9DCD6|GBRAP_MOUSE Gamma-aminobutyric acid receptor-associated protein OS=Mus musculus GN=Gabarap PE=1 SV=2;>tr|B1AR50|B1AR50_MOUSE Gamma-aminobutyric acid receptor-associated protein OS=Mus musculus GN=Gabarap PE=3 SV=1	2	5	2	2	5	2	2	19.7	9.4	9.4	13.918	117	117;106	13			1																				1		0.00066313	2.5506	19.7	486420
B1AR74	B1AR74	31	31	0		Bcas3	>tr|B1AR74|B1AR74_MOUSE Breast carcinoma-amplified sequence 3 homolog OS=Mus musculus GN=Bcas3 PE=1 SV=1	1	31	31	0	31	31	0	37.9	37.9	0	102.77	943	943	11.2	6	3	3	1		3	3	2	1		1	2	3			1	2	1	2	4	2	4		1	0	138.85	37.9	24398000
Q08481;B1ARB3;Q08481-2;Q08481-3;Q08481-4;B1ARA9	Q08481;B1ARB3;Q08481-2;Q08481-3;Q08481-4	11;11;11;11;9;4	11;11;11;11;9;4	11;11;11;11;9;4	Platelet endothelial cell adhesion molecule	Pecam1	>sp|Q08481|PECA1_MOUSE Platelet endothelial cell adhesion molecule OS=Mus musculus GN=Pecam1 PE=1 SV=1;>tr|B1ARB3|B1ARB3_MOUSE Platelet endothelial cell adhesion molecule OS=Mus musculus GN=Pecam1 PE=1 SV=1;>sp|Q08481-2|PECA1_MOUSE Isoform 2 of Platelet en	6	11	11	11	11	11	11	22.7	22.7	22.7	81.262	727	727;732;697;716;626;317	11.9		1	2			2			2							1	2	2			1	1			0	65.422	22.7	1735000
B1ARD6;B1ARD8	B1ARD6	7;2	7;2	7;2		Slfn9	>tr|B1ARD6|B1ARD6_MOUSE Protein Slfn9 OS=Mus musculus GN=Slfn9 PE=4 SV=1	2	7	7	7	7	7	7	7.7	7.7	7.7	103.99	910	910;910	11.4					1				1	2			1	1					1						0	6.3119	7.7	382100
B1ART2;B1ART1;V9GX23;F6XI52	B1ART2;B1ART1;V9GX23	113;112;81;33	113;112;81;33	113;112;81;33		Vps13d	>tr|B1ART2|B1ART2_MOUSE Protein Vps13d OS=Mus musculus GN=Vps13d PE=1 SV=2;>tr|B1ART1|B1ART1_MOUSE Protein Vps13d OS=Mus musculus GN=Vps13d PE=1 SV=1;>tr|V9GX23|V9GX23_MOUSE Protein Vps13d (Fragment) OS=Mus musculus GN=Vps13d PE=1 SV=1	4	113	113	113	113	113	113	31.4	31.4	31.4	490.96	4390	4390;4359;3211;1078	12.4	5	6	11	5	3	4	7	5	10	8	7	6	4	4	3	4	11	9	5	4	6	6	5	7	0	278.33	31.4	35635000
B1ARV6	B1ARV6	2	2	2		Gm13125	>tr|B1ARV6|B1ARV6_MOUSE Protein Gm13125 OS=Mus musculus GN=Gm13125 PE=4 SV=1	1	2	2	2	2	2	2	3.6	3.6	3.6	55.102	477	477	9.5					1									1											0.00462	1.6647	3.6	211760
B1ARW8;V9GWZ1;V9GXF1	B1ARW8;V9GWZ1;V9GXF1	2;2;2	2;2;2	2;2;2	Uncharacterized protein C1orf122 homolog	1110065P20Rik	>sp|B1ARW8|CA122_MOUSE Uncharacterized protein C1orf122 homolog OS=Mus musculus PE=4 SV=1;>tr|V9GWZ1|V9GWZ1_MOUSE Protein 1110065P20Rik (Fragment) OS=Mus musculus GN=1110065P20Rik PE=4 SV=1;>tr|V9GXF1|V9GXF1_MOUSE Protein 1110065P20Rik OS=Mus musculus GN=1	3	2	2	2	2	2	2	26.4	26.4	26.4	11.318	110	110;126;158	21.2																			1	1			2		0	6.3765	26.4	804990
Q6PFD5;B1AS06	Q6PFD5;B1AS06	29;29	29;29	28;28	Disks large-associated protein 3	Dlgap3	>sp|Q6PFD5|DLGP3_MOUSE Disks large-associated protein 3 OS=Mus musculus GN=Dlgap3 PE=1 SV=1;>tr|B1AS06|B1AS06_MOUSE Disks large-associated protein 3 OS=Mus musculus GN=Dlgap3 PE=1 SV=1	2	29	29	28	29	29	28	39	39	38.2	105.87	977	977;966	11.3	2			3		2	2	4	5		2	4			3			5	4	1					0	111.24	39	13863000
B1AS29	B1AS29	19	18	18	Glutamate receptor ionotropic, kainate 3	Grik3	>sp|B1AS29|GRIK3_MOUSE Glutamate receptor ionotropic, kainate 3 OS=Mus musculus GN=Grik3 PE=2 SV=1	1	19	18	18	19	18	18	25.1	23.7	23.7	104.05	919	919	15.8			1	1	1				2		3	1		2			2	2		2			3	4	0	95.489	25.1	6152500
Q9D032;B1AS37;Q9D032-2;B1AS34;D6RG78	Q9D032;B1AS37;Q9D032-2;B1AS34	4;4;4;3;1	4;4;4;3;1	2;2;2;1;0	Single-stranded DNA-binding protein 3	Ssbp3	>sp|Q9D032|SSBP3_MOUSE Single-stranded DNA-binding protein 3 OS=Mus musculus GN=Ssbp3 PE=1 SV=2;>tr|B1AS37|B1AS37_MOUSE Single-stranded DNA-binding protein 3 OS=Mus musculus GN=Ssbp3 PE=1 SV=1;>sp|Q9D032-2|SSBP3_MOUSE Isoform 2 of Single-stranded DNA-bindi	5	4	4	2	4	4	2	13.9	13.9	7.2	40.421	388	388;368;361;225;49	6.11	3	2	1	1																1	1				0	29.887	13.9	6289500
Q66T02;B1AS67;Q66T02-2	Q66T02;B1AS67;Q66T02-2	5;5;5	5;5;5	5;5;5	Pleckstrin homology domain-containing family G member 5	Plekhg5	>sp|Q66T02|PKHG5_MOUSE Pleckstrin homology domain-containing family G member 5 OS=Mus musculus GN=Plekhg5 PE=1 SV=1;>tr|B1AS67|B1AS67_MOUSE Pleckstrin homology domain-containing family G member 5 OS=Mus musculus GN=Plekhg5 PE=1 SV=1;>sp|Q66T02-2|PKHG5_MOUS	3	5	5	5	5	5	5	5.1	5.1	5.1	118.92	1073	1073;1060;1071	18.5																1	1	1	1	1	1				0	8.3257	5.1	2031300
B1ASA5;E9QA68	B1ASA5;E9QA68	7;6	4;4	4;4		Zfp362	>tr|B1ASA5|B1ASA5_MOUSE Protein Zfp362 OS=Mus musculus GN=Zfp362 PE=2 SV=1;>tr|E9QA68|E9QA68_MOUSE Protein Zfp362 (Fragment) OS=Mus musculus GN=Zfp362 PE=2 SV=1	2	7	4	4	7	4	4	23.9	17	17	45.672	418	418;367	11.3						2						1	2					1							0	9.1933	23.9	660900
Q80V70;B1ASH4	Q80V70;B1ASH4	1;1	1;1	1;1	Multiple epidermal growth factor-like domains protein 6	Megf6	>sp|Q80V70|MEGF6_MOUSE Multiple epidermal growth factor-like domains protein 6 OS=Mus musculus GN=Megf6 PE=2 SV=3;>tr|B1ASH4|B1ASH4_MOUSE Multiple epidermal growth factor-like domains protein 6 (Fragment) OS=Mus musculus GN=Megf6 PE=2 SV=1	2	1	1	1	1	1	1	1.1	1.1	1.1	164.72	1572	1572;1192	23																							1		0.0052304	1.5892	1.1	58072
B1ASP2;P52332;B1ASP3	B1ASP2;P52332	34;32;1	34;32;1	31;29;1	Tyrosine-protein kinase;Tyrosine-protein kinase JAK1	Jak1	>tr|B1ASP2|B1ASP2_MOUSE Tyrosine-protein kinase OS=Mus musculus GN=Jak1 PE=3 SV=1;>sp|P52332|JAK1_MOUSE Tyrosine-protein kinase JAK1 OS=Mus musculus GN=Jak1 PE=1 SV=1	3	34	34	31	34	34	31	34.4	34.4	32.8	133.35	1153	1153;1153;18	13.3	1			3	1	2			3	3	3	3	4	3	2		2	1	1	2	1	4	1	1	0	78.153	34.4	11696000
Q9DCZ4;Q9D186;B1ASQ2	Q9DCZ4;Q9D186;B1ASQ2	9;9;9	9;9;9	9;9;9	Apolipoprotein O	Apoo	>sp|Q9DCZ4|APOO_MOUSE Apolipoprotein O OS=Mus musculus GN=Apoo PE=2 SV=1;>tr|Q9D186|Q9D186_MOUSE Apolipoprotein O OS=Mus musculus GN=Apoo PE=2 SV=1;>tr|B1ASQ2|B1ASQ2_MOUSE Apolipoprotein O OS=Mus musculus GN=Apoo PE=4 SV=1	3	9	9	9	9	9	9	58.5	58.5	58.5	24.136	212	212;164;198	14.4			3	3							2	1			1	2	1	2		1			2	4	0	79.051	58.5	24729000
E9Q1Q1;B1AST8;B1AST7;E9QLW6;Q60592	E9Q1Q1;B1AST8;B1AST7;E9QLW6;Q60592	22;22;22;22;21	14;14;14;14;13	13;13;13;13;12	Microtubule-associated serine/threonine-protein kinase 2	Mast2	>tr|E9Q1Q1|E9Q1Q1_MOUSE Microtubule-associated serine/threonine-protein kinase 2 OS=Mus musculus GN=Mast2 PE=1 SV=1;>tr|B1AST8|B1AST8_MOUSE Microtubule associated serine/threonine kinase 2, isoform CRA_b OS=Mus musculus GN=Mast2 PE=1 SV=1;>tr|B1AST7|B1AST7	5	22	14	13	22	14	13	16.4	10.5	10.1	198.05	1800	1800;1733;1739;1794;1734	11.9	1		1		2	1			1				1	2	2	1		1				1	1		0	17.82	16.4	1158800
P59823;B1ASU0;Q0VDP7	P59823;B1ASU0	12;12;5	12;12;5	12;12;5	Interleukin-1 receptor accessory protein-like 1	Il1rapl1	>sp|P59823|IRPL1_MOUSE Interleukin-1 receptor accessory protein-like 1 OS=Mus musculus GN=Il1rapl1 PE=1 SV=1;>tr|B1ASU0|B1ASU0_MOUSE Interleukin-1 receptor accessory protein-like 1 OS=Mus musculus GN=Il1rapl1 PE=4 SV=1	3	12	12	12	12	12	12	20.3	20.3	20.3	79.629	695	695;696;383	8.12	3	3		1	1		1		1			1	1	1			2						1		0	27.208	20.3	1520000
B1ASU9;O55047;O55047-2;O55047-3;B7ZC85;F6XSD0;B7ZC84;D6RHM1	B1ASU9;O55047;O55047-2;O55047-3;B7ZC85	22;20;17;17;13;9;2;2	22;20;17;17;13;9;2;2	18;16;14;14;10;9;1;1	Serine/threonine-protein kinase tousled-like 2	Tlk2	>tr|B1ASU9|B1ASU9_MOUSE Serine/threonine-protein kinase tousled-like 2 OS=Mus musculus GN=Tlk2 PE=2 SV=1;>sp|O55047|TLK2_MOUSE Serine/threonine-protein kinase tousled-like 2 OS=Mus musculus GN=Tlk2 PE=1 SV=2;>sp|O55047-2|TLK2_MOUSE Isoform 2 of Serine/thre	8	22	22	18	22	22	18	33.1	33.1	26.5	85.341	750	750;718;697;602;633;235;93;112	11.8	1	2		2	3	1	3		1	2	1	1			3	1	1	2			1	3	2		0	49.125	33.1	4292400
B1ASZ3;Q64516-1;Q64516;Q64516-2;Q9WU65;Q8C635	B1ASZ3;Q64516-1;Q64516;Q64516-2	28;28;27;27;8;4	28;28;27;27;8;4	28;28;27;27;8;4	Glycerol kinase	Gyk;Gk	>tr|B1ASZ3|B1ASZ3_MOUSE Glycerol kinase OS=Mus musculus GN=Gyk PE=2 SV=1;>sp|Q64516-1|GLPK_MOUSE Isoform 1 of Glycerol kinase OS=Mus musculus GN=Gk;>sp|Q64516|GLPK_MOUSE Glycerol kinase OS=Mus musculus GN=Gk PE=2 SV=2;>sp|Q64516-2|GLPK_MOUSE Isoform 2 of G	6	28	28	28	28	28	28	60.9	60.9	60.9	59.832	552	552;524;559;553;554;549	13.4	2	1		3	2	2	1	2	1	2	2	1	2	4	4	1	3	4	2	3	1	1		4	0	239.32	60.9	45690000
Q6ZQM0;Q3UCG9;B1AT06;Q6ZQM0-4;Q6ZQM0-3;Q6ZQM0-2	Q6ZQM0;Q3UCG9;B1AT06;Q6ZQM0-4;Q6ZQM0-3;Q6ZQM0-2	2;2;2;2;2;2	2;2;2;2;2;2	2;2;2;2;2;2	E3 ubiquitin-protein ligase rififylin	Rffl	>sp|Q6ZQM0|RFFL_MOUSE E3 ubiquitin-protein ligase rififylin OS=Mus musculus GN=Rffl PE=1 SV=1;>tr|Q3UCG9|Q3UCG9_MOUSE E3 ubiquitin-protein ligase rififylin OS=Mus musculus GN=Rffl PE=1 SV=1;>tr|B1AT06|B1AT06_MOUSE E3 ubiquitin-protein ligase rififylin (Fra	6	2	2	2	2	2	2	4.8	4.8	4.8	42.249	377	377;398;142;293;335;363	19																			2						0	4.2309	4.8	92013
Q66JY2;B1AT32;E9Q9Q0;Q66JY2-2;B1AT34;B1AT33	Q66JY2;B1AT32;E9Q9Q0;Q66JY2-2;B1AT34;B1AT33	2;2;2;2;1;1	2;2;2;2;1;1	2;2;2;2;1;1	INO80 complex subunit D	Ino80d	>sp|Q66JY2|IN80D_MOUSE INO80 complex subunit D OS=Mus musculus GN=Ino80d PE=2 SV=3;>tr|B1AT32|B1AT32_MOUSE INO80 complex subunit D OS=Mus musculus GN=Ino80d PE=2 SV=1;>tr|E9Q9Q0|E9Q9Q0_MOUSE INO80 complex subunit D OS=Mus musculus GN=Ino80d PE=2 SV=1;>sp|Q	6	2	2	2	2	2	2	4.5	4.5	4.5	97.496	873	873;916;1021;767;434;438	4			1	1	1																				0	6.7092	4.5	243190
Q400C8;B1AT59;B1AT60;Q400C8-2	Q400C8;B1AT59;B1AT60;Q400C8-2	9;9;7;7	9;9;7;7	9;9;7;7	Archaemetzincin-2	Amz2	>sp|Q400C8|AMZ2_MOUSE Archaemetzincin-2 OS=Mus musculus GN=Amz2 PE=2 SV=1;>tr|B1AT59|B1AT59_MOUSE Archaemetzincin-2 OS=Mus musculus GN=Amz2 PE=4 SV=1;>tr|B1AT60|B1AT60_MOUSE Archaemetzincin-2 OS=Mus musculus GN=Amz2 PE=2 SV=1;>sp|Q400C8-2|AMZ2_MOUSE Isofor	4	9	9	9	9	9	9	36.8	36.8	36.8	41.341	359	359;363;326;321	10.5		1	1	1	1			1					3		1				1	1					0	39.599	36.8	2848400
B1AT82;Q9D0M1;B1AT83;B1AT84	B1AT82;Q9D0M1	16;14;7;6	15;13;7;6	15;13;7;6	Phosphoribosyl pyrophosphate synthase-associated protein 1	Prpsap1	>tr|B1AT82|B1AT82_MOUSE MCG6846, isoform CRA_c OS=Mus musculus GN=Prpsap1 PE=1 SV=1;>sp|Q9D0M1|KPRA_MOUSE Phosphoribosyl pyrophosphate synthase-associated protein 1 OS=Mus musculus GN=Prpsap1 PE=1 SV=1	4	16	15	15	16	15	15	62.3	58.7	58.7	42.467	385	385;356;195;175	13.6	2	2	1		2		1		1			2		1			1	6	3	3	1	1	1		0	140.34	62.3	15293000
Q60787;B1ATD1;B1ATD2	Q60787;B1ATD1;B1ATD2	1;1;1	1;1;1	1;1;1	Lymphocyte cytosolic protein 2	Lcp2	>sp|Q60787|LCP2_MOUSE Lymphocyte cytosolic protein 2 OS=Mus musculus GN=Lcp2 PE=1 SV=2;>tr|B1ATD1|B1ATD1_MOUSE Lymphocyte cytosolic protein 2 OS=Mus musculus GN=Lcp2 PE=1 SV=1;>tr|B1ATD2|B1ATD2_MOUSE Lymphocyte cytosolic protein 2 OS=Mus musculus GN=Lcp2 P	3	1	1	1	1	1	1	2.8	2.8	2.8	60.238	533	533;524;534	6						1																			0.00047678	2.7337	2.8	91779
B1ATD5;Q8K296;B1ATD4;R4GML8;M0QW74;Q8K296-2	B1ATD5;Q8K296;B1ATD4;R4GML8;M0QW74;Q8K296-2	34;33;33;33;30;30	34;33;33;33;30;30	32;31;31;31;28;28	Myotubularin-related protein 3	Mtmr3	>tr|B1ATD5|B1ATD5_MOUSE MCG9626, isoform CRA_b OS=Mus musculus GN=Mtmr3 PE=1 SV=1;>sp|Q8K296|MTMR3_MOUSE Myotubularin-related protein 3 OS=Mus musculus GN=Mtmr3 PE=1 SV=2;>tr|B1ATD4|B1ATD4_MOUSE Myotubularin-related protein 3 (Fragment) OS=Mus musculus GN=	6	34	34	32	34	34	32	43.4	43.4	42	129.68	1159	1159;1196;1167;1195;1075;1075	11.3	2	1	1	3	1	2	3	2	6	2	2		6	2	2	1	2	4				1	1	2	0	164.91	43.4	8615100
Q9D300;B1ATE5;Q9D300-2	Q9D300;B1ATE5;Q9D300-2	3;3;3	3;3;3	3;3;3	Ras-GEF domain-containing family member 1C	Rasgef1c	>sp|Q9D300|RGF1C_MOUSE Ras-GEF domain-containing family member 1C OS=Mus musculus GN=Rasgef1c PE=2 SV=1;>tr|B1ATE5|B1ATE5_MOUSE Ras-GEF domain-containing family member 1C OS=Mus musculus GN=Rasgef1c PE=4 SV=1;>sp|Q9D300-2|RGF1C_MOUSE Isoform 2 of Ras-GEF d	3	3	3	3	3	3	3	10.1	10.1	10.1	52.723	466	466;425;469	14.7											1	1									1				0	4.5992	10.1	150010
P47740;B1AV77;B1ATI0;P47739	P47740;B1AV77;B1ATI0	24;24;24;2	24;24;24;2	24;24;24;2	Fatty aldehyde dehydrogenase;Aldehyde dehydrogenase	Aldh3a2	>sp|P47740|AL3A2_MOUSE Fatty aldehyde dehydrogenase OS=Mus musculus GN=Aldh3a2 PE=2 SV=2;>tr|B1AV77|B1AV77_MOUSE Aldehyde dehydrogenase OS=Mus musculus GN=Aldh3a2 PE=2 SV=1;>tr|B1ATI0|B1ATI0_MOUSE Aldehyde dehydrogenase OS=Mus musculus GN=Aldh3a2 PE=2 SV=1	4	24	24	24	24	24	24	51.4	51.4	51.4	53.97	484	484;487;532;453	13	2	1			2	3	1		3	7	2	1	7	2	2	1	2	1		3	4	1	2	1	0	141.24	51.4	42596000
P52187;B1ATI1;P35561	P52187;B1ATI1	6;6;1	6;6;1	6;6;1	ATP-sensitive inward rectifier potassium channel 12	Kcnj12	>sp|P52187|KCJ12_MOUSE ATP-sensitive inward rectifier potassium channel 12 OS=Mus musculus GN=Kcnj12 PE=2 SV=2;>tr|B1ATI1|B1ATI1_MOUSE ATP-sensitive inward rectifier potassium channel 12 OS=Mus musculus GN=Kcnj12 PE=3 SV=1	3	6	6	6	6	6	6	15.2	15.2	15.2	48.427	427	427;529;428	13.2			2									3									2	1			0	16.97	15.2	696920
Q64518;B1ATS4;B1ATS5;E9Q559;Q64518-2;Q64518-3	Q64518;B1ATS4;B1ATS5;E9Q559;Q64518-2;Q64518-3	39;39;39;39;39;39	30;30;30;30;30;30	26;26;26;26;26;26	Sarcoplasmic/endoplasmic reticulum calcium ATPase 3;Calcium-transporting ATPase	Atp2a3	>sp|Q64518|AT2A3_MOUSE Sarcoplasmic/endoplasmic reticulum calcium ATPase 3 OS=Mus musculus GN=Atp2a3 PE=2 SV=3;>tr|B1ATS4|B1ATS4_MOUSE Sarcoplasmic/endoplasmic reticulum calcium ATPase 3 OS=Mus musculus GN=Atp2a3 PE=2 SV=1;>tr|B1ATS5|B1ATS5_MOUSE Sarcoplas	6	39	30	26	39	30	26	39.5	31.5	29.3	113.64	1038	1038;981;1020;1026;999;1025	10.1	2	5	4	1	3	2	8	2	4	7	2	2	3	1	1	1	3			1		2		5	0	184.86	39.5	38431000
B1ATU4;Q99LD4-2	B1ATU4;Q99LD4-2	23;23	1;1	1;1	COP9 signalosome complex subunit 1	Gps1	>tr|B1ATU4|B1ATU4_MOUSE COP9 signalosome complex subunit 1 OS=Mus musculus GN=Gps1 PE=4 SV=1;>sp|Q99LD4-2|CSN1_MOUSE Isoform 2 of COP9 signalosome complex subunit 1 OS=Mus musculus GN=Gps1	2	23	1	1	23	1	1	48.4	5.1	5.1	55.195	490	490;474	20																				1					1	-2	48.4	122680
B1ATU6;B1ATU5;Q8C2P3;B1ATU7	B1ATU6;B1ATU5;Q8C2P3;B1ATU7	3;3;3;2	3;3;3;2	3;3;3;2	tRNA-dihydrouridine(16/17) synthase [NAD(P)(+)]-like	Dus1l	>tr|B1ATU6|B1ATU6_MOUSE tRNA-dihydrouridine(16/17) synthase [NAD(P)(+)]-like (Fragment) OS=Mus musculus GN=Dus1l PE=2 SV=2;>tr|B1ATU5|B1ATU5_MOUSE tRNA-dihydrouridine(16/17) synthase [NAD(P)(+)]-like OS=Mus musculus GN=Dus1l PE=4 SV=1;>sp|Q8C2P3|DUS1L_MOUS	4	3	3	3	3	3	3	19.2	19.2	19.2	21.97	193	193;482;475;166	17.8							1									1								2	0	10.665	19.2	285660
Q9WVD4;B1ATV0	Q9WVD4;B1ATV0	9;9	5;5	5;5	H(+)/Cl(-) exchange transporter 5	Clcn5	>sp|Q9WVD4|CLCN5_MOUSE H(+)/Cl(-) exchange transporter 5 OS=Mus musculus GN=Clcn5 PE=2 SV=1;>tr|B1ATV0|B1ATV0_MOUSE H(+)/Cl(-) exchange transporter 5 OS=Mus musculus GN=Clcn5 PE=2 SV=1	2	9	5	5	9	5	5	8.4	5	5	83.1	746	746;816	14		1					2				1	1									1	3			0	8.428	8.4	4748800
B1ATV3;Q9QZC1;Q61143	B1ATV3;Q9QZC1	19;18;1	19;18;1	17;16;1	Short transient receptor potential channel 3	Trpc3	>tr|B1ATV3|B1ATV3_MOUSE Short transient receptor potential channel 3 OS=Mus musculus GN=Trpc3 PE=4 SV=1;>sp|Q9QZC1|TRPC3_MOUSE Short transient receptor potential channel 3 OS=Mus musculus GN=Trpc3 PE=2 SV=1	3	19	19	17	19	19	17	24.3	24.3	23.1	103.62	910	910;836;930	12.5		4	2	1				2				1	1	2	1		1	2	2	1	1	3			0	51.492	24.3	4208500
Q99LI8;B1ATZ0;B1ATZ1;Q3UMA3;B1ATY9;F6VV02	Q99LI8;B1ATZ0;B1ATZ1;Q3UMA3	27;27;27;27;12;9	27;27;27;27;12;9	27;27;27;27;12;9	Hepatocyte growth factor-regulated tyrosine kinase substrate	Hgs	>sp|Q99LI8|HGS_MOUSE Hepatocyte growth factor-regulated tyrosine kinase substrate OS=Mus musculus GN=Hgs PE=1 SV=2;>tr|B1ATZ0|B1ATZ0_MOUSE Hepatocyte growth factor-regulated tyrosine kinase substrate OS=Mus musculus GN=Hgs PE=1 SV=1;>tr|B1ATZ1|B1ATZ1_MOUSE	6	27	27	27	27	27	27	34.5	34.5	34.5	86.014	775	775;766;767;776;245;294	12		2	1	2	3	2	3	2		4	1		2	2	5	3	2	3	5	2					0	323.31	34.5	52307000
Q9CWP6;B1AU74;Q9CWP6-3;Q9CWP6-4	Q9CWP6;B1AU74;Q9CWP6-3	19;19;18;8	19;19;18;8	1;1;0;0	Motile sperm domain-containing protein 2	Mospd2	>sp|Q9CWP6|MSPD2_MOUSE Motile sperm domain-containing protein 2 OS=Mus musculus GN=Mospd2 PE=1 SV=2;>tr|B1AU74|B1AU74_MOUSE Motile sperm domain-containing protein 2 OS=Mus musculus GN=Mospd2 PE=2 SV=1;>sp|Q9CWP6-3|MSPD2_MOUSE Isoform 3 of Motile sperm doma	4	19	19	1	19	19	1	43.4	43.4	2.1	59.854	518	518;518;486;164	13.3		3	1		1	1	1		1	4	1	1	2	3		2	1			1	3	2	2	1	0	69.592	43.4	15144000
B1AU75;Q99MD9;B1AU76;Q99MD9-2	B1AU75;Q99MD9;B1AU76	40;38;21;17	40;38;21;17	40;38;21;17	Nuclear autoantigenic sperm protein	Nasp	>tr|B1AU75|B1AU75_MOUSE Nuclear autoantigenic sperm protein OS=Mus musculus GN=Nasp PE=1 SV=1;>sp|Q99MD9|NASP_MOUSE Nuclear autoantigenic sperm protein OS=Mus musculus GN=Nasp PE=1 SV=2;>tr|B1AU76|B1AU76_MOUSE Nuclear autoantigenic sperm protein OS=Mus mus	4	40	40	40	40	40	40	71.2	71.2	71.2	84.012	773	773;773;448;421	10.1	4	8	12	10	6	2	1	3		1	1	4	1	1		1		1	1	2	1	8	7	3	0	323.31	71.2	75496000
B1AUB9;Q02780-7;Q02780-5;B1AUB8	B1AUB9;Q02780-7;Q02780-5;B1AUB8	19;19;16;15	1;1;1;1	0;0;0;0	Nuclear factor 1;Nuclear factor 1 A-type	Nfia	>tr|B1AUB9|B1AUB9_MOUSE Nuclear factor 1 OS=Mus musculus GN=Nfia PE=1 SV=1;>sp|Q02780-7|NFIA_MOUSE Isoform 7 of Nuclear factor 1 A-type OS=Mus musculus GN=Nfia;>sp|Q02780-5|NFIA_MOUSE Isoform 5 of Nuclear factor 1 A-type OS=Mus musculus GN=Nfia;>tr|B1AUB8|	4	19	1	0	19	1	0	60.8	4.9	0	53.6	487	487;509;466;380	21																					1				0.00029377	3.3722	60.8	327370
B1AUC0;Q02780-2	B1AUC0;Q02780-2	18;17	1;0	1;0	Nuclear factor 1;Nuclear factor 1 A-type	Nfia	>tr|B1AUC0|B1AUC0_MOUSE Nuclear factor 1 OS=Mus musculus GN=Nfia PE=1 SV=1;>sp|Q02780-2|NFIA_MOUSE Isoform 1 of Nuclear factor 1 A-type OS=Mus musculus GN=Nfia	2	18	1	1	18	1	1	58.2	3.6	3.6	54.633	498	498;452	4				2																					0.0003838	2.9067	58.2	192510
B1AUC7;Z4YMR3;Z4YJK0;B1AUC7-3;B1AUC7-2	B1AUC7;Z4YMR3;Z4YJK0;B1AUC7-3;B1AUC7-2	1;1;1;1;1	1;1;1;1;1	1;1;1;1;1	Rho GTPase-activating protein 36	Arhgap36	>sp|B1AUC7|RHG36_MOUSE Rho GTPase-activating protein 36 OS=Mus musculus GN=Arhgap36 PE=2 SV=1;>tr|Z4YMR3|Z4YMR3_MOUSE Rho GTPase-activating protein 36 (Fragment) OS=Mus musculus GN=Arhgap36 PE=4 SV=1;>tr|Z4YJK0|Z4YJK0_MOUSE Rho GTPase-activating protein 36	5	1	1	1	1	1	1	1.9	1.9	1.9	66.599	590	590;262;533;556;574	1	1																								0.0040984	1.7737	1.9	79614
B1AUE5	B1AUE5	7	7	7	Peroxisome biogenesis factor 10	Pex10	>sp|B1AUE5|PEX10_MOUSE Peroxisome biogenesis factor 10 OS=Mus musculus GN=Pex10 PE=2 SV=1	1	7	7	7	7	7	7	24.7	24.7	24.7	37.157	324	324	7.33	6	1	1									1							1				2		0	37.154	24.7	2993700
B1AUF2;B1AUF1;Q60698	B1AUF2;B1AUF1;Q60698	18;18;15	18;18;15	18;18;15	Ski oncogene	Ski	>tr|B1AUF2|B1AUF2_MOUSE Ski oncogene OS=Mus musculus GN=Ski PE=2 SV=1;>tr|B1AUF1|B1AUF1_MOUSE Ski oncogene OS=Mus musculus GN=Ski PE=4 SV=1;>sp|Q60698|SKI_MOUSE Ski oncogene OS=Mus musculus GN=Ski PE=2 SV=2	3	18	18	18	18	18	18	41	41	41	75.011	675	675;727;725	12.2	2				2	1	1	2	2	2			1		2	1	2	1		1			2	1	0	51.217	41	3540100
B1AUH1;Q3V360;B1AUH1-2	B1AUH1;Q3V360;B1AUH1-2	7;7;7	7;7;7	7;7;7	Receptor-type tyrosine-protein phosphatase U	Ptpru	>sp|B1AUH1|PTPRU_MOUSE Receptor-type tyrosine-protein phosphatase U OS=Mus musculus GN=Ptpru PE=1 SV=1;>tr|Q3V360|Q3V360_MOUSE Receptor-type tyrosine-protein phosphatase U OS=Mus musculus GN=Ptpru PE=2 SV=1;>sp|B1AUH1-2|PTPRU_MOUSE Isoform 2 of Receptor-ty	3	7	7	7	7	7	7	6.7	6.7	6.7	162.49	1446	1446;907;1436	18											1	2							1			3		1	0	12.51	6.7	792890
B1AUH5	B1AUH5	9	2	2		Cask	>tr|B1AUH5|B1AUH5_MOUSE Peripheral plasma membrane protein CASK (Fragment) OS=Mus musculus GN=Cask PE=2 SV=1	1	9	2	2	9	2	2	43.2	8.4	8.4	17.734	155	155	20.3																			1		2				0	12.52	43.2	779030
B1AUN2;Q3UKV0;B1AUN3	B1AUN2;Q3UKV0;B1AUN3	25;23;23	25;23;23	25;23;23		Eif2b3	>tr|B1AUN2|B1AUN2_MOUSE MCG14442 OS=Mus musculus GN=Eif2b3 PE=4 SV=1;>tr|Q3UKV0|Q3UKV0_MOUSE Protein Eif2b3 OS=Mus musculus GN=Eif2b3 PE=2 SV=1;>tr|B1AUN3|B1AUN3_MOUSE Protein Eif2b3 OS=Mus musculus GN=Eif2b3 PE=2 SV=1	3	25	25	25	25	25	25	58	58	58	50.488	452	452;445;401	10.7	5	2	1			4	5	2	4	2	2	3	3		1	2	1	1	2					5	0	91.599	58	19321000
Q9QY36;B1AUY7;B1AUY8;B1AUY9;B1AUZ1;Q3V4D5;Q3UX61	Q9QY36;B1AUY7;B1AUY8;B1AUY9;B1AUZ1;Q3V4D5	17;17;16;10;10;10;7	17;17;16;10;10;10;7	10;10;9;3;3;3;0	N-alpha-acetyltransferase 10	Naa10	>sp|Q9QY36|NAA10_MOUSE N-alpha-acetyltransferase 10 OS=Mus musculus GN=Naa10 PE=1 SV=1;>tr|B1AUY7|B1AUY7_MOUSE N-alpha-acetyltransferase 10 OS=Mus musculus GN=Naa10 PE=2 SV=1;>tr|B1AUY8|B1AUY8_MOUSE N-alpha-acetyltransferase 10 OS=Mus musculus GN=Naa10 PE=	7	17	17	10	17	17	10	73.2	73.2	49.8	26.519	235	235;233;220;170;206;225;218	15.8			1	1		1		1			1	1	1	2	1	5	3	1	5	2		3	1		0	77.934	73.2	20137000
O70583;B1AV01;O70583-3;O70583-2;B1AUZ9;Q6PD02;F7AQZ8	O70583;B1AV01;O70583-3;O70583-2	5;5;5;5;2;1;1	4;4;4;4;2;1;1	4;4;4;4;2;1;1	E3 ubiquitin-protein ligase Midline-1	Mid1	>sp|O70583|TRI18_MOUSE E3 ubiquitin-protein ligase Midline-1 OS=Mus musculus GN=Mid1 PE=1 SV=2;>tr|B1AV01|B1AV01_MOUSE E3 ubiquitin-protein ligase Midline-1 OS=Mus musculus GN=Mid1 PE=4 SV=1;>sp|O70583-3|TRI18_MOUSE Isoform 3 of E3 ubiquitin-protein ligase	7	5	4	4	5	4	4	8.4	6.9	6.9	76.135	680	680;642;629;667;474;400;400	17.2				1															1			1		1	0	4.4132	8.4	199290
Q05AA6;B1AV35	Q05AA6;B1AV35	16;16	15;15	15;15	Dystrophin-related protein 2	Drp2	>sp|Q05AA6|DRP2_MOUSE Dystrophin-related protein 2 OS=Mus musculus GN=Drp2 PE=2 SV=1;>tr|B1AV35|B1AV35_MOUSE Dystrophin-related protein 2 OS=Mus musculus GN=Drp2 PE=4 SV=1	2	16	15	15	16	15	15	25.1	24.1	24.1	108.05	957	957;981	12.4	2	1	1			1				2		1			1	2	1		2	1	1	1			0	42.534	25.1	1291400
B9EJX2;B1AV60	B9EJX2;B1AV60	10;10	10;10	10;10		Nhs	>tr|B9EJX2|B9EJX2_MOUSE Nance-Horan syndrome (Human) OS=Mus musculus GN=Nhs PE=2 SV=1;>tr|B1AV60|B1AV60_MOUSE Protein Nhs OS=Mus musculus GN=Nhs PE=2 SV=1	2	10	10	10	10	10	10	7.9	7.9	7.9	176.62	1626	1626;1647	11.7		1	2					1		2			1									1	2		0	14.551	7.9	552170
Q8BR70;B1AV66;B1AV65	Q8BR70;B1AV66	4;4;1	4;4;1	4;4;1	Protein YIPF6	Yipf6	>sp|Q8BR70|YIPF6_MOUSE Protein YIPF6 OS=Mus musculus GN=Yipf6 PE=2 SV=1;>tr|B1AV66|B1AV66_MOUSE Protein YIPF6 (Fragment) OS=Mus musculus GN=Yipf6 PE=2 SV=1	3	4	4	4	4	4	4	16.5	16.5	16.5	26.087	236	236;198;55	8.2		1			1	1		1												1					0	18.884	16.5	730040
B1AVD7;Q8BXG0	B1AVD7;Q8BXG0	3;3	3;3	3;3		Frmpd3	>tr|B1AVD7|B1AVD7_MOUSE Protein Frmpd3 (Fragment) OS=Mus musculus GN=Frmpd3 PE=4 SV=1;>tr|Q8BXG0|Q8BXG0_MOUSE FERM and PDZ domain containing 3 OS=Mus musculus GN=Frmpd3 PE=2 SV=1	2	3	3	3	3	3	3	22.9	22.9	22.9	13.875	118	118;128	17.3															1			1	1						0	4.0696	22.9	241440
Q9QUS6;B1AVF4;B1AVF5;B1AVF6	Q9QUS6;B1AVF4;B1AVF5	9;9;9;3	9;9;9;3	8;8;8;2	Probable E3 ubiquitin-protein ligase MID2	Mid2	>sp|Q9QUS6|TRIM1_MOUSE Probable E3 ubiquitin-protein ligase MID2 OS=Mus musculus GN=Mid2 PE=2 SV=2;>tr|B1AVF4|B1AVF4_MOUSE Midline 2 OS=Mus musculus GN=Mid2 PE=4 SV=1;>tr|B1AVF5|B1AVF5_MOUSE Probable E3 ubiquitin-protein ligase MID2 OS=Mus musculus GN=Mid2	4	9	9	8	9	9	8	14.9	14.9	13.5	79.773	705	705;685;715;219	11.6				1	1	1		1	1			1						1	1				1		0	13.089	14.9	772720
B1AVH5;Q8C0P5	B1AVH5;Q8C0P5	16;15	16;15	15;14	Coronin;Coronin-2A	Coro2a	>tr|B1AVH5|B1AVH5_MOUSE Coronin OS=Mus musculus GN=Coro2a PE=2 SV=1;>sp|Q8C0P5|COR2A_MOUSE Coronin-2A OS=Mus musculus GN=Coro2a PE=2 SV=1	2	16	16	15	16	16	15	31.7	31.7	30.4	61.708	543	543;524	14.1		1	1						2	1	1	4	2	1			2	1		1		1	2	1	0	18.453	31.7	6643200
B1AVK5	B1AVK5	2	1	1		Col4a6	>tr|B1AVK5|B1AVK5_MOUSE Protein Col4a6 OS=Mus musculus GN=Col4a6 PE=2 SV=1	1	2	1	1	2	1	1	1.3	0.8	0.8	164.03	1691	1691	10										1															0.00038311	2.8524	1.3	0
P26049;B1AVY2	P26049;B1AVY2	12;12	9;9	9;9	Gamma-aminobutyric acid receptor subunit alpha-3	Gabra3	>sp|P26049|GBRA3_MOUSE Gamma-aminobutyric acid receptor subunit alpha-3 OS=Mus musculus GN=Gabra3 PE=1 SV=1;>tr|B1AVY2|B1AVY2_MOUSE Gamma-aminobutyric acid receptor subunit alpha-3 OS=Mus musculus GN=Gabra3 PE=2 SV=1	2	12	9	9	12	9	9	32.3	24.2	24.2	55.397	492	492;533	15.2	1				1			1	1			1		1			2	3	1					3	0	18.529	32.3	5961500
B1AVY7	B1AVY7	5	5	5	Kinesin-like protein KIF16B	Kif16b	>sp|B1AVY7|KI16B_MOUSE Kinesin-like protein KIF16B OS=Mus musculus GN=Kif16b PE=1 SV=1	1	5	5	5	5	5	5	4.3	4.3	4.3	150.06	1312	1312	11.4						1		1		1	1											1			0.00029138	3.1966	4.3	476770
B1AVZ0	B1AVZ0	11	11	11	Uracil phosphoribosyltransferase homolog	Uprt	>sp|B1AVZ0|UPP_MOUSE Uracil phosphoribosyltransferase homolog OS=Mus musculus GN=Uprt PE=2 SV=1	1	11	11	11	11	11	11	46.8	46.8	46.8	34.278	310	310	14.4	1						1	1		1	2					3	1	2	1	2		1			0	42.809	46.8	5040600
Q9Z2C5;B1AW21;Q3UDN6	Q9Z2C5;B1AW21	22;22;6	22;22;6	22;22;6	Myotubularin	Mtm1	>sp|Q9Z2C5|MTM1_MOUSE Myotubularin OS=Mus musculus GN=Mtm1 PE=1 SV=2;>tr|B1AW21|B1AW21_MOUSE Myotubularin OS=Mus musculus GN=Mtm1 PE=4 SV=1	3	22	22	22	22	22	22	51.2	51.2	51.2	69.558	603	603;572;162	13.5	1			1	2	1		1		3	1		1		4	1	1	1	2	2	1	1	1		0	71.814	51.2	4025800
B1AWC9;G3UWT3	B1AWC9	30;4	2;2	2;2		Pde4b	>tr|B1AWC9|B1AWC9_MOUSE Protein Pde4b OS=Mus musculus GN=Pde4b PE=1 SV=1	2	30	2	2	30	2	2	42	2.9	2.9	83.301	736	736;166	14													1		1										0.00066	2.4341	42	694290
B1AWE0;Q6PFA2;B1AWE1	B1AWE0;Q6PFA2;B1AWE1	12;12;11	12;12;11	1;1;0		Clta	>tr|B1AWE0|B1AWE0_MOUSE Clathrin light chain A OS=Mus musculus GN=Clta PE=1 SV=1;>tr|Q6PFA2|Q6PFA2_MOUSE Clathrin light chain A OS=Mus musculus GN=Clta PE=1 SV=1;>tr|B1AWE1|B1AWE1_MOUSE Clathrin light chain A OS=Mus musculus GN=Clta PE=1 SV=1	3	12	12	1	12	12	1	38	38	9.7	23.478	216	216;218;230	9.9	1			4		1	1	3	6	3	1	1	4	2				2		1					0	81.094	38	53271000
B1AWJ4	B1AWJ4	4	4	4		Tmem8b	>tr|B1AWJ4|B1AWJ4_MOUSE Transmembrane protein 8B OS=Mus musculus GN=Tmem8b PE=2 SV=1	1	4	4	4	4	4	4	5.6	5.6	5.6	98.096	893	893	15.2			1												1				1					1	0	9.8199	5.6	415870
P97367;Q3TYM2;B1AWK4;P97367-3;P97367-2;P97367-4;F6Q7J6;P97368-2;P97368;Q148B2	P97367;Q3TYM2;B1AWK4;P97367-3;P97367-2;P97367-4	9;9;9;9;9;9;4;3;3;2	9;9;9;9;9;9;4;3;3;2	2;2;2;2;2;2;0;0;0;0	Homeobox protein Meis2	Meis2	>sp|P97367|MEIS2_MOUSE Homeobox protein Meis2 OS=Mus musculus GN=Meis2 PE=1 SV=2;>tr|Q3TYM2|Q3TYM2_MOUSE Homeobox protein Meis2 OS=Mus musculus GN=Meis2 PE=2 SV=1;>tr|B1AWK4|B1AWK4_MOUSE Homeobox protein Meis2 OS=Mus musculus GN=Meis2 PE=2 SV=1;>sp|P97367-	10	9	9	2	9	9	2	21.8	21.8	5.9	51.727	477	477;393;400;394;401;470;186;361;378;313	14.5		1	1			2			1										4	2		1		1	0	116.69	21.8	4164200
B1AWL2	B1AWL2	30	30	11		Zfp462	>tr|B1AWL2|B1AWL2_MOUSE Protein Zfp462 OS=Mus musculus GN=Zfp462 PE=2 SV=1	1	30	30	11	30	30	11	15.7	15.7	4.6	282.71	2495	2495	12.9		5		2	1	3	2		1	1		2	1				2	1	1	1	8	1	1	1	0	126.77	15.7	3480800
B1AWN6;Q9ER60;G3X8T7	B1AWN6	50;5;5	50;5;5	28;0;0	Sodium channel protein	Scn2a1	>tr|B1AWN6|B1AWN6_MOUSE Protein Scn2a1 OS=Mus musculus GN=Scn2a1 PE=3 SV=1	3	50	50	28	50	50	28	25.3	25.3	16.2	227.94	2006	2006;1841;1841	12	3	2	10	4	1	6	5	4	4	1	2	2	2	3	3	4	5	2	4	4	4	2	4	4	0	323.31	25.3	56304000
Q9ET47;B1AWP9;B1AWP7;B1AWQ0;B1AWP8;B1AWQ1;B1AWQ3;B1AWQ4;Q9ET47-5;Q9ET47-4;Q9ET47-2;Q9ET47-3;Q9ET47-7;Q9ET47-6;Q9DD12;Q9ET47-8	Q9ET47;B1AWP9;B1AWP7;B1AWQ0;B1AWP8;B1AWQ1;B1AWQ3;B1AWQ4;Q9ET47-5;Q9ET47-4;Q9ET47-2;Q9ET47-3;Q9ET47-7;Q9ET47-6	4;4;4;4;4;4;4;4;4;4;4;4;2;2;1;1	4;4;4;4;4;4;4;4;4;4;4;4;2;2;1;1	4;4;4;4;4;4;4;4;4;4;4;4;2;2;1;1	Espin	Espn	>sp|Q9ET47|ESPN_MOUSE Espin OS=Mus musculus GN=Espn PE=1 SV=2;>tr|B1AWP9|B1AWP9_MOUSE Espin OS=Mus musculus GN=Espn PE=2 SV=1;>tr|B1AWP7|B1AWP7_MOUSE Espin OS=Mus musculus GN=Espn PE=2 SV=1;>tr|B1AWQ0|B1AWQ0_MOUSE Espin OS=Mus musculus GN=Espn PE=2 SV=1;>t	16	4	4	4	4	4	4	7	7	7	94.496	871	871;440;449;521;530;700;848;881;443;452;524;533;285;315;253;253	11				1							1			1	1										0	4.8789	7	503770
Q02858;B1AWS8;Q80YS4	Q02858;B1AWS8;Q80YS4	3;3;2	3;3;2	3;3;2	Angiopoietin-1 receptor	Tek	>sp|Q02858|TIE2_MOUSE Angiopoietin-1 receptor OS=Mus musculus GN=Tek PE=1 SV=2;>tr|B1AWS8|B1AWS8_MOUSE Angiopoietin-1 receptor OS=Mus musculus GN=Tek PE=4 SV=1;>tr|Q80YS4|Q80YS4_MOUSE Angiopoietin-1 receptor OS=Mus musculus GN=Tek PE=2 SV=1	3	3	3	3	3	3	3	5.1	5.1	5.1	125.7	1122	1122;1123;1072	4		1	1				1																		0	13.442	5.1	186750
Q7TT45;B1AWT2;B1AWT3;B1AWT4	Q7TT45;B1AWT2;B1AWT3;B1AWT4	12;12;12;10	3;3;3;3	3;3;3;3	Ras-related GTP-binding protein D	Rragd	>sp|Q7TT45|RRAGD_MOUSE Ras-related GTP-binding protein D OS=Mus musculus GN=Rragd PE=2 SV=2;>tr|B1AWT2|B1AWT2_MOUSE Ras-related GTP binding D, isoform CRA_a OS=Mus musculus GN=Rragd PE=4 SV=1;>tr|B1AWT3|B1AWT3_MOUSE Ras-related GTP-binding protein D OS=Mus	4	12	3	3	12	3	3	21.4	6.9	6.9	51.232	449	449;399;454;279	6.33		1		1									1												0	8.5684	21.4	497600
B1AWV9;Q5DTL9-2	B1AWV9;Q5DTL9-2	41;41	1;1	0;0	Sodium-driven chloride bicarbonate exchanger	Slc4a10	>tr|B1AWV9|B1AWV9_MOUSE Sodium-driven chloride bicarbonate exchanger OS=Mus musculus GN=Slc4a10 PE=1 SV=1;>sp|Q5DTL9-2|S4A10_MOUSE Isoform 2 of Sodium-driven chloride bicarbonate exchanger OS=Mus musculus GN=Slc4a10	2	41	1	0	41	1	0	34.6	0.6	0	124.61	1106	1106;1088	7							1																		1	-2	34.6	1573100
B1AX58;Q99K51	B1AX58;Q99K51	34;33	34;33	29;28	Plastin-3	Pls3	>tr|B1AX58|B1AX58_MOUSE Plastin-3 OS=Mus musculus GN=Pls3 PE=2 SV=1;>sp|Q99K51|PLST_MOUSE Plastin-3 OS=Mus musculus GN=Pls3 PE=1 SV=3	2	34	34	29	34	34	29	54.3	54.3	45.4	71.745	639	639;630	12.3		3	5	2	3	1	3	3	5	5	5	1		3	2	2	1		1	3	4	1	6	2	0	258.34	54.3	63340000
B1AXD8;Q99LF1	B1AXD8;Q99LF1	2;1	2;1	2;1	Akirin-2;Akirin-1	Akirin2;Akirin1	>sp|B1AXD8|AKIR2_MOUSE Akirin-2 OS=Mus musculus GN=Akirin2 PE=1 SV=1;>sp|Q99LF1|AKIR1_MOUSE Akirin-1 OS=Mus musculus GN=Akirin1 PE=2 SV=1	2	2	2	2	2	2	2	10	10	10	22.113	201	201;191	18																2						1			0.00029305	3.3123	10	269950
B1AXG8	B1AXG8	5	2	2		Nhsl2	>tr|B1AXG8|B1AXG8_MOUSE NHS-like protein 2 (Fragment) OS=Mus musculus GN=Nhsl2 PE=2 SV=1	1	5	2	2	5	2	2	45.5	22.7	22.7	17.64	154	154	11.3							1						1	1											0	11.365	45.5	357440
Q61909;Q3UQX8;B1AXH8	Q61909;Q3UQX8;B1AXH8	2;2;2	1;1;1	1;1;1	Protein CBFA2T1	Runx1t1	>sp|Q61909|MTG8_MOUSE Protein CBFA2T1 OS=Mus musculus GN=Runx1t1 PE=2 SV=1;>tr|Q3UQX8|Q3UQX8_MOUSE Protein CBFA2T1 OS=Mus musculus GN=Runx1t1 PE=2 SV=1;>tr|B1AXH8|B1AXH8_MOUSE Protein CBFA2T1 OS=Mus musculus GN=Runx1t1 PE=4 SV=1	3	2	1	1	2	1	1	5.7	2.6	2.6	64.337	577	577;584;604	13													1												0.00066119	2.4769	5.7	60804
Q3UTH8;B1AXI2;B1AXI4;B1AXI6;Q3UTH8-2;Q3UTH8-4;S4R1K5;Q3UTH8-3;S4R1A7;S4R1J2	Q3UTH8;B1AXI2;B1AXI4;B1AXI6;Q3UTH8-2;Q3UTH8-4;S4R1K5;Q3UTH8-3	12;12;12;12;12;12;11;11;3;2	11;11;11;11;11;11;10;10;3;2	11;11;11;11;11;11;10;10;3;2	Rho guanine nucleotide exchange factor 9	Arhgef9	>sp|Q3UTH8|ARHG9_MOUSE Rho guanine nucleotide exchange factor 9 OS=Mus musculus GN=Arhgef9 PE=2 SV=1;>tr|B1AXI2|B1AXI2_MOUSE Rho guanine nucleotide exchange factor 9 OS=Mus musculus GN=Arhgef9 PE=2 SV=1;>tr|B1AXI4|B1AXI4_MOUSE Rho guanine nucleotide exchan	10	12	11	11	12	11	11	25.8	23.8	23.8	60.926	516	516;414;515;560;495;516;411;496;54;108	9.29	4		1				1	1		2					1		2	1			1				0	46.294	25.8	6765300
Q62036;B1AXI9;J3QMP9	Q62036;B1AXI9;J3QMP9	34;34;34	34;34;34	34;34;34	Centrosomal protein of 131 kDa	Cep131	>sp|Q62036|CP131_MOUSE Centrosomal protein of 131 kDa OS=Mus musculus GN=Cep131 PE=1 SV=2;>tr|B1AXI9|B1AXI9_MOUSE 5-azacytidine induced gene 1 OS=Mus musculus GN=Cep131 PE=1 SV=1;>tr|J3QMP9|J3QMP9_MOUSE Protein Cep131 OS=Mus musculus GN=Cep131 PE=1 SV=1	3	34	34	34	34	34	34	37.2	37.2	37.2	120.31	1060	1060;1059;1060	11.8		2	2		2	3	1		5	1	4	4		3		2	3	1	2	1	1		2		0	94.336	37.2	7162000
Q3U3N6;B1AXJ1;B1AXJ2	Q3U3N6;B1AXJ1;B1AXJ2	9;9;7	9;9;7	9;9;7	AP-4 complex accessory subunit tepsin	Enthd2	>sp|Q3U3N6|AP4AT_MOUSE AP-4 complex accessory subunit tepsin OS=Mus musculus GN=Enthd2 PE=2 SV=1;>tr|B1AXJ1|B1AXJ1_MOUSE AP-4 complex accessory subunit tepsin OS=Mus musculus GN=Enthd2 PE=4 SV=1;>tr|B1AXJ2|B1AXJ2_MOUSE AP-4 complex accessory subunit tepsin	3	9	9	9	9	9	9	28.3	28.3	28.3	60.761	573	573;567;505	12.5	2				1				1		1			2				1	1		1			1	0	31.098	28.3	1499300
B1AXJ4;Q924X6;B1AXJ3;Q924X6-2	B1AXJ4;Q924X6;B1AXJ3;Q924X6-2	18;18;17;17	18;18;17;17	3;3;3;3	Low-density lipoprotein receptor-related protein 8	Lrp8	>tr|B1AXJ4|B1AXJ4_MOUSE Low-density lipoprotein receptor-related protein 8 OS=Mus musculus GN=Lrp8 PE=2 SV=1;>sp|Q924X6|LRP8_MOUSE Low-density lipoprotein receptor-related protein 8 OS=Mus musculus GN=Lrp8 PE=1 SV=2;>tr|B1AXJ3|B1AXJ3_MOUSE Low-density lipo	4	18	18	3	18	18	3	24.2	24.2	3.1	105.18	955	955;996;870;870	9.8	1	2	1		1	1	2	1	1	2		3	1				2		1					1	0	36.439	24.2	5112700
B1AXJ5;B1AXJ6;F6YZZ8	B1AXJ5;B1AXJ6;F6YZZ8	16;15;13	1;1;1	1;1;1		Lrp8	>tr|B1AXJ5|B1AXJ5_MOUSE Low-density lipoprotein receptor-related protein 8 OS=Mus musculus GN=Lrp8 PE=2 SV=1;>tr|B1AXJ6|B1AXJ6_MOUSE Low-density lipoprotein receptor-related protein 8 OS=Mus musculus GN=Lrp8 PE=2 SV=1;>tr|F6YZZ8|F6YZZ8_MOUSE Low-density li	3	16	1	1	16	1	1	23.7	1.2	1.2	98.579	896	896;694;699	21																					1				0.0043597	1.739	23.7	38670
B1AXN9;B1AXP0;B1AXN8;B1AXN5;F6UG16;B1AXN7	B1AXN9	38;9;7;7;3;2	1;0;1;0;0;1	1;0;1;0;0;1		Rps6ka3	>tr|B1AXN9|B1AXN9_MOUSE Ribosomal protein S6 kinase alpha-3 OS=Mus musculus GN=Rps6ka3 PE=2 SV=1	6	38	1	1	38	1	1	54.2	2.8	2.8	80.669	712	712;211;135;172;129;34	5					1																				0	4.5388	54.2	78114
B1AXP6;B1AXP6-2;B1AXP6-3;B1AXP6-4	B1AXP6;B1AXP6-2;B1AXP6-3;B1AXP6-4	5;5;5;5	5;5;5;5	5;5;5;5	Mitochondrial import receptor subunit TOM5 homolog	Tomm5	>sp|B1AXP6|TOM5_MOUSE Mitochondrial import receptor subunit TOM5 homolog OS=Mus musculus GN=Tomm5 PE=3 SV=1;>sp|B1AXP6-2|TOM5_MOUSE Isoform 2 of Mitochondrial import receptor subunit TOM5 homolog OS=Mus musculus GN=Tomm5;>sp|B1AXP6-3|TOM5_MOUSE Isoform 3 o	4	5	5	5	5	5	5	49	49	49	6.0372	51	51;43;61;104	7.89		2			1		1	1	1	1	1						1								0	6.2635	49	5600000
Q9JLM4;B1AXS8;B1AXS7;B1AXS6;B0R077;Q8CG95;Q32P02;B1AXS9	Q9JLM4;B1AXS8;B1AXS7;B1AXS6	24;24;24;22;11;11;5;2	24;24;24;22;11;11;5;2	24;24;24;22;11;11;5;2	Zinc finger MYM-type protein 3	Zmym3	>sp|Q9JLM4|ZMYM3_MOUSE Zinc finger MYM-type protein 3 OS=Mus musculus GN=Zmym3 PE=2 SV=1;>tr|B1AXS8|B1AXS8_MOUSE Zinc finger MYM-type protein 3 OS=Mus musculus GN=Zmym3 PE=2 SV=1;>tr|B1AXS7|B1AXS7_MOUSE Zinc finger MYM-type protein 3 OS=Mus musculus GN=Zmy	8	24	24	24	24	24	24	24.4	24.4	24.4	152.88	1370	1370;1356;1368;1278;495;497;349;113	14.8			1	2	1	1		1			2	5	2	1	1		3		1	5	1		4	1	0	101.9	24.4	10886000
B1AXV0;F6Q3S1	B1AXV0	11;3	11;3	11;3	DOMON domain-containing protein FRRS1L	Frrs1l	>sp|B1AXV0|FRS1L_MOUSE DOMON domain-containing protein FRRS1L OS=Mus musculus GN=Frrs1l PE=1 SV=1	2	11	11	11	11	11	11	34.8	34.8	34.8	32.506	293	293;53	9.89	2	2	1	3		1		1		1					2	2							1	2	0	44.578	34.8	8578800
B1AXZ4;Q3UR02;Q80Y51;B1AXZ5;Q60899;B1AXZ6;B1AXZ0;Q80UJ0;H3BLG7;B1AXZ3	B1AXZ4;Q3UR02;Q80Y51;B1AXZ5;Q60899;B1AXZ6;B1AXZ0;Q80UJ0	25;24;24;24;23;22;21;21;6;1	8;7;7;8;7;8;7;7;1;1	8;7;7;8;7;8;7;7;1;1	ELAV-like protein 2	Elavl2	>tr|B1AXZ4|B1AXZ4_MOUSE ELAV-like protein 2 OS=Mus musculus GN=Elavl2 PE=2 SV=1;>tr|Q3UR02|Q3UR02_MOUSE ELAV-like protein 2 OS=Mus musculus GN=Elavl2 PE=2 SV=1;>tr|Q80Y51|Q80Y51_MOUSE ELAV (Embryonic lethal, abnormal vision, Drosophila)-like 2 (Hu antigen	10	25	8	8	25	8	8	55.2	21.1	21.1	42.531	388	388;359;373;389;360;376;346;347;125;83	15.4									1	1	2	2	2	3	1				3	3	1	1			0	186.57	55.2	23503000
B1AY10;B1AY10-2;B1AY10-3	B1AY10;B1AY10-2;B1AY10-3	15;11;11	15;11;11	15;11;11	Transcriptional repressor NF-X1	Nfx1	>sp|B1AY10|NFX1_MOUSE Transcriptional repressor NF-X1 OS=Mus musculus GN=Nfx1 PE=2 SV=1;>sp|B1AY10-2|NFX1_MOUSE Isoform 2 of Transcriptional repressor NF-X1 OS=Mus musculus GN=Nfx1;>sp|B1AY10-3|NFX1_MOUSE Isoform 3 of Transcriptional repressor NF-X1 OS=Mus	3	15	15	15	15	15	15	17.6	17.6	17.6	123.81	1114	1114;804;818	14.5				1			1			1	1	1	1	1		1	3	2			1	1			0	35.352	17.6	1625700
B1AY13;E9PV45;B1AY13-2	B1AY13;E9PV45	75;75;9	75;75;9	75;75;9	Ubiquitin carboxyl-terminal hydrolase 24;Ubiquitin carboxyl-terminal hydrolase	Usp24	>sp|B1AY13|UBP24_MOUSE Ubiquitin carboxyl-terminal hydrolase 24 OS=Mus musculus GN=Usp24 PE=1 SV=1;>tr|E9PV45|E9PV45_MOUSE Ubiquitin carboxyl-terminal hydrolase OS=Mus musculus GN=Usp24 PE=1 SV=1	3	75	75	75	75	75	75	36.4	36.4	36.4	294	2617	2617;2618;418	14.5	4	6	2	2	4	5	1	1	3	6	3	1	4	3	5	7	9	6	9	8	4	7	7	5	0	272.96	36.4	42181000
B1AYB6;B1AYB7;B1AYB5	B1AYB6;B1AYB7;B1AYB5	1;1;1	1;1;1	1;1;1	Methyl-CpG-binding domain protein 5	Mbd5	>sp|B1AYB6|MBD5_MOUSE Methyl-CpG-binding domain protein 5 OS=Mus musculus GN=Mbd5 PE=2 SV=1;>tr|B1AYB7|B1AYB7_MOUSE Methyl-CpG-binding domain protein 5 OS=Mus musculus GN=Mbd5 PE=4 SV=1;>tr|B1AYB5|B1AYB5_MOUSE Methyl-CpG-binding domain protein 5 OS=Mus mus	3	1	1	1	1	1	1	1.3	1.3	1.3	160.29	1498	1498;856;1728	10										1															0	4.918	1.3	94292
Q62205;E9PW82;B1AYL0;F8VPQ7	Q62205;E9PW82;B1AYL0;F8VPQ7	11;11;11;11	2;2;2;2	2;2;2;2	Sodium channel protein type 9 subunit alpha;Sodium channel protein	Scn9a	>sp|Q62205|SCN9A_MOUSE Sodium channel protein type 9 subunit alpha OS=Mus musculus GN=Scn9a PE=1 SV=2;>tr|E9PW82|E9PW82_MOUSE Sodium channel protein type 9 subunit alpha OS=Mus musculus GN=Scn9a PE=3 SV=1;>tr|B1AYL0|B1AYL0_MOUSE Sodium channel protein type	4	11	2	2	11	2	2	6.4	1	1	225.81	1984	1984;1973;1973;1975	22																					1		1		0.00028916	3.03	6.4	125450
B1AYL1	B1AYL1	6	6	6	Sodium channel protein	Scn7a	>tr|B1AYL1|B1AYL1_MOUSE Protein Scn7a OS=Mus musculus GN=Scn7a PE=1 SV=1	1	6	6	6	6	6	6	3	3	3	192.18	1681	1681	14.2							1		2				1		1	1					1			1	0	5.3963	3	1287800
Q8C5N3;B1AYU7;Q8C5N3-2;B1AYU4;A2AK44;A2AK42;J3QNR0;J3QM48;B1AYU8	Q8C5N3;B1AYU7;Q8C5N3-2;B1AYU4;A2AK44;A2AK42	14;14;14;13;12;12;4;4;1	14;14;14;13;12;12;4;4;1	14;14;14;13;12;12;4;4;1	Pre-mRNA-splicing factor CWC22 homolog	Cwc22;Gm13695;Gm13697	>sp|Q8C5N3|CWC22_MOUSE Pre-mRNA-splicing factor CWC22 homolog OS=Mus musculus GN=Cwc22 PE=1 SV=1;>tr|B1AYU7|B1AYU7_MOUSE Pre-mRNA-splicing factor CWC22 homolog OS=Mus musculus GN=Cwc22 PE=1 SV=1;>sp|Q8C5N3-2|CWC22_MOUSE Isoform 2 of Pre-mRNA-splicing facto	9	14	14	14	14	14	14	15.4	15.4	15.4	104.77	908	908;903;902;723;830;830;243;243;139	10.7				1	1	2	1	2	2			3	2			1	1	2							0	16.983	15.4	6719100
B1AZ46	B1AZ46	28	1	1		Baiap2	>tr|B1AZ46|B1AZ46_MOUSE Brain-specific angiogenesis inhibitor 1-associated protein 2 OS=Mus musculus GN=Baiap2 PE=1 SV=1	1	28	1	1	28	1	1	67.9	2.1	2.1	57.681	521	521	7							1																		1	-2	67.9	177330
B1AZ99	B1AZ99	2	2	2	OTU domain-containing protein 3	Otud3	>sp|B1AZ99|OTUD3_MOUSE OTU domain-containing protein 3 OS=Mus musculus GN=Otud3 PE=3 SV=1	1	2	2	2	2	2	2	9.6	9.6	9.6	44.576	396	396	7				1						1															0.00038506	3.0011	9.6	107800
B1AZA5;D3YWD3;B1AZA8	B1AZA5;D3YWD3	10;10;4	10;10;4	10;10;4	Transmembrane protein 245	Tmem245	>sp|B1AZA5|TM245_MOUSE Transmembrane protein 245 OS=Mus musculus GN=Tmem245 PE=1 SV=1;>tr|D3YWD3|D3YWD3_MOUSE Transmembrane protein 245 OS=Mus musculus GN=Tmem245 PE=1 SV=1	3	10	10	10	10	10	10	12.2	12.2	12.2	97.356	876	876;880;471	10.8		2	2		1	1					1		1						1		1	1	1		0	21.2	12.2	2704600
Q80YE4;Q80YE4-2;B1AZF9;B1AZF3;Q80YE4-3;Q80YE4-4	Q80YE4;Q80YE4-2;B1AZF9;B1AZF3;Q80YE4-3;Q80YE4-4	30;30;30;30;30;26	30;30;30;30;30;26	30;30;30;30;30;26	Serine/threonine-protein kinase LMTK1	Aatk	>sp|Q80YE4|LMTK1_MOUSE Serine/threonine-protein kinase LMTK1 OS=Mus musculus GN=Aatk PE=1 SV=1;>sp|Q80YE4-2|LMTK1_MOUSE Isoform 2 of Serine/threonine-protein kinase LMTK1 OS=Mus musculus GN=Aatk;>tr|B1AZF9|B1AZF9_MOUSE Apoptosis-associated tyrosine kinase	6	30	30	30	30	30	30	38.3	38.3	38.3	144.61	1365	1365;1317;1317;1374;1374;1203	11		1	4	6	4		3	1	1		1		3	3	4	2	5				2	2		1	0	127.15	38.3	9970300
B1AZI6;E9Q5E2;Q8C690;F6SBF2;F6QCT0;F6W2C7;B1AZI7;B8A4C2;F6VK25;F6RBN0	B1AZI6	41;20;4;3;1;1;1;1;1;1	41;20;4;3;1;1;1;1;1;1	41;20;4;3;1;1;1;1;1;1	THO complex subunit 2	Thoc2	>sp|B1AZI6|THOC2_MOUSE THO complex subunit 2 OS=Mus musculus GN=Thoc2 PE=1 SV=1	10	41	41	41	41	41	41	28.9	28.9	28.9	182.77	1594	1594;1589;232;165;53;86;87;109;117;125	13.7	3	3	1			2	1	1	2	3	3	3	3	1	2	3	5	8	3	1	2	2		3	0	174.62	28.9	20072000
B1AZP2;B7ZNS2;B1AZP2-3;F6YMR0;E9PUF2;H3BJD4;H3BJW9;H3BKJ0;H3BL90	B1AZP2;B7ZNS2	36;36;17;11;11;6;5;2;1	36;36;17;11;11;6;5;2;1	2;2;2;0;0;0;0;0;0	Disks large-associated protein 4	Dlgap4	>sp|B1AZP2|DLGP4_MOUSE Disks large-associated protein 4 OS=Mus musculus GN=Dlgap4 PE=1 SV=1;>tr|B7ZNS2|B7ZNS2_MOUSE Disks large-associated protein 4 OS=Mus musculus GN=Dlgap4 PE=1 SV=1	9	36	36	2	36	36	2	55.9	55.9	2.9	108.04	992	992;975;453;266;285;109;122;68;42	12.3	2	1	1	3	2	3	4	3	2	1	2	4		3	2	2	3	1	1	5	1	1	1	3	0	305.45	55.9	24496000
B1AZP2-2	B1AZP2-2	36	2	2	Disks large-associated protein 4	Dlgap4	>sp|B1AZP2-2|DLGP4_MOUSE Isoform 2 of Disks large-associated protein 4 OS=Mus musculus GN=Dlgap4	1	36	2	2	36	2	2	56.2	3	3	107.55	989	989	22.7																						1	2		0	8.9831	56.2	1214200
Q8BUX1;Q8BLJ6;B1AZQ9;B1AZR0	Q8BUX1;Q8BLJ6;B1AZQ9;B1AZR0	8;8;8;8	5;5;5;5	5;5;5;5		Klhl4	>tr|Q8BUX1|Q8BUX1_MOUSE Protein Klhl4 OS=Mus musculus GN=Klhl4 PE=2 SV=1;>tr|Q8BLJ6|Q8BLJ6_MOUSE Kelch-like 4 (Drosophila), isoform CRA_c (Fragment) OS=Mus musculus GN=Klhl4 PE=2 SV=1;>tr|B1AZQ9|B1AZQ9_MOUSE Protein Klhl4 OS=Mus musculus GN=Klhl4 PE=2 SV=1	4	8	5	5	8	5	5	14.4	10.9	10.9	65.419	589	589;624;711;717	10			1					2				1							1						0	11.096	14.4	338110
Q6PDN3;B1B1A8;Q6PDN3-3;Q6PDN3-2;Q6PDN3-4	Q6PDN3;B1B1A8;Q6PDN3-3;Q6PDN3-2	20;20;20;14;2	20;20;20;14;2	20;20;20;14;2	Myosin light chain kinase, smooth muscle;Myosin light chain kinase, smooth muscle, deglutamylated form	Mylk	>sp|Q6PDN3|MYLK_MOUSE Myosin light chain kinase, smooth muscle OS=Mus musculus GN=Mylk PE=1 SV=3;>tr|B1B1A8|B1B1A8_MOUSE Myosin light chain kinase, smooth muscle OS=Mus musculus GN=Mylk PE=1 SV=1;>sp|Q6PDN3-3|MYLK_MOUSE Isoform 3 of Myosin light chain kina	5	20	20	20	20	20	20	11.9	11.9	11.9	212.92	1941	1941;1950;1031;687;159	12.2	2				1	1	4	2				3	1	3	1	3	1		2	1	1		1		0	67.175	11.9	9562000
Q9D773;B1B1D8;B1B1D7	Q9D773;B1B1D8	9;9;4	9;9;4	9;9;4	39S ribosomal protein L2, mitochondrial	Mrpl2	>sp|Q9D773|RM02_MOUSE 39S ribosomal protein L2, mitochondrial OS=Mus musculus GN=Mrpl2 PE=2 SV=1;>tr|B1B1D8|B1B1D8_MOUSE 39S ribosomal protein L2, mitochondrial OS=Mus musculus GN=Mrpl2 PE=2 SV=1	3	9	9	9	9	9	9	28.4	28.4	28.4	33.34	306	306;304;247	18.2				1				2											1			5	2	1	0	19.914	28.4	5408200
B1H3M0	B1H3M0	7	1	1		Oxr1	>tr|B1H3M0|B1H3M0_MOUSE OXR1 short isoform C7C OS=Mus musculus GN=Oxr1 PE=2 SV=1	1	7	1	1	7	1	1	44.4	3.2	3.2	24.446	216	216	2		1																							1	-2	44.4	118510
B2B9E1	B2B9E1	2	2	2	Triple QxxK/R motif-containing protein	Triqk	>sp|B2B9E1|TRIQK_MOUSE Triple QxxK/R motif-containing protein OS=Mus musculus GN=Triqk PE=2 SV=1	1	2	2	2	2	2	2	15.1	15.1	15.1	9.7223	86	86	15.7															2		1								0	4.2319	15.1	647530
Q8CDD8;B2KF10;B2KF11;Q8CDD8-2	Q8CDD8;B2KF10;B2KF11;Q8CDD8-2	2;2;2;2	2;2;2;2	2;2;2;2	BTB/POZ domain-containing protein KCTD20	Kctd20	>sp|Q8CDD8|KCD20_MOUSE BTB/POZ domain-containing protein KCTD20 OS=Mus musculus GN=Kctd20 PE=1 SV=1;>tr|B2KF10|B2KF10_MOUSE BTB/POZ domain-containing protein KCTD20 (Fragment) OS=Mus musculus GN=Kctd20 PE=2 SV=1;>tr|B2KF11|B2KF11_MOUSE BTB/POZ domain-conta	4	2	2	2	2	2	2	6.4	6.4	6.4	47.067	419	419;202;249;348	13.5						1															1				0	4.7083	6.4	224570
B2KF50	B2KF50	38	37	37		Uhrf1bp1	>tr|B2KF50|B2KF50_MOUSE Protein Uhrf1bp1 OS=Mus musculus GN=Uhrf1bp1 PE=1 SV=1	1	38	37	37	38	37	37	33.4	32.9	32.9	157.01	1429	1429	13.6	2	2	1	3		1	1	2	2	1	3	2	4	8	2	2		6	6	3	1		1	3	0	224.47	33.4	12194000
Q3TT38;B2KF52;B2KF54	Q3TT38;B2KF52;B2KF54	5;5;3	5;5;3	5;5;3	Uncharacterized protein C6orf106 homolog	D17Wsu92e	>sp|Q3TT38|CF106_MOUSE Uncharacterized protein C6orf106 homolog OS=Mus musculus GN=D17Wsu92e PE=2 SV=2;>tr|B2KF52|B2KF52_MOUSE Uncharacterized protein C6orf106 homolog OS=Mus musculus GN=D17Wsu92e PE=2 SV=1;>tr|B2KF54|B2KF54_MOUSE DNA segment, Chr 17, Wayn	3	5	5	5	5	5	5	21.6	21.6	21.6	32.081	291	291;295;216	13.7						1					1		2					1			1				0	15.586	21.6	1149900
B2KFM9;P35710;E9PVR0;Q2TBA9;B2KFM4;P35710-2;B2KFM7;B2KFM6;P35710-3;B2KFM8	B2KFM9;P35710;E9PVR0;Q2TBA9;B2KFM4;P35710-2	14;13;11;11;10;9;4;3;3;2	14;13;11;11;10;9;4;3;3;2	10;9;7;7;6;5;4;2;2;2	Transcription factor SOX-5	Sox5	>tr|B2KFM9|B2KFM9_MOUSE SRY-box containing gene 5, isoform CRA_b OS=Mus musculus GN=Sox5 PE=4 SV=1;>sp|P35710|SOX5_MOUSE Transcription factor SOX-5 OS=Mus musculus GN=Sox5 PE=1 SV=2;>tr|E9PVR0|E9PVR0_MOUSE Transcription factor SOX-5 OS=Mus musculus GN=Sox5	10	14	14	10	14	14	10	24.6	24.6	18.3	84.073	763	763;763;714;715;679;679;184;234;392;214	13.4			3			1	1			1		2	1	1	1	1	2		1	1		1	2		0	51.695	24.6	3552300
B2KGA7;Q505B7-2;Q505B7;A8Y5E9	B2KGA7;Q505B7-2;Q505B7;A8Y5E9	4;4;4;2	4;4;4;2	4;4;4;2	Protein archease	Zbtb8os	>tr|B2KGA7|B2KGA7_MOUSE Protein archease OS=Mus musculus GN=Zbtb8os PE=2 SV=1;>sp|Q505B7-2|ARCH_MOUSE Isoform 2 of Protein archease OS=Mus musculus GN=Zbtb8os;>sp|Q505B7|ARCH_MOUSE Protein archease OS=Mus musculus GN=Zbtb8os PE=2 SV=2;>tr|A8Y5E9|A8Y5E9_MOU	4	4	4	4	4	4	4	27.5	27.5	27.5	19.58	167	167;146;168;136	9			1		1	1																1			0	8.6063	27.5	2783800
B2LVG5;Q8BQZ5;B2LVG6;E0CXT7;Q8BQZ5-3;Q8BQZ5-2;F7B6Z5;M0QWM8	B2LVG5;Q8BQZ5;B2LVG6;E0CXT7;Q8BQZ5-3;Q8BQZ5-2;F7B6Z5	8;7;7;7;5;5;4;1	8;7;7;7;5;5;4;1	8;7;7;7;5;5;4;1	Cleavage and polyadenylation specificity factor subunit 4	Cpsf4	>tr|B2LVG5|B2LVG5_MOUSE Cleavage and polyadenylation specific factor 4 isoform 1 OS=Mus musculus GN=Cpsf4 PE=2 SV=1;>sp|Q8BQZ5|CPSF4_MOUSE Cleavage and polyadenylation specificity factor subunit 4 OS=Mus musculus GN=Cpsf4 PE=2 SV=1;>tr|B2LVG6|B2LVG6_MOUSE	8	8	8	8	8	8	8	40.7	40.7	40.7	27.419	243	243;211;244;269;212;221;208;62	10.8					3			1	3	1									1	2					0	20.05	40.7	2308900
B2M1R6	B2M1R6	43	2	0		Hnrnpk	>tr|B2M1R6|B2M1R6_MOUSE Heterogeneous nuclear ribonucleoprotein K OS=Mus musculus GN=Hnrnpk PE=1 SV=1	1	43	2	0	43	2	0	76.4	3	0	48.562	440	440	10.7								1	1	1		2	1												0	18.161	76.4	19096000
B2RPU2	B2RPU2	29	29	29	Pleckstrin homology domain-containing family D member 1	Plekhd1	>sp|B2RPU2|PLHD1_MOUSE Pleckstrin homology domain-containing family D member 1 OS=Mus musculus GN=Plekhd1 PE=2 SV=1	1	29	29	29	29	29	29	56	56	56	59.096	505	505	11.4	1	3	3	3	2	3	1	3	1	2	1	1	3	3	1	3	4	3	2			1		3	0	323.31	56	20392000
Q9D067;E9PW14;B2RPU6;E9Q0B1;Q9D067-4;Q9D067-2;Q9D067-3	Q9D067;E9PW14;B2RPU6;E9Q0B1;Q9D067-4;Q9D067-2	10;10;10;9;9;9;4	10;10;10;9;9;9;4	10;10;10;9;9;9;4	Nuclear protein MDM1	Mdm1	>sp|Q9D067|MDM1_MOUSE Nuclear protein MDM1 OS=Mus musculus GN=Mdm1 PE=2 SV=2;>tr|E9PW14|E9PW14_MOUSE Nuclear protein MDM1 OS=Mus musculus GN=Mdm1 PE=2 SV=1;>tr|B2RPU6|B2RPU6_MOUSE Mdm1 protein OS=Mus musculus GN=Mdm1 PE=2 SV=1;>tr|E9Q0B1|E9Q0B1_MOUSE Nucle	7	10	10	10	10	10	10	14.8	14.8	14.8	79.688	708	708;688;718;673;663;689;222	10.5		2	1	2			1											1		1		1	1		0	11.048	14.8	1290300
B2RPV6;G3UVV6	B2RPV6;G3UVV6	1;1	1;1	1;1	Multimerin-1	Mmrn1	>sp|B2RPV6|MMRN1_MOUSE Multimerin-1 OS=Mus musculus GN=Mmrn1 PE=2 SV=2;>tr|G3UVV6|G3UVV6_MOUSE MCG123217 OS=Mus musculus GN=Mmrn1 PE=4 SV=1	2	1	1	1	1	1	1	1.8	1.8	1.8	136.1	1210	1210;1210	3			1																						0.0045327	1.6801	1.8	1647200
Q8CDU6;B2RPZ5;D6RI27;D6REW0;H3BJF4	Q8CDU6;B2RPZ5;D6RI27	8;8;4;2;1	8;8;4;2;1	8;8;4;2;1	Probable E3 ubiquitin-protein ligase HECTD2	Hectd2	>sp|Q8CDU6|HECD2_MOUSE Probable E3 ubiquitin-protein ligase HECTD2 OS=Mus musculus GN=Hectd2 PE=2 SV=2;>tr|B2RPZ5|B2RPZ5_MOUSE Hectd2 protein OS=Mus musculus GN=Hectd2 PE=2 SV=1;>tr|D6RI27|D6RI27_MOUSE Probable E3 ubiquitin-protein ligase HECTD2 (Fragment)	5	8	8	8	8	8	8	14.5	14.5	14.5	87.772	774	774;775;360;90;194	18.4															2	1	1		1	2		2			0	22.637	14.5	887410
Q8BIA3;B2RQ30	Q8BIA3;B2RQ30	1;1	1;1	1;1	Homeobox protein Mohawk	Mkx	>sp|Q8BIA3|MKX_MOUSE Homeobox protein Mohawk OS=Mus musculus GN=Mkx PE=2 SV=1;>tr|B2RQ30|B2RQ30_MOUSE Homeobox protein Mohawk OS=Mus musculus GN=Mkx PE=2 SV=1	2	1	1	1	1	1	1	4.2	4.2	4.2	39.401	353	353;354	15															1										0.0081982	1.3414	4.2	0
B2RQ71;E9PWR4	B2RQ71;E9PWR4	61;60	59;58	5;5		Dip2c	>tr|B2RQ71|B2RQ71_MOUSE Dip2c protein OS=Mus musculus GN=Dip2c PE=2 SV=1;>tr|E9PWR4|E9PWR4_MOUSE Protein Dip2c OS=Mus musculus GN=Dip2c PE=2 SV=1	2	61	59	5	61	59	5	45.8	43.4	2.6	170.92	1556	1556;1557	12.3	4	4	4	4	2	6	5	4	5	5	2	2	3	6	3	6	1	4	5	4		2	8	4	0	323.31	45.8	50978000
B2RQ80;E9PUL9;E0CY98;E0CZD7;E0CYV5	B2RQ80;E9PUL9;E0CY98;E0CZD7	56;52;51;47;9	41;38;36;33;4	2;2;2;2;0		Tnik	>tr|B2RQ80|B2RQ80_MOUSE Tnik protein OS=Mus musculus GN=Tnik PE=2 SV=1;>tr|E9PUL9|E9PUL9_MOUSE Traf2 and NCK-interacting protein kinase OS=Mus musculus GN=Tnik PE=2 SV=1;>tr|E0CY98|E0CY98_MOUSE Traf2 and NCK-interacting protein kinase OS=Mus musculus GN=Tn	5	56	41	2	56	41	2	46.5	37.3	1.7	154.94	1360	1360;1331;1305;1276;227	13.3		1	2	2	2	1	2	4	6	1	5	8	8	4	12	7	2	3	5		4	4			0	323.31	46.5	53876000
B2RQC2	B2RQC2	6	6	6	Ubiquitin carboxyl-terminal hydrolase 42	Usp42	>sp|B2RQC2|UBP42_MOUSE Ubiquitin carboxyl-terminal hydrolase 42 OS=Mus musculus GN=Usp42 PE=2 SV=1	1	6	6	6	6	6	6	5.2	5.2	5.2	146.22	1324	1324	14.7					1	1										1		1		1			1		0	6.3797	5.2	484080
B2RQC6;E9QAI5;G3UWN2;B2RQC6-2;E9QAT6;F6S3Z3;Q8C196	B2RQC6;E9QAI5;G3UWN2;B2RQC6-2	88;87;84;84;36;5;2	88;87;84;84;36;5;2	88;87;84;84;36;5;2	CAD protein;Glutamine-dependent carbamoyl-phosphate synthase;Aspartate carbamoyltransferase;Dihydroorotase	Cad	>sp|B2RQC6|PYR1_MOUSE CAD protein OS=Mus musculus GN=Cad PE=2 SV=1;>tr|E9QAI5|E9QAI5_MOUSE CAD protein OS=Mus musculus GN=Cad PE=2 SV=1;>tr|G3UWN2|G3UWN2_MOUSE CAD protein OS=Mus musculus GN=Cad PE=2 SV=1;>sp|B2RQC6-2|PYR1_MOUSE Isoform 2 of CAD protein OS	7	88	88	88	88	88	88	57.9	57.9	57.9	243.24	2225	2225;2162;2164;2154;971;194;1500	14	4	5	5	5	10	4	5	4	8	7	5	4	10	13	7	9	7	9	9	13	10	7	10	8	0	323.31	57.9	106450000
B2RQC7;D3Z5G8;Q3UH60-2	B2RQC7;D3Z5G8;Q3UH60-2	53;52;52	1;0;0	1;0;0	Disco-interacting protein 2 homolog B	Dip2b	>tr|B2RQC7|B2RQC7_MOUSE DIP2 disco-interacting protein 2 homolog B (Drosophila) OS=Mus musculus GN=Dip2b PE=2 SV=1;>tr|D3Z5G8|D3Z5G8_MOUSE Disco-interacting protein 2 homolog B OS=Mus musculus GN=Dip2b PE=2 SV=1;>sp|Q3UH60-2|DIP2B_MOUSE Isoform 2 of Disco-	3	53	1	1	53	1	1	54	1.9	1.9	146.7	1340	1340;1341;1341	16																1									0	14.334	54	690390
B2RQE8;Q9D333	B2RQE8;Q9D333	5;3	5;3	5;3	Rho GTPase-activating protein 42	Arhgap42	>sp|B2RQE8|RHG42_MOUSE Rho GTPase-activating protein 42 OS=Mus musculus GN=Arhgap42 PE=1 SV=1;>tr|Q9D333|Q9D333_MOUSE MCG142052, isoform CRA_a OS=Mus musculus GN=Arhgap42 PE=2 SV=1	2	5	5	5	5	5	5	6.8	6.8	6.8	94.635	841	841;139	6.67	1	1	1							1		2													0	6.0596	6.8	552240
B2RQF5;P60755;F6UYI7	B2RQF5;P60755	34;33;2	34;33;2	34;33;2	MAM domain-containing glycosylphosphatidylinositol anchor protein 2	Mdga2	>tr|B2RQF5|B2RQF5_MOUSE MAM domain-containing glycosylphosphatidylinositol anchor protein 2 OS=Mus musculus GN=Mdga2 PE=2 SV=1;>sp|P60755|MDGA2_MOUSE MAM domain-containing glycosylphosphatidylinositol anchor protein 2 OS=Mus musculus GN=Mdga2 PE=1 SV=1	3	34	34	34	34	34	34	42.6	42.6	42.6	107.52	956	956;949;80	12.8		1		1	3	2	3	4	4	2	4	3		1	6	5				2		1	7		0	165.52	42.6	20347000
Q8BZJ8;B2RQF6;Q8BZJ8-3;Q8BZJ8-2;Q8BZJ8-4;F6RV71	Q8BZJ8;B2RQF6;Q8BZJ8-3;Q8BZJ8-2;Q8BZJ8-4;F6RV71	3;3;3;3;3;2	3;3;3;3;3;2	3;3;3;3;3;2	Uncharacterized protein C8orf34 homolog	A830018L16Rik	>sp|Q8BZJ8|CH034_MOUSE Uncharacterized protein C8orf34 homolog OS=Mus musculus PE=2 SV=1;>tr|B2RQF6|B2RQF6_MOUSE A830018L16Rik protein OS=Mus musculus GN=A830018L16Rik PE=2 SV=1;>sp|Q8BZJ8-3|CH034_MOUSE Isoform 3 of Uncharacterized protein C8orf34 homolog	6	3	3	3	3	3	3	6.8	6.8	6.8	51.086	459	459;462;227;287;288;185	18.7																1		1				1			9.9265e-05	3.6788	6.8	206600
B2RQG2	B2RQG2	39	39	39		Phf3	>tr|B2RQG2|B2RQG2_MOUSE PHD finger protein 3 OS=Mus musculus GN=Phf3 PE=1 SV=1	1	39	39	39	39	39	39	26.3	26.3	26.3	225.54	2025	2025	11	5	3	3	2	1	2	4	4	1	1	2	3		4	1		4	1	2		5	1	3		0	236.86	26.3	13586000
Q8BWB1;D3YU08;B2RQK7	Q8BWB1;D3YU08;B2RQK7	1;1;1	1;1;1	1;1;1	Synaptopodin 2-like protein	Synpo2l	>sp|Q8BWB1|SYP2L_MOUSE Synaptopodin 2-like protein OS=Mus musculus GN=Synpo2l PE=2 SV=1;>tr|D3YU08|D3YU08_MOUSE Synaptopodin 2-like protein OS=Mus musculus GN=Synpo2l PE=2 SV=1;>tr|B2RQK7|B2RQK7_MOUSE Synaptopodin 2-like protein OS=Mus musculus GN=Synpo2l	3	1	1	1	1	1	1	2.2	2.2	2.2	102.95	975	975;749;978	17																	1								0.0063797	1.5085	2.2	4943200
B2RQR5;Q8BPQ7;D3Z7V4;D3YUT7;Q8BPQ7-2	B2RQR5;Q8BPQ7;D3Z7V4;D3YUT7	22;21;19;19;7	22;21;19;19;7	20;19;17;17;7	Small G protein signaling modulator 1	Sgsm1	>tr|B2RQR5|B2RQR5_MOUSE Small G protein signaling modulator 1 OS=Mus musculus GN=Sgsm1 PE=2 SV=1;>sp|Q8BPQ7|SGSM1_MOUSE Small G protein signaling modulator 1 OS=Mus musculus GN=Sgsm1 PE=2 SV=2;>tr|D3Z7V4|D3Z7V4_MOUSE Small G protein-signaling modulator 1 O	5	22	22	20	22	22	20	28.3	28.3	26.7	123.27	1093	1093;1093;677;706;806	13.5			2	3	1		1		1	4	1		4	3		2	1	1		5	4			1	0	64.334	28.3	9519600
B2RQR8;E9Q1S5	B2RQR8;E9Q1S5	6;5	6;5	1;1		Ece2	>tr|B2RQR8|B2RQR8_MOUSE Endothelin converting enzyme 2 OS=Mus musculus GN=Ece2 PE=2 SV=1;>tr|E9Q1S5|E9Q1S5_MOUSE Endothelin-converting enzyme 2 OS=Mus musculus GN=Ece2 PE=2 SV=1	2	6	6	1	6	6	1	11.9	11.9	2.4	86.23	763	763;709	15				1					1	1						1					2			1	0	38.723	11.9	440330
B2RQS1	B2RQS1	20	1	1		Strn3	>tr|B2RQS1|B2RQS1_MOUSE Striatin-3 OS=Mus musculus GN=Strn3 PE=1 SV=1	1	20	1	1	20	1	1	40.7	2.8	2.8	77.731	712	712	23																							1		0.00029423	3.4143	40.7	1299400
B2RQX9;Q761V0;Q761V0-2	B2RQX9;Q761V0;Q761V0-2	16;14;14	16;14;14	15;13;13	Transporter;Sodium- and chloride-dependent glycine transporter 2	Slc6a5	>tr|B2RQX9|B2RQX9_MOUSE Transporter OS=Mus musculus GN=Slc6a5 PE=2 SV=1;>sp|Q761V0|SC6A5_MOUSE Sodium- and chloride-dependent glycine transporter 2 OS=Mus musculus GN=Slc6a5 PE=2 SV=1;>sp|Q761V0-2|SC6A5_MOUSE Isoform b of Sodium- and chloride-dependent gly	3	16	16	15	16	16	15	26.9	26.9	26	87.028	791	791;799;791	12.5	2				1			5	3	1	3	4	1	3		2	2	2				1	3		0	71.857	26.9	31225000
B2RR83	B2RR83	41	41	41	Probable ATP-dependent RNA helicase YTHDC2	Ythdc2	>sp|B2RR83|YTDC2_MOUSE Probable ATP-dependent RNA helicase YTHDC2 OS=Mus musculus GN=Ythdc2 PE=1 SV=1	1	41	41	41	41	41	41	36.3	36.3	36.3	161.09	1445	1445	13.8	2	3	2	1	2	3	2	5	2		2	2	3		1	5	2	1	2	5	3	2	5	5	0	145.51	36.3	17804000
Q3U109;B2RRD7;E9PXP1;Q80XK2	Q3U109;B2RRD7;E9PXP1;Q80XK2	18;18;18;18	18;18;18;18	17;17;17;17		Brpf1	>tr|Q3U109|Q3U109_MOUSE Protein Brpf1 OS=Mus musculus GN=Brpf1 PE=1 SV=1;>tr|B2RRD7|B2RRD7_MOUSE Bromodomain and PHD finger containing, 1 OS=Mus musculus GN=Brpf1 PE=1 SV=1;>tr|E9PXP1|E9PXP1_MOUSE Protein Brpf1 OS=Mus musculus GN=Brpf1 PE=1 SV=1;>tr|Q80XK2	4	18	18	17	18	18	17	15.8	15.8	15.2	140.85	1247	1247;1212;1213;1246	15.8								1	1	2	1		2	1	1	3	4	1	1	2	1		2		0	26.451	15.8	4247400
B2RRE4;J3QPN0	B2RRE4;J3QPN0	2;2	2;2	2;2	Zinc finger protein 518B	Znf518b;Zfp518b	>sp|B2RRE4|Z518B_MOUSE Zinc finger protein 518B OS=Mus musculus GN=Znf518b PE=2 SV=1;>tr|J3QPN0|J3QPN0_MOUSE MCG141317 OS=Mus musculus GN=Zfp518b PE=4 SV=1	2	2	2	2	2	2	2	2.1	2.1	2.1	119	1077	1077;1082	16											1										1				0	5.4289	2.1	89131
B2RRE7;G3UXM1;G3UXQ0	B2RRE7	18;3;2	18;3;2	18;3;2	OTU domain-containing protein 4	Otud4	>sp|B2RRE7|OTUD4_MOUSE OTU domain-containing protein 4 OS=Mus musculus GN=Otud4 PE=1 SV=1	3	18	18	18	18	18	18	20.1	20.1	20.1	123.05	1107	1107;204;211	10.1	1	2	2	2	1	1					1	1	1	1	1		1	2	1					1	0	52.669	20.1	3651200
B2RRI2;Q689Z5;Q689Z5-2;Q7TNB8;Q7TNB8-2;Q7TNB8-3	B2RRI2;Q689Z5;Q689Z5-2	28;26;26;6;6;2	28;26;26;6;6;2	28;26;26;6;6;2	Protein strawberry notch homolog 1	Sbno1	>tr|B2RRI2|B2RRI2_MOUSE Protein strawberry notch homolog 1 OS=Mus musculus GN=Sbno1 PE=2 SV=1;>sp|Q689Z5|SBNO1_MOUSE Protein strawberry notch homolog 1 OS=Mus musculus GN=Sbno1 PE=1 SV=2;>sp|Q689Z5-2|SBNO1_MOUSE Isoform 2 of Protein strawberry notch homolo	6	28	28	28	28	28	28	25.7	25.7	25.7	153.92	1391	1391;1390;1391;1349;1348;655	11.1	1	1	1	1	1	4	4	4		1	1	3	3				1	3		1		2	2		0	70.823	25.7	8402800
B2RRL2	B2RRL2	4	4	4	Jerky protein homolog-like	Jrkl	>sp|B2RRL2|JERKL_MOUSE Jerky protein homolog-like OS=Mus musculus GN=Jrkl PE=2 SV=1	1	4	4	4	4	4	4	12.2	12.2	12.2	59.71	523	523	13.2									1	1			1								1				0	3.9575	12.2	307950
P28574;Q8C4Y1;B2RS19	P28574;Q8C4Y1;B2RS19	4;4;4	4;4;4	4;4;4	Protein max	Max	>sp|P28574|MAX_MOUSE Protein max OS=Mus musculus GN=Max PE=1 SV=1;>tr|Q8C4Y1|Q8C4Y1_MOUSE Max protein OS=Mus musculus GN=Max PE=2 SV=1;>tr|B2RS19|B2RS19_MOUSE Max protein OS=Mus musculus GN=Max PE=2 SV=1	3	4	4	4	4	4	4	31.9	31.9	31.9	18.197	160	160;151;160	17.6								1								2	1	1						2	0	12.751	31.9	3411600
B2RS91	B2RS91	4	4	4	RNA polymerase I-specific transcription initiation factor RRN3	Rrn3	>sp|B2RS91|RRN3_MOUSE RNA polymerase I-specific transcription initiation factor RRN3 OS=Mus musculus GN=Rrn3 PE=1 SV=1	1	4	4	4	4	4	4	8.4	8.4	8.4	74.517	656	656	7.25	1		1								1			1											0	4.004	8.4	367180
B2RSH2	B2RSH2	21	9	9	Guanine nucleotide-binding protein G(i) subunit alpha-1	Gnai1	>sp|B2RSH2|GNAI1_MOUSE Guanine nucleotide-binding protein G(i) subunit alpha-1 OS=Mus musculus GN=Gnai1 PE=2 SV=1	1	21	9	9	21	9	9	58.8	29.4	29.4	40.361	354	354	12					2	5	2			1	1	2		2	1					1		2	2		0	230.11	58.8	40344000
B2RSI6;Q5DU41	B2RSI6;Q5DU41	15;14	15;14	15;14	Volume-regulated anion channel subunit LRRC8B	Lrrc8b	>tr|B2RSI6|B2RSI6_MOUSE Leucine rich repeat containing 8 family, member B OS=Mus musculus GN=Lrrc8b PE=2 SV=1;>sp|Q5DU41|LRC8B_MOUSE Leucine-rich repeat-containing protein 8B OS=Mus musculus GN=Lrrc8b PE=2 SV=2	2	15	15	15	15	15	15	22.9	22.9	22.9	92.185	803	803;791	16.6	1						2		2	1							1	3	1	2	5	1		2	0	92.56	22.9	4284400
B2RSU6;Q6AW69-5;Q6AW69-4;Q6AW69;D3Z3H4;Q6AW69-3	B2RSU6;Q6AW69-5;Q6AW69-4;Q6AW69;D3Z3H4;Q6AW69-3	25;25;25;24;22;22	25;25;25;24;22;22	24;24;24;23;22;22	Cingulin-like protein 1	Cgnl1	>tr|B2RSU6|B2RSU6_MOUSE Cingulin-like 1 OS=Mus musculus GN=Cgnl1 PE=1 SV=1;>sp|Q6AW69-5|CGNL1_MOUSE Isoform 5 of Cingulin-like protein 1 OS=Mus musculus GN=Cgnl1;>sp|Q6AW69-4|CGNL1_MOUSE Isoform 4 of Cingulin-like protein 1 OS=Mus musculus GN=Cgnl1;>sp|Q6A	6	25	25	24	25	25	24	24.1	24.1	23.4	148.17	1297	1297;1294;1297;1298;1226;1226	10.3			3	3	4		2		3	2	1	1		2	1	1			2	1			1	1	0	47.973	24.1	2278000
B2RSU7;Q8CHG3;E9PWI6;E0CYI9;F6UT01;E0CX24;E0CY89	B2RSU7;Q8CHG3;E9PWI6;E0CYI9	71;70;67;64;6;4;3	71;70;67;64;6;4;3	71;70;67;64;6;4;3	GRIP and coiled-coil domain-containing protein 2	Gcc2	>tr|B2RSU7|B2RSU7_MOUSE GRIP and coiled-coil domain containing 2 OS=Mus musculus GN=Gcc2 PE=2 SV=1;>sp|Q8CHG3|GCC2_MOUSE GRIP and coiled-coil domain-containing protein 2 OS=Mus musculus GN=Gcc2 PE=1 SV=2;>tr|E9PWI6|E9PWI6_MOUSE GRIP and coiled-coil domain-	7	71	71	71	71	71	71	49.6	49.6	49.6	194.56	1680	1680;1679;1644;1576;181;51;94	11.4	1	3	5	9	5	6	3	4	3	7	4	8	4	3	3	1	6	1	2	2	3	5	4	2	0	323.31	49.6	26188000
B2RT41	B2RT41	10	10	10		Zfc3h1	>tr|B2RT41|B2RT41_MOUSE Protein Zfc3h1 OS=Mus musculus GN=Zfc3h1 PE=2 SV=1	1	10	10	10	10	10	10	7.2	7.2	7.2	225.05	1992	1992	9.09	1		2		1	1				2		1	1		1							1			0	19.393	7.2	791500
B2RT44	B2RT44	9	9	9		Lonrf2	>tr|B2RT44|B2RT44_MOUSE LON peptidase N-terminal domain and ring finger 2 OS=Mus musculus GN=Lonrf2 PE=2 SV=1	1	9	9	9	9	9	9	23.6	23.6	23.6	58.412	518	518	11.8				1		1			1		3	1		1						2					0	21.73	23.6	3478500
B2RTJ2;Q3URF8	B2RTJ2;Q3URF8	6;6	5;5	5;5	BTB/POZ domain-containing protein KCTD21	Kctd21	>tr|B2RTJ2|B2RTJ2_MOUSE BTB/POZ domain-containing protein KCTD21 OS=Mus musculus GN=Kctd21 PE=2 SV=1;>sp|Q3URF8|KCD21_MOUSE BTB/POZ domain-containing protein KCTD21 OS=Mus musculus GN=Kctd21 PE=2 SV=1	2	6	5	5	6	5	5	25	22.3	22.3	29.657	260	260;260	10.2				2					2			2				2									0	15.062	25	3841900
B2RTM1;Q6F5E0	B2RTM1;Q6F5E0	1;1	1;1	1;1	Transmembrane protein 158	Tmem158	>tr|B2RTM1|B2RTM1_MOUSE Transmembrane protein 158 OS=Mus musculus GN=Tmem158 PE=2 SV=1;>sp|Q6F5E0|TM158_MOUSE Transmembrane protein 158 OS=Mus musculus GN=Tmem158 PE=1 SV=1	2	1	1	1	1	1	1	4.2	4.2	4.2	29.128	286	286;286	1	1																								0.0048803	1.6231	4.2	190320
B2RU90;Q8BZ97	B2RU90;Q8BZ97	17;15	17;15	17;15	PR domain zinc finger protein 8	Prdm8	>tr|B2RU90|B2RU90_MOUSE PR domain containing 8 OS=Mus musculus GN=Prdm8 PE=2 SV=1;>sp|Q8BZ97|PRDM8_MOUSE PR domain zinc finger protein 8 OS=Mus musculus GN=Prdm8 PE=2 SV=1	2	17	17	17	17	17	17	39.4	39.4	39.4	71.728	688	688;687	13.4		1	1			1			1	1	2	1			1	3	1	2	1	1			1		0	55.44	39.4	2334500
B2RUF0;Q9Z2C8;Q9Z2C8-2;J3QNB9	B2RUF0;Q9Z2C8;Q9Z2C8-2	8;6;5;1	4;2;1;1	4;2;1;1	Y-box-binding protein 2	Ybx2	>tr|B2RUF0|B2RUF0_MOUSE Y box protein 2 OS=Mus musculus GN=Ybx2 PE=2 SV=1;>sp|Q9Z2C8|YBOX2_MOUSE Y-box-binding protein 2 OS=Mus musculus GN=Ybx2 PE=1 SV=1;>sp|Q9Z2C8-2|YBOX2_MOUSE Isoform 2 of Y-box-binding protein 2 OS=Mus musculus GN=Ybx2	4	8	4	4	8	4	4	32	20.9	20.9	38.08	359	359;360;282;164	10.8		1										3				1									0	30.809	32	574940
B2RUG9;E9QLQ9;Q61315;Q61315-2;Q61315-4;Q61315-3;E9Q4H1;Q8C493;F6Q4R2	B2RUG9;E9QLQ9;Q61315;Q61315-2;Q61315-4;Q61315-3	94;94;90;90;84;84;40;10;1	94;94;90;90;84;84;40;10;1	94;94;90;90;84;84;40;10;1	Adenomatous polyposis coli protein	Apc	>tr|B2RUG9|B2RUG9_MOUSE Adenomatosis polyposis coli OS=Mus musculus GN=Apc PE=2 SV=1;>tr|E9QLQ9|E9QLQ9_MOUSE Adenomatous polyposis coli protein OS=Mus musculus GN=Apc PE=2 SV=1;>sp|Q61315|APC_MOUSE Adenomatous polyposis coli protein OS=Mus musculus GN=Apc	9	94	94	94	94	94	94	45.3	45.3	45.3	310.88	2842	2842;2808;2845;2811;2710;2744;1133;324;51	12.6	4	2	1	8	5	6	6	5	7	12	10	4	8	5	4	2	6	7	3	1	8	4	5	7	0	323.31	45.3	39944000
B2RUJ5;B2RUJ5-3;B2RUJ5-2	B2RUJ5;B2RUJ5-3	30;29;12	30;29;12	28;27;10	Amyloid beta A4 precursor protein-binding family A member 1	Apba1	>sp|B2RUJ5|APBA1_MOUSE Amyloid beta A4 precursor protein-binding family A member 1 OS=Mus musculus GN=Apba1 PE=1 SV=2;>sp|B2RUJ5-3|APBA1_MOUSE Isoform 3 of Amyloid beta A4 precursor protein-binding family A member 1 OS=Mus musculus GN=Apba1	3	30	30	28	30	30	28	53	53	49.8	92.908	842	842;831;452	10.7	3	4	6	3	2	2	3	2		3	1		3	3	4	2				3	1	2	2	3	0	227.13	53	29813000
Q8C5L7;B2RUP0	Q8C5L7;B2RUP0	7;7	7;7	7;7	RNA-binding protein 34	Rbm34	>sp|Q8C5L7|RBM34_MOUSE RNA-binding protein 34 OS=Mus musculus GN=Rbm34 PE=1 SV=1;>tr|B2RUP0|B2RUP0_MOUSE RNA binding motif protein 34 OS=Mus musculus GN=Rbm34 PE=1 SV=1	2	7	7	7	7	7	7	24.8	24.8	24.8	41.325	375	375;442	11					1		1			2	1		1								1				0	22.265	24.8	847690
B2RUR8;D3Z210;D3YYZ8	B2RUR8	28;4;2	28;4;2	22;3;1	OTU domain-containing protein 7B	Otud7b	>sp|B2RUR8|OTU7B_MOUSE OTU domain-containing protein 7B OS=Mus musculus GN=Otud7b PE=1 SV=1	3	28	28	22	28	28	22	44.6	44.6	34.9	91.982	840	840;195;101	13.3	1	2		1		1	3		3		2		3	3	2			8	2		1	2		1	0	200.07	44.6	7115900
B2RUS0;E9PUC8;D3Z539;Q2TV84;D5MNX2;D3YWW1;H3BL00;Q2TV84-5;Q2TV84-4;Q2TV84-3;Q2TV84-2	B2RUS0;E9PUC8	38;23;7;5;5;5;2;2;2;2;1	2;0;0;0;0;0;0;0;0;0;0	2;0;0;0;0;0;0;0;0;0;0		Trpm3	>tr|B2RUS0|B2RUS0_MOUSE Protein Trpm3 OS=Mus musculus GN=Trpm3 PE=2 SV=1;>tr|E9PUC8|E9PUC8_MOUSE Protein Trpm3 OS=Mus musculus GN=Trpm3 PE=4 SV=1	11	38	2	2	38	2	2	31.9	1.9	1.9	154.07	1337	1337;958;234;1622;1506;1628;461;426;443;542;738	20.7																	1					1	1		0	4.301	31.9	300270
B2RUS7	B2RUS7	24	24	19		Abcc8	>tr|B2RUS7|B2RUS7_MOUSE ATP-binding cassette, sub-family C (CFTR/MRP), member 8 OS=Mus musculus GN=Abcc8 PE=2 SV=1	1	24	24	19	24	24	19	15.7	15.7	13.4	178.07	1588	1588	13.9	3			2				2	3		3					1	1	1	1	6	1	3		1	0	87.683	15.7	4731500
B2RVL6	B2RVL6	5	5	5	Zinc finger CCHC domain-containing protein 24	Zcchc24	>sp|B2RVL6|ZCH24_MOUSE Zinc finger CCHC domain-containing protein 24 OS=Mus musculus GN=Zcchc24 PE=1 SV=1	1	5	5	5	5	5	5	30.3	30.3	30.3	26.96	241	241	15									1				1	1					1	1					0	9.1237	30.3	572000
B2RW07;D3Z7I2;F6X2K7;F7C0E4	B2RW07;D3Z7I2;F6X2K7;F7C0E4	2;2;2;2	2;2;2;2	2;2;2;2		Atxn7l1	>tr|B2RW07|B2RW07_MOUSE Ataxin 7-like 1 OS=Mus musculus GN=Atxn7l1 PE=1 SV=1;>tr|D3Z7I2|D3Z7I2_MOUSE Ataxin-7-like protein 1 OS=Mus musculus GN=Atxn7l1 PE=1 SV=1;>tr|F6X2K7|F6X2K7_MOUSE Ataxin-7-like protein 1 (Fragment) OS=Mus musculus GN=Atxn7l1 PE=1 SV=	4	2	2	2	2	2	2	2.3	2.3	2.3	78.022	739	739;741;843;949	19.7														1								1	1		0.0066409	1.4834	2.3	714320
B2RW11	B2RW11	14	14	14		Ankrd34a	>tr|B2RW11|B2RW11_MOUSE Ankyrin repeat domain 34A OS=Mus musculus GN=Ankrd34a PE=2 SV=1	1	14	14	14	14	14	14	42.8	42.8	42.8	52.45	495	495	11.9		2	1	1			4							1		2		2	2	1			1		0	72.703	42.8	5699500
B2RWC4	B2RWC4	5	5	5		Lrrc73	>tr|B2RWC4|B2RWC4_MOUSE Gm88 protein OS=Mus musculus GN=Lrrc73 PE=2 SV=1	1	5	5	5	5	5	5	18.7	18.7	18.7	33.455	316	316	9		1	1						1			1	1		1										0	9.5775	18.7	1405700
B2RWJ3	B2RWJ3	3	3	3		Tmem240	>tr|B2RWJ3|B2RWJ3_MOUSE EG381582 protein OS=Mus musculus GN=Tmem240 PE=2 SV=1	1	3	3	3	3	3	3	22	22	22	20.005	173	173	18.7												1								1				1	0	6.8565	22	238010
B2RWS6	B2RWS6	27	16	16	Histone acetyltransferase p300	Ep300	>sp|B2RWS6|EP300_MOUSE Histone acetyltransferase p300 OS=Mus musculus GN=Ep300 PE=1 SV=2	1	27	16	16	27	16	16	14.8	9.9	9.9	263.3	2412	2412	14.8	1	1		1				1	1			2	1			2	3	1			3	1		2	0	35.3	14.8	2168800
B2RX31	B2RX31	1	1	1		Zscan25	>tr|B2RX31|B2RX31_MOUSE MCG126735 OS=Mus musculus GN=Zscan25 PE=2 SV=1	1	1	1	1	1	1	1	1.5	1.5	1.5	60.715	543	543	21																					1				0.0014853	2.1079	1.5	36969
B2RX88;B2RX88-5;B2RX88-2;F6QJJ3;B2RX88-6;B2RX88-3;B2RX88-4	B2RX88;B2RX88-5;B2RX88-2;F6QJJ3;B2RX88-6;B2RX88-3;B2RX88-4	2;2;2;1;1;1;1	2;2;2;1;1;1;1	2;2;2;1;1;1;1	Centrosome and spindle pole associated protein 1	Cspp1	>sp|B2RX88|CSPP1_MOUSE Centrosome and spindle pole associated protein 1 OS=Mus musculus GN=Cspp1 PE=1 SV=2;>sp|B2RX88-5|CSPP1_MOUSE Isoform 5 of Centrosome and spindle pole associated protein 1 OS=Mus musculus GN=Cspp1;>sp|B2RX88-2|CSPP1_MOUSE Isoform 2 of	7	2	2	2	2	2	2	2.7	2.7	2.7	138.31	1205	1205;319;1142;153;311;417;1197	5.5	1									1															0.00029028	3.0939	2.7	155280
B2RXA1	B2RXA1	11	11	11		Plcxd2	>tr|B2RXA1|B2RXA1_MOUSE Plcxd2 protein OS=Mus musculus GN=Plcxd2 PE=2 SV=1	1	11	11	11	11	11	11	30	30	30	38.617	340	340	14.7						1	1				2		1		3		2	1	1	1		1			0	36.308	30	2550600
B2RXC1;B2RXC1-2	B2RXC1	35;3	35;3	35;3	Trafficking protein particle complex subunit 11	Trappc11	>sp|B2RXC1|TPC11_MOUSE Trafficking protein particle complex subunit 11 OS=Mus musculus GN=Trappc11 PE=2 SV=1	2	35	35	35	35	35	35	40.5	40.5	40.5	128.39	1133	1133;176	14.2			2	1	1	1	1	1	3	7	6	2	2	1	2	2	5	2	4	4		4	4		0	211.52	40.5	25681000
B2RXC2	B2RXC2	25	25	23		Itpkb	>tr|B2RXC2|B2RXC2_MOUSE Inositol 1,4,5-trisphosphate 3-kinase B OS=Mus musculus GN=Itpkb PE=1 SV=1	1	25	25	23	25	25	23	31.5	31.5	29.8	102.67	942	942	10.7	2	2		2	2			3	2	1	3	2	1	3		2	2		1				1	1	0	54.179	31.5	6704300
B2RXC6	B2RXC6	33	33	33	DNA-directed RNA polymerase	Polr3a	>tr|B2RXC6|B2RXC6_MOUSE DNA-directed RNA polymerase OS=Mus musculus GN=Polr3a PE=2 SV=1	1	33	33	33	33	33	33	30.1	30.1	30.1	155.74	1390	1390	13.2	3		3	1	1	2		2			2		1	4	3		2	5	2			1	2	3	0	65.111	30.1	3999300
B2RXC8	B2RXC8	9	9	4		Ppp2r3a	>tr|B2RXC8|B2RXC8_MOUSE 3222402P14Rik protein OS=Mus musculus GN=Ppp2r3a PE=2 SV=1	1	9	9	4	9	9	4	9.5	9.5	4.6	130.26	1150	1150	10.7	1			2				1	1					2	1		1				1				0	13.126	9.5	658640
B2RXE2	B2RXE2	8	8	8	Sodium/hydrogen exchanger	Slc9a5	>tr|B2RXE2|B2RXE2_MOUSE Sodium/hydrogen exchanger OS=Mus musculus GN=Slc9a5 PE=2 SV=1	1	8	8	8	8	8	8	11.4	11.4	11.4	99.007	898	898	16					1			1								1	1	1	2		2				0	21.937	11.4	570050
B2RXM5	B2RXM5	5	5	5		Sec14l5	>tr|B2RXM5|B2RXM5_MOUSE Protein Sec14l5 OS=Mus musculus GN=Sec14l5 PE=2 SV=1	1	5	5	5	5	5	5	8.9	8.9	8.9	78.878	696	696	11.8							1	1		1	1												1		0.0006642	2.5829	8.9	277880
Q8BVU0;B2RXP1;E9QAU9;B7ZWM8;E9Q892;F6YZL6;F6Y466;F6TPH7;E9Q0H5	Q8BVU0;B2RXP1;E9QAU9;B7ZWM8;E9Q892	17;17;17;16;12;4;3;3;1	15;15;15;14;11;4;3;3;1	15;15;15;14;11;4;3;3;1	Leucine-rich repeat and calponin homology domain-containing protein 3	Lrch3	>sp|Q8BVU0|LRCH3_MOUSE Leucine-rich repeat and calponin homology domain-containing protein 3 OS=Mus musculus GN=Lrch3 PE=2 SV=3;>tr|B2RXP1|B2RXP1_MOUSE Leucine-rich repeat and calponin homology domain-containing protein 3 OS=Mus musculus GN=Lrch3 PE=2 SV=1	9	17	15	15	17	15	15	27.1	25.2	25.2	86.34	778	778;742;796;692;624;249;253;265;92	14.6		1					1	2			2		1			1	1	1	1		1	1	2		0	58.535	27.1	2769800
B2RXP3;Q8C267	B2RXP3;Q8C267	2;2	2;2	2;2	Histone-lysine N-methyltransferase SETDB2	Setdb2	>tr|B2RXP3|B2RXP3_MOUSE Histone-lysine N-methyltransferase SETDB2 OS=Mus musculus GN=Setdb2 PE=2 SV=1;>sp|Q8C267|SETB2_MOUSE Histone-lysine N-methyltransferase SETDB2 OS=Mus musculus GN=Setdb2 PE=2 SV=2	2	2	2	2	2	2	2	3	3	3	78.801	697	697;713	10.5							1							1											0.00038355	2.891	3	334790
B2RXQ2;B2RXW8;S4R1I7;REV__H3BLD7	B2RXQ2;B2RXW8	47;46;3;1	30;29;1;1	16;16;1;0		Ppfia1	>tr|B2RXQ2|B2RXQ2_MOUSE Ppfia1 protein OS=Mus musculus GN=Ppfia1 PE=1 SV=1;>tr|B2RXW8|B2RXW8_MOUSE Ppfia1 protein OS=Mus musculus GN=Ppfia1 PE=1 SV=1	4	47	30	16	47	30	16	41.5	30.2	14.8	142.67	1266	1266;1241;94;1688	12.1	1	2		1	1	6	2	3	1	1	2	2	2		3	5	2	2		4	2		1		0	303.78	41.5	12374000
B2RXQ9	B2RXQ9	23	1	1		Sorbs2	>tr|B2RXQ9|B2RXQ9_MOUSE Sorbin and SH3 domain-containing protein 2 OS=Mus musculus GN=Sorbs2 PE=1 SV=1	1	23	1	1	23	1	1	43.3	1.5	1.5	72.403	652	652	20																				1					0.0018512	2.0525	43.3	26560
B2RXR6;J3QK37	B2RXR6	27;2	27;2	1;0	Serine/threonine-protein phosphatase 6 regulatory ankyrin repeat subunit B	Ankrd44	>sp|B2RXR6|ANR44_MOUSE Serine/threonine-protein phosphatase 6 regulatory ankyrin repeat subunit B OS=Mus musculus GN=Ankrd44 PE=2 SV=1	2	27	27	1	27	27	1	35	35	1.6	107.38	993	993;126	13.8		1	3	2		1	1		2	1	2	3	2		5	3		3			3	1	2	3	0	127.23	35	10385000
B2RXS4	B2RXS4	69	69	68	Plexin-B2	Plxnb2	>sp|B2RXS4|PLXB2_MOUSE Plexin-B2 OS=Mus musculus GN=Plxnb2 PE=1 SV=1	1	69	69	68	69	69	68	50.5	50.5	50.1	206.23	1842	1842	12.6	4	4	5	5	3	4	10	10	5	5	7	11	5	6	4	4	1	4	6	6	3	8	3	9	0	323.31	50.5	96857000
B2RXV4;B2RXV4-2	B2RXV4;B2RXV4-2	2;1	2;1	2;1	Feline leukemia virus subgroup C receptor-related protein 1	Flvcr1	>sp|B2RXV4|FLVC1_MOUSE Feline leukemia virus subgroup C receptor-related protein 1 OS=Mus musculus GN=Flvcr1 PE=2 SV=1;>sp|B2RXV4-2|FLVC1_MOUSE Isoform 2 of Feline leukemia virus subgroup C receptor-related protein 1 OS=Mus musculus GN=Flvcr1	2	2	2	2	2	2	2	5.7	5.7	5.7	60.468	560	560;279	20.7																			2					1	0	7.3595	5.7	433760
B2RY04	B2RY04	23	22	22	Dedicator of cytokinesis protein 5	Dock5	>sp|B2RY04|DOCK5_MOUSE Dedicator of cytokinesis protein 5 OS=Mus musculus GN=Dock5 PE=1 SV=2	1	23	22	22	23	22	22	15.4	14.7	14.7	214.43	1868	1868	13.5		1	1	2			1	1	2			1	2	2			1	2	2	2	1		1	1	0	38.661	15.4	2111700
B2RY56;S4R2B0;S4R2A4;S4R2J1;S4R1X9;S4R2F7	B2RY56;S4R2B0	29;19;7;6;2;2	29;19;7;6;2;2	29;19;7;6;2;2	RNA-binding protein 25	Rbm25	>sp|B2RY56|RBM25_MOUSE RNA-binding protein 25 OS=Mus musculus GN=Rbm25 PE=1 SV=2;>tr|S4R2B0|S4R2B0_MOUSE RNA-binding protein 25 (Fragment) OS=Mus musculus GN=Rbm25 PE=1 SV=1	6	29	29	29	29	29	29	37.4	37.4	37.4	99.551	838	838;585;194;174;163;194	8.11	2	8	4	5	4	4		2	2	3		1	2			3	1		1			1	1	2	0	160.37	37.4	30919000
B2RY58;O70507	B2RY58;O70507	28;23	23;18	22;17	Potassium/sodium hyperpolarization-activated cyclic nucleotide-gated channel 4	Hcn4	>tr|B2RY58|B2RY58_MOUSE Hyperpolarization-activated, cyclic nucleotide-gated K+ 4 OS=Mus musculus GN=Hcn4 PE=2 SV=1;>sp|O70507|HCN4_MOUSE Potassium/sodium hyperpolarization-activated cyclic nucleotide-gated channel 4 OS=Mus musculus GN=Hcn4 PE=2 SV=2	2	28	23	22	28	23	22	29.8	25.5	24.3	129.06	1201	1201;1186	14	2	1	1		1	1	3	1	1	2	2		2			1	1	3	2	2	2	3	2	2	0	124.12	29.8	8512500
Q570Y9;B2ZRS5;Q570Y9-3;Q570Y9-2	Q570Y9;B2ZRS5;Q570Y9-3;Q570Y9-2	8;8;8;7	8;8;8;7	8;8;8;7	DEP domain-containing mTOR-interacting protein	Deptor	>sp|Q570Y9|DPTOR_MOUSE DEP domain-containing mTOR-interacting protein OS=Mus musculus GN=Deptor PE=1 SV=2;>tr|B2ZRS5|B2ZRS5_MOUSE DEP domain-containing mTOR-interacting protein OS=Mus musculus GN=Deptor PE=1 SV=1;>sp|Q570Y9-3|DPTOR_MOUSE Isoform 3 of DEP d	4	8	8	8	8	8	8	22	22	22	46.119	409	409;401;401;397	6.33		2	2	1			1		1				1	1											0	14.247	22	936200
Q09163;G3UX30;Q9DAU5;E9PVN3;G3UWU8;B4YB46;B4YB48;Q925U3;Q09163-6;Q09163-5;Q09163-4;Q09163-3;Q09163-2	Q09163;G3UX30;Q9DAU5;E9PVN3;G3UWU8;B4YB46;B4YB48;Q925U3;Q09163-6;Q09163-5;Q09163-4;Q09163-3;Q09163-2	1;1;1;1;1;1;1;1;1;1;1;1;1	1;1;1;1;1;1;1;1;1;1;1;1;1	1;1;1;1;1;1;1;1;1;1;1;1;1	Protein delta homolog 1;Fetal antigen 1	Dlk1	>sp|Q09163|DLK1_MOUSE Protein delta homolog 1 OS=Mus musculus GN=Dlk1 PE=1 SV=1;>tr|G3UX30|G3UX30_MOUSE Protein delta homolog 1 (Fragment) OS=Mus musculus GN=Dlk1 PE=2 SV=1;>tr|Q9DAU5|Q9DAU5_MOUSE Protein delta homolog 1 OS=Mus musculus GN=Dlk1 PE=2 SV=1;>	13	1	1	1	1	1	1	3.6	3.6	3.6	41.32	385	385;185;290;292;310;312;334;385;290;292;310;312;334	11											1														0.00075273	2.3856	3.6	122190
Q6P7T9;B5B2N7;B5B2N2;O88942;Q9DBQ6;O88942-3;O88942-2	Q6P7T9;B5B2N7;B5B2N2;O88942;Q9DBQ6;O88942-3;O88942-2	6;6;6;5;5;5;5	6;6;6;5;5;5;5	6;6;6;5;5;5;5	Nuclear factor of activated T-cells, cytoplasmic 1	Nfatc1	>tr|Q6P7T9|Q6P7T9_MOUSE Nuclear factor of activated T-cells c1 isoform IA-IXS OS=Mus musculus GN=Nfatc1 PE=2 SV=1;>tr|B5B2N7|B5B2N7_MOUSE Nuclear factor of activated T-cells c1 isoform IB-IXL OS=Mus musculus GN=Nfatc1 PE=2 SV=1;>tr|B5B2N2|B5B2N2_MOUSE Nucl	7	6	6	6	6	6	6	8	8	8	89.47	827	827;925;939;717;703;681;703	14.8					1			1						1				1		1				1	0	7.607	8	284900
B5TVM2	B5TVM2	13	13	13	Immunoglobulin-like domain-containing receptor 2	Ildr2	>sp|B5TVM2|ILDR2_MOUSE Immunoglobulin-like domain-containing receptor 2 OS=Mus musculus GN=Ildr2 PE=2 SV=2	1	13	13	13	13	13	13	20.1	20.1	20.1	73.235	661	661	17.5		1			1							1		1				2	1		1	3	2	1	0	28.26	20.1	2452000
B6CI26;Q8BZ09	B6CI26;Q8BZ09	5;5	5;5	5;5	Mitochondrial 2-oxodicarboxylate carrier	Slc25a21	>tr|B6CI26|B6CI26_MOUSE Mitochondrial 2-oxodicarboxylate carrier OS=Mus musculus GN=Slc25a21 PE=2 SV=1;>sp|Q8BZ09|ODC_MOUSE Mitochondrial 2-oxodicarboxylate carrier OS=Mus musculus GN=Slc25a21 PE=2 SV=1	2	5	5	5	5	5	5	15.4	15.4	15.4	34.35	305	305;298	16.8									1				1						1	1			1		0	4.1069	15.4	554850
B7FAU8	B7FAU8	15	1	1		Gdi1	>tr|B7FAU8|B7FAU8_MOUSE Guanosine diphosphate (GDP) dissociation inhibitor 1 (Fragment) OS=Mus musculus GN=Gdi1 PE=4 SV=1	1	15	1	1	15	1	1	86.6	13.4	13.4	16.863	149	149	20																				1					0.0053187	1.5836	86.6	12504
Q8BTM8;B7FAU9;B7FAV1;F6XC15;Q8BTM8-2;J3JS91;F6Z2C0	Q8BTM8;B7FAU9;B7FAV1	110;110;108;26;11;10;6	110;110;108;26;11;10;6	100;100;98;20;6;8;6	Filamin-A	Flna	>sp|Q8BTM8|FLNA_MOUSE Filamin-A OS=Mus musculus GN=Flna PE=1 SV=5;>tr|B7FAU9|B7FAU9_MOUSE Filamin, alpha OS=Mus musculus GN=Flna PE=1 SV=1;>tr|B7FAV1|B7FAV1_MOUSE Filamin, alpha (Fragment) OS=Mus musculus GN=Flna PE=1 SV=1	7	110	110	100	110	110	100	55.1	55.1	52.1	281.22	2647	2647;2639;2583;511;249;277;280	12.2	7	8	8	7	14	9	7	6	4	3	7	10	11	8	8	11	5	9	6	7	11	3	5	9	0	323.31	55.1	114800000
O70174;B7ZBU7;Q91X60;B7ZBV1;E0CZ39;Q9R0W9	O70174;B7ZBU7	13;13;2;2;2;1	13;13;2;2;2;1	13;13;2;2;2;1	Neuronal acetylcholine receptor subunit alpha-4	Chrna4	>sp|O70174|ACHA4_MOUSE Neuronal acetylcholine receptor subunit alpha-4 OS=Mus musculus GN=Chrna4 PE=2 SV=2;>tr|B7ZBU7|B7ZBU7_MOUSE Neuronal acetylcholine receptor subunit alpha-4 OS=Mus musculus GN=Chrna4 PE=3 SV=1	6	13	13	13	13	13	13	30.7	30.7	30.7	70.304	629	629;641;512;78;130;494	12.4	1	2				2	1			1		1					1	2	2	2		1			0	18.097	30.7	2752800
B7ZBW2;B7ZBW1;Q9Z351-13;Q9Z351-12;B7ZBV9;F6UC55;B7ZBV3;Q9Z351;B7ZBV7;B7ZBV6;B7ZBV4;Q9Z351-4;Q9Z351-2;Q9Z351-3;B7ZBV8;B7ZBV5;G5E900;Q9Z351-5;Q9Z351-6;G3XA60;Q9Z351-8;G3UWC1;Q9Z351-7;E9PZW1;Q9Z351-11;Q9Z351-10;Q9Z351-9	B7ZBW2;B7ZBW1;Q9Z351-13;Q9Z351-12;B7ZBV9;F6UC55;B7ZBV3;Q9Z351;B7ZBV7;B7ZBV6;B7ZBV4;Q9Z351-4;Q9Z351-2;Q9Z351-3;B7ZBV8;B7ZBV5;G5E900;Q9Z351-5;Q9Z351-6	24;23;23;22;22;19;18;15;15;15;15;15;15;14;14;12;12;12;12;10;10;9;9;4;4;4;4	24;23;23;22;22;19;18;15;15;15;15;15;15;14;14;12;12;12;12;10;10;9;9;4;4;4;4	24;23;23;22;22;19;18;15;15;15;15;15;15;14;14;12;12;12;12;10;10;9;9;4;4;4;4	Potassium voltage-gated channel subfamily KQT member 2	Kcnq2	>tr|B7ZBW2|B7ZBW2_MOUSE Potassium voltage-gated channel subfamily KQT member 2 OS=Mus musculus GN=Kcnq2 PE=1 SV=1;>tr|B7ZBW1|B7ZBW1_MOUSE Potassium voltage-gated channel subfamily KQT member 2 OS=Mus musculus GN=Kcnq2 PE=1 SV=1;>sp|Q9Z351-13|KCNQ2_MOUSE Is	27	24	24	24	24	24	24	35.4	35.4	35.4	92.927	842	842;852;852;870;870;795;726;759;723;754;759;723;754;747;747;570;623;570;623;463;463;473;473;349;338;347;349	12.7		2	3	1	1	1				1		1	1	3	1		3	3	1	1	1	1		1	0	49.979	35.4	4880600
B7ZBY7;B7ZBY6	B7ZBY7;B7ZBY6	12;6	1;1	1;1		Ube2v1	>tr|B7ZBY7|B7ZBY7_MOUSE Ubiquitin-conjugating enzyme E2 variant 1 OS=Mus musculus GN=Ube2v1 PE=4 SV=1;>tr|B7ZBY6|B7ZBY6_MOUSE Ubiquitin-conjugating enzyme E2 variant 1 (Fragment) OS=Mus musculus GN=Ube2v1 PE=4 SV=2	2	12	1	1	12	1	1	66.5	4.6	4.6	19.339	173	173;124	8								1																	1	-2	66.5	352800
B7ZC22;O70139;B7ZC21	B7ZC22;O70139;B7ZC21	3;3;2	3;3;2	3;3;2	cAMP-dependent protein kinase inhibitor gamma	Pkig	>tr|B7ZC22|B7ZC22_MOUSE cAMP-dependent protein kinase inhibitor gamma (Fragment) OS=Mus musculus GN=Pkig PE=2 SV=1;>sp|O70139|IPKG_MOUSE cAMP-dependent protein kinase inhibitor gamma OS=Mus musculus GN=Pkig PE=1 SV=1;>tr|B7ZC21|B7ZC21_MOUSE cAMP-dependent	3	3	3	3	3	3	3	57.7	57.7	57.7	7.4829	71	71;76;56	15.2														1	1	2									0	30.026	57.7	1025900
B7ZC24;A2A5L3	B7ZC24	23;1	2;0	2;0		Ncoa5	>tr|B7ZC24|B7ZC24_MOUSE Nuclear receptor coactivator 5 OS=Mus musculus GN=Ncoa5 PE=4 SV=1	2	23	2	2	23	2	2	50.2	5.2	5.2	48.075	406	406;68	14.5										1						3									0	4.1022	50.2	1711800
B7ZC46;Q8CHH9;B1AQY9;Q8CHH9-2;E0CYM4	B7ZC46;Q8CHH9;B1AQY9;Q8CHH9-2	28;27;27;27;1	1;0;0;0;0	1;0;0;0;0	Septin-8	2015-09-08	>tr|B7ZC46|B7ZC46_MOUSE Septin-8 OS=Mus musculus GN=Sept8 PE=1 SV=1;>sp|Q8CHH9|SEPT8_MOUSE Septin-8 OS=Mus musculus GN=Sept8 PE=1 SV=4;>tr|B1AQY9|B1AQY9_MOUSE Septin-8 OS=Mus musculus GN=Sept8 PE=1 SV=1;>sp|Q8CHH9-2|SEPT8_MOUSE Isoform 2 of Septin-8 OS=Mus	5	28	1	1	28	1	1	66.8	5	5	50.895	440	440;429;442;430;51	3.5			1	1																					0	119.06	66.8	1592600
O09112;B7ZC52	O09112;B7ZC52	1;1	1;1	1;1	Dual specificity protein phosphatase 8	Dusp8	>sp|O09112|DUS8_MOUSE Dual specificity protein phosphatase 8 OS=Mus musculus GN=Dusp8 PE=2 SV=1;>tr|B7ZC52|B7ZC52_MOUSE Dual-specificity protein phosphatase 8 (Fragment) OS=Mus musculus GN=Dusp8 PE=2 SV=1	2	1	1	1	1	1	1	1.8	1.8	1.8	68.847	663	663;231	20																				1					0.006214	1.5538	1.8	66252
B7ZCA7	B7ZCA7	9	1	1		Kazn	>tr|B7ZCA7|B7ZCA7_MOUSE Kazrin (Fragment) OS=Mus musculus GN=Kazn PE=2 SV=1	1	9	1	1	9	1	1	45.6	6.9	6.9	29.629	261	261	10										1															0.00038278	2.8256	45.6	80599
B7ZCF3;Q8BZH0;Q8BZH0-2	B7ZCF3;Q8BZH0;Q8BZH0-2	1;1;1	1;1;1	1;1;1	Zinc transporter ZIP13	Slc39a13	>tr|B7ZCF3|B7ZCF3_MOUSE Zinc transporter ZIP13 (Fragment) OS=Mus musculus GN=Slc39a13 PE=2 SV=1;>sp|Q8BZH0|S39AD_MOUSE Zinc transporter ZIP13 OS=Mus musculus GN=Slc39a13 PE=2 SV=1;>sp|Q8BZH0-2|S39AD_MOUSE Isoform 2 of Zinc transporter ZIP13 OS=Mus musculus	3	1	1	1	1	1	1	6.5	6.5	6.5	14.659	138	138;361;374	10										1															0.0040106	1.7815	6.5	132470
B7ZCI2	B7ZCI2	9	1	0		Nebl	>tr|B7ZCI2|B7ZCI2_MOUSE Nebulette OS=Mus musculus GN=Nebl PE=2 SV=1	1	9	1	0	9	1	0	10.7	1.9	0	116.01	1014	1014	1	1																								1	-2	10.7	191200
B7ZCJ1;B7ZCJ0;G3UWM5;G3UX38;A2BHQ2;F6WQR2	B7ZCJ1;B7ZCJ0;G3UWM5	68;66;49;20;3;2	68;66;49;20;3;2	3;1;1;0;0;1		Arhgap21	>tr|B7ZCJ1|B7ZCJ1_MOUSE Rho GTPase-activating protein 21 OS=Mus musculus GN=Arhgap21 PE=1 SV=1;>tr|B7ZCJ0|B7ZCJ0_MOUSE Rho GTPase-activating protein 21 OS=Mus musculus GN=Arhgap21 PE=1 SV=1;>tr|G3UWM5|G3UWM5_MOUSE Rho GTPase-activating protein 21 (Fragment	6	68	68	3	68	68	3	47.2	47.2	2.1	216.98	1955	1955;1945;1263;396;145;31	12.5	3	2	4	3	11	1	3	4	5	2	4	1	1	6	5	6	8	2	1	8	4	1	1	5	0	277.63	47.2	32646000
B7ZCR6;Q6PHP4;F6R5G3;F6PYY4;B7ZCR5;B7ZCR8	B7ZCR6;Q6PHP4	19;18;2;1;1;1	19;18;2;1;1;1	19;18;2;1;1;1		Znf512b	>tr|B7ZCR6|B7ZCR6_MOUSE Protein Znf512b OS=Mus musculus GN=Znf512b PE=2 SV=1;>tr|Q6PHP4|Q6PHP4_MOUSE MCG140111, isoform CRA_c (Fragment) OS=Mus musculus GN=Znf512b PE=2 SV=1	6	19	19	19	19	19	19	30	30	30	95.329	869	869;879;103;55;65;71	15.6				3								1	3	1		5	3	3		5	1	1			0	55.324	30	3348300
Q9CX84;Q8BFU4;B7ZCT1;B7ZCT0;F6WK59	Q9CX84;Q8BFU4;B7ZCT1	6;6;6;2;1	5;5;5;2;1	5;5;5;2;1	Regulator of G-protein signaling 19	Rgs19	>sp|Q9CX84|RGS19_MOUSE Regulator of G-protein signaling 19 OS=Mus musculus GN=Rgs19 PE=2 SV=1;>tr|Q8BFU4|Q8BFU4_MOUSE GAIP/RGS19 short isoform OS=Mus musculus GN=Rgs19 PE=2 SV=1;>tr|B7ZCT1|B7ZCT1_MOUSE Regulator of G-protein-signaling 19 OS=Mus musculus GN	5	6	5	5	6	5	5	34.3	31	31	24.677	216	216;194;243;160;51	11.9	1								1	1		2	2					1	1						0	5.6124	34.3	944760
Q8CBW3-4;B7ZCU4;B7ZCU0;Q8CBW3-2	Q8CBW3-4;B7ZCU4;B7ZCU0;Q8CBW3-2	19;19;19;19	1;1;1;1	1;1;1;1	Abl interactor 1	Abi1	>sp|Q8CBW3-4|ABI1_MOUSE Isoform 4 of Abl interactor 1 OS=Mus musculus GN=Abi1;>tr|B7ZCU4|B7ZCU4_MOUSE Abl interactor 1 OS=Mus musculus GN=Abi1 PE=1 SV=1;>tr|B7ZCU0|B7ZCU0_MOUSE Abl interactor 1 OS=Mus musculus GN=Abi1 PE=1 SV=1;>sp|Q8CBW3-2|ABI1_MOUSE Isof	4	19	1	1	19	1	1	46.9	8.2	8.2	51.589	475	475;451;480;446	16.5																1	1								0	8.2669	46.9	413050
Q8CBW3;B7ZCU3;J3QNK8;Q8CBW3-3;B7ZCU2;B7ZCU5;Q8CBW3-5	Q8CBW3;B7ZCU3;J3QNK8;Q8CBW3-3;B7ZCU2;B7ZCU5;Q8CBW3-5	19;19;19;19;18;18;18	19;19;19;19;18;18;18	1;1;1;1;0;0;0	Abl interactor 1	Abi1	>sp|Q8CBW3|ABI1_MOUSE Abl interactor 1 OS=Mus musculus GN=Abi1 PE=1 SV=3;>tr|B7ZCU3|B7ZCU3_MOUSE Abl interactor 1 OS=Mus musculus GN=Abi1 PE=1 SV=1;>tr|J3QNK8|J3QNK8_MOUSE Abl interactor 1 OS=Mus musculus GN=Abi1 PE=1 SV=1;>sp|Q8CBW3-3|ABI1_MOUSE Isoform 3	7	19	19	1	19	19	1	46.6	46.6	8.3	52.287	481	481;452;481;476;393;422;388	8.04	3	9	8	3	2	1	4	2	5	3		2	2		2	2	1	1					1	3	0	277.79	46.6	83329000
B7ZDF7;Q3UJF1;B7ZDF5;Q9Z2V6;A2AWS5;B7ZDF4;B7ZDF6;B7ZDF3;D6RH93	B7ZDF7;Q3UJF1;B7ZDF5;Q9Z2V6;A2AWS5	21;21;21;20;19;6;5;2;1	20;20;20;19;18;6;5;2;1	19;19;19;18;17;5;5;2;1	Histone deacetylase 5	Hdac5	>tr|B7ZDF7|B7ZDF7_MOUSE Histone deacetylase 5 OS=Mus musculus GN=Hdac5 PE=2 SV=1;>tr|Q3UJF1|Q3UJF1_MOUSE Histone deacetylase 5 OS=Mus musculus GN=Hdac5 PE=2 SV=1;>tr|B7ZDF5|B7ZDF5_MOUSE Histone deacetylase 5 OS=Mus musculus GN=Hdac5 PE=2 SV=1;>sp|Q9Z2V6|HD	9	21	20	19	21	20	19	20.9	20.1	19.4	119.82	1102	1102;1115;1121;1113;1030;175;158;142;64	12.8	1	1		1	1			2	1	2	1	5		1	1	1		1		2	1	1	2		0	80.492	20.9	5603800
B7ZMP1;B7ZMP1-2;E9Q1R1	B7ZMP1;B7ZMP1-2	12;8;3	12;8;3	12;8;3	Probable Xaa-Pro aminopeptidase 3	Xpnpep3	>sp|B7ZMP1|XPP3_MOUSE Probable Xaa-Pro aminopeptidase 3 OS=Mus musculus GN=Xpnpep3 PE=2 SV=1;>sp|B7ZMP1-2|XPP3_MOUSE Isoform 2 of Probable Xaa-Pro aminopeptidase 3 OS=Mus musculus GN=Xpnpep3	3	12	12	12	12	12	12	37	37	37	56.677	506	506;386;205	13.8		3							1	1	2	1		1	2	2		2				2	1	1	0	114.9	37	8135900
B7ZMU0;Q8C5X2;Q8CCA0	B7ZMU0;Q8C5X2;Q8CCA0	3;3;3	2;2;2	2;2;2	DCN1-like protein;DCN1-like protein 4	Dcun1d4	>tr|B7ZMU0|B7ZMU0_MOUSE DCN1-like protein OS=Mus musculus GN=Dcun1d4 PE=2 SV=1;>tr|Q8C5X2|Q8C5X2_MOUSE DCN1-like protein OS=Mus musculus GN=Dcun1d4 PE=2 SV=1;>sp|Q8CCA0|DCNL4_MOUSE DCN1-like protein 4 OS=Mus musculus GN=Dcun1d4 PE=2 SV=1	3	3	2	2	3	2	2	11.3	8.6	8.6	29.855	257	257;306;292	18									1													1	1		0	5.2652	11.3	660990
B7ZMZ7	B7ZMZ7	57	2	2		Dip2c	>tr|B7ZMZ7|B7ZMZ7_MOUSE Dip2c protein OS=Mus musculus GN=Dip2c PE=2 SV=1	1	57	2	2	57	2	2	45.1	1.6	1.6	167.24	1527	1527	14.5													1			1									0	4.5115	45.1	439050
V9GWX9;V9GXL5;B7ZND9;V9GXN9;Q9D845-2;Q9D845	V9GWX9;V9GXL5;B7ZND9;V9GXN9;Q9D845-2;Q9D845	1;1;1;1;1;1	1;1;1;1;1;1	1;1;1;1;1;1	Testis-expressed sequence 9 protein	Tex9	>tr|V9GWX9|V9GWX9_MOUSE Testis-expressed sequence 9 protein (Fragment) OS=Mus musculus GN=Tex9 PE=4 SV=2;>tr|V9GXL5|V9GXL5_MOUSE Testis-expressed sequence 9 protein OS=Mus musculus GN=Tex9 PE=4 SV=1;>tr|B7ZND9|B7ZND9_MOUSE Testis-expressed sequence 9 prote	6	1	1	1	1	1	1	5.7	5.7	5.7	17.517	158	158;281;329;332;347;387	7							1																		0.0074114	1.3747	5.7	66987
B7ZNG0;E9QMU1;J3QNW9;B7ZNG0-2	B7ZNG0;E9QMU1;J3QNW9;B7ZNG0-2	4;4;4;4	3;3;3;3	3;3;3;3	Kinesin-like protein KIF7	Kif7	>sp|B7ZNG0|KIF7_MOUSE Kinesin-like protein KIF7 OS=Mus musculus GN=Kif7 PE=1 SV=1;>tr|E9QMU1|E9QMU1_MOUSE Kinesin-like protein KIF7 OS=Mus musculus GN=Kif7 PE=3 SV=1;>tr|J3QNW9|J3QNW9_MOUSE Kinesin-like protein KIF7 OS=Mus musculus GN=Kif7 PE=3 SV=1;>sp|B7	4	4	3	3	4	3	3	3.3	2.5	2.5	151.62	1348	1348;1347;1348;1347	14.3												1		1			1								9.993e-05	3.8256	3.3	161700
B7ZNL9;F8VQE6;F7CWI0;F6W3K2	B7ZNL9;F8VQE6	15;13;3;1	15;13;3;1	15;13;3;1		Tatdn2	>tr|B7ZNL9|B7ZNL9_MOUSE Protein Tatdn2 OS=Mus musculus GN=Tatdn2 PE=2 SV=1;>tr|F8VQE6|F8VQE6_MOUSE Protein Tatdn2 OS=Mus musculus GN=Tatdn2 PE=2 SV=1	4	15	15	15	15	15	15	23.6	23.6	23.6	87.561	783	783;722;147;138	10.2			1	1	2	2	1	1		2			2	1	2	2		1							0	42.623	23.6	1253800
B7ZNP3	B7ZNP3	6	1	1		Commd6	>tr|B7ZNP3|B7ZNP3_MOUSE COMM domain-containing protein 6 OS=Mus musculus GN=Commd6 PE=4 SV=1	1	6	1	1	6	1	1	79.5	10.8	10.8	9.4097	83	83	5					1																				0.006807	1.4495	79.5	154200
Q80TH2-2;B7ZNX6;Q80TH2;Q80TH2-1	Q80TH2-2;B7ZNX6;Q80TH2;Q80TH2-1	39;39;37;37	38;38;36;36	38;38;36;36	Protein LAP2	Erbb2ip	>sp|Q80TH2-2|LAP2_MOUSE Isoform 2 of Protein LAP2 OS=Mus musculus GN=Erbb2ip;>tr|B7ZNX6|B7ZNX6_MOUSE Erbb2ip protein OS=Mus musculus GN=Erbb2ip PE=1 SV=1;>sp|Q80TH2|LAP2_MOUSE Protein LAP2 OS=Mus musculus GN=Erbb2ip PE=1 SV=3;>sp|Q80TH2-1|LAP2_MOUSE Isofor	4	39	38	38	39	38	38	37	35.9	35.9	162.18	1450	1450;1411;1402;1376	13	1	4	2	1	2		3		1	4	2		3	1		2	2	4	4	2		3	3	1	0	213.14	37	15254000
Q65Z40;B7ZP47;F6YCH1	Q65Z40;B7ZP47	21;21;10	21;21;10	21;21;10	Wings apart-like protein homolog	Wapal	>sp|Q65Z40|WAPL_MOUSE Wings apart-like protein homolog OS=Mus musculus GN=Wapal PE=1 SV=2;>tr|B7ZP47|B7ZP47_MOUSE Wapal protein OS=Mus musculus GN=Wapal PE=1 SV=1	3	21	21	21	21	21	21	22.7	22.7	22.7	134.07	1200	1200;1194;430	13.6	1	1	2				2	3	1		2	1	4		2	1		4	2		2		2	2	0	130.87	22.7	7299900
O54972;E9QM80;B7ZP57;O54972-2;D3Z3P7;A2AKD9;Q3UGB2	O54972;E9QM80;B7ZP57;O54972-2	5;5;5;5;1;1;1	5;5;5;5;1;1;1	4;4;4;4;0;0;0	Protein CBFA2T3	Cbfa2t3	>sp|O54972|MTG16_MOUSE Protein CBFA2T3 OS=Mus musculus GN=Cbfa2t3 PE=1 SV=2;>tr|E9QM80|E9QM80_MOUSE Protein CBFA2T3 OS=Mus musculus GN=Cbfa2t3 PE=2 SV=1;>tr|B7ZP57|B7ZP57_MOUSE Core-binding factor, runt domain, alpha subunit 2, translocated to, 3 (Human) O	7	5	5	4	5	5	4	9.7	9.7	6.8	68.032	620	620;585;620;559;185;221;473	5.4	1	2						1						1											0	10.165	9.7	757920
P51954;B7ZWK0;F6R259	P51954;B7ZWK0	23;23;5	23;23;5	23;23;5	Serine/threonine-protein kinase Nek1	Nek1	>sp|P51954|NEK1_MOUSE Serine/threonine-protein kinase Nek1 OS=Mus musculus GN=Nek1 PE=1 SV=2;>tr|B7ZWK0|B7ZWK0_MOUSE Nek1 protein OS=Mus musculus GN=Nek1 PE=1 SV=1	3	23	23	23	23	23	23	26.4	26.4	26.4	136.69	1203	1203;1231;251	14.1		2	1	1	1	1	1				2	1	1	1	1		1	1	3	2	1	1		3	0	47.651	26.4	3720200
B7ZWL1;Q6ZQ08-2	B7ZWL1;Q6ZQ08-2	88;88	1;1	1;1	CCR4-NOT transcription complex subunit 1	Cnot1	>tr|B7ZWL1|B7ZWL1_MOUSE CCR4-NOT transcription complex subunit 1 OS=Mus musculus GN=Cnot1 PE=2 SV=1;>sp|Q6ZQ08-2|CNOT1_MOUSE Isoform 2 of CCR4-NOT transcription complex subunit 1 OS=Mus musculus GN=Cnot1	2	88	1	1	88	1	1	45.7	1.2	1.2	260.95	2326	2326;2371	16																1									0.0096786	1.2843	45.7	143510
B8JJ66;B8JJ69;F6X1P1;F6W3U3;B8JJ67	B8JJ66;B8JJ69;F6X1P1;F6W3U3	6;6;5;3;2	6;6;5;3;2	6;6;5;3;2		2310061I04Rik	>tr|B8JJ66|B8JJ66_MOUSE MCG141136, isoform CRA_a OS=Mus musculus GN=2310061I04Rik PE=4 SV=1;>tr|B8JJ69|B8JJ69_MOUSE Protein 2310061I04Rik OS=Mus musculus GN=2310061I04Rik PE=2 SV=1;>tr|F6X1P1|F6X1P1_MOUSE Protein 2310061I04Rik (Fragment) OS=Mus musculus GN	5	6	6	6	6	6	6	22.8	22.8	22.8	26.69	232	232;315;212;109;130	13.6			2	1										1		1		2	1	1	1				0	13.869	22.8	5120700
Q8BJ37;B8JJC1	Q8BJ37;B8JJC1	20;20	20;20	20;20	Tyrosyl-DNA phosphodiesterase 1	Tdp1	>sp|Q8BJ37|TYDP1_MOUSE Tyrosyl-DNA phosphodiesterase 1 OS=Mus musculus GN=Tdp1 PE=2 SV=2;>tr|B8JJC1|B8JJC1_MOUSE Tyrosyl-DNA phosphodiesterase 1 OS=Mus musculus GN=Tdp1 PE=4 SV=1	2	20	20	20	20	20	20	40.1	40.1	40.1	68.689	609	609;609	13.6			1		3		2		1	1	2	1	1	2	1		1	1	1		4		1	1	0	50.346	40.1	4668100
Q8CEE0;B8JJF0;B8JJE7;Q8CEE0-3;Q8CEE0-2	Q8CEE0;B8JJF0;B8JJE7;Q8CEE0-3;Q8CEE0-2	1;1;1;1;1	1;1;1;1;1	1;1;1;1;1	Centrosomal protein of 57 kDa	Cep57	>sp|Q8CEE0|CEP57_MOUSE Centrosomal protein of 57 kDa OS=Mus musculus GN=Cep57 PE=1 SV=2;>tr|B8JJF0|B8JJF0_MOUSE Centrosomal protein of 57 kDa (Fragment) OS=Mus musculus GN=Cep57 PE=2 SV=1;>tr|B8JJE7|B8JJE7_MOUSE Centrosomal protein of 57 kDa OS=Mus musculu	5	1	1	1	1	1	1	2.2	2.2	2.2	56.909	500	500;282;474;351;473	2		1																							0.0049688	1.6158	2.2	171550
P04186;B8JJM5;B8JJN0;F6XQ00;B8JJM6;F6VQX8;H3BK95;F6W2T4;B8JJM3;F6WZA2;CON__Q3KUS7	P04186;B8JJM5;B8JJN0;F6XQ00;B8JJM6;F6VQX8;H3BK95;F6W2T4;B8JJM3	15;15;15;13;13;13;10;9;8;1;1	15;15;15;13;13;13;10;9;8;1;1	15;15;15;13;13;13;10;9;8;1;1	Complement factor B;Complement factor B Ba fragment;Complement factor B Bb fragment	Cfb;Gm20547	>sp|P04186|CFAB_MOUSE Complement factor B OS=Mus musculus GN=Cfb PE=1 SV=2;>tr|B8JJM5|B8JJM5_MOUSE Complement factor B OS=Mus musculus GN=Cfb PE=3 SV=1;>tr|B8JJN0|B8JJN0_MOUSE Protein Gm20547 OS=Mus musculus GN=Gm20547 PE=3 SV=1;>tr|F6XQ00|F6XQ00_MOUSE Com	11	15	15	15	15	15	15	18.5	18.5	18.5	85.004	761	761;763;1276;711;713;971;296;259;234;81;760	9.82	1	1	3	1	2	1	1					1	1		1					1		1	2		0	24.67	18.5	1744000
B8JJZ4;Q3TPQ7;E9PZP6;L7N467;L7N247;K7N6W1;Q8C1K5;Q8C1G8;Q8BLB2;Q8BJ78;A2ARX2;A2AW64;F2Z412;D3Z288;F6ZHM5;A2ANU5;E9Q6B9;F7CWA7;A2AW65;Q9CXH3;L7N212;F8VPV1;K7N6H3;A2ANU7;L7N267;D3Z5Y8;F7A0E9;A2ARX0;A2AQA0;Q8BZW4-2;Q8BZW4	B8JJZ4;Q3TPQ7;E9PZP6;L7N467;L7N247;K7N6W1;Q8C1K5;Q8C1G8;Q8BLB2;Q8BJ78;A2ARX2;A2AW64;F2Z412;D3Z288;F6ZHM5;A2ANU5;E9Q6B9;F7CWA7;A2AW65;Q9CXH3;L7N212;F8VPV1;K7N6H3;A2ANU7;L7N267;D3Z5Y8;F7A0E9;A2ARX0;A2AQA0;Q8BZW4-2;Q8BZW4	2;1;1;1;1;1;1;1;1;1;1;1;1;1;1;1;1;1;1;1;1;1;1;1;1;1;1;1;1;1;1	1;0;0;0;0;0;0;0;0;0;0;0;0;0;0;0;0;0;0;0;0;0;1;0;0;0;0;0;0;0;0	1;0;0;0;0;0;0;0;0;0;0;0;0;0;0;0;0;0;0;0;0;0;1;0;0;0;0;0;0;0;0	Zinc finger protein 120	Zfp808;AW146154;Zfp97;B230307C23Rik;C330013J21Rik;Gm15446;Gm6710;4930522L14Rik;Zfp932;Gm14391;Zfp120;Gm14408;Gm10130;Gm11009;3300002I08Rik;Zfp951;Zfp934;Zfp937;Zfp960;Gm5141;Gm14443;Zfp442	>tr|B8JJZ4|B8JJZ4_MOUSE Protein Zfp808 OS=Mus musculus GN=Zfp808 PE=4 SV=1;>tr|Q3TPQ7|Q3TPQ7_MOUSE Expressed sequence AW146154 OS=Mus musculus GN=AW146154 PE=2 SV=1;>tr|E9PZP6|E9PZP6_MOUSE Protein Zfp97 OS=Mus musculus GN=Zfp97 PE=4 SV=1;>tr|L7N467|L7N467_	31	2	1	1	2	1	1	5.8	4.8	4.8	89.233	753	753;468;546;63;63;63;64;64;64;65;72;81;89;92;101;130;136;138;139;147;414;451;472;503;546;553;580;610;667;415;436	2		1																							0.0013054	2.1841	5.8	88620
B8JJZ7	B8JJZ7	2	2	2		Zfp81	>tr|B8JJZ7|B8JJZ7_MOUSE Protein Zfp81 OS=Mus musculus GN=Zfp81 PE=2 SV=1	1	2	2	2	2	2	2	5.3	5.3	5.3	61.992	531	531	14					1																		1		0.0035639	1.8215	5.3	32544
B8JK39;E9QAP0	B8JK39;E9QAP0	6;4	6;4	6;4		Itga9	>tr|B8JK39|B8JK39_MOUSE Protein Itga9 OS=Mus musculus GN=Itga9 PE=2 SV=1;>tr|E9QAP0|E9QAP0_MOUSE Protein Itga9 OS=Mus musculus GN=Itga9 PE=2 SV=1	2	6	6	6	6	6	6	6.9	6.9	6.9	114.41	1036	1036;450	9.83						1	2		1	1										1					0	13.751	6.9	1072500
Q8VHH7;B8JK56	Q8VHH7;B8JK56	21;21	21;21	21;21	Adenylate cyclase type 3	Adcy3	>sp|Q8VHH7|ADCY3_MOUSE Adenylate cyclase type 3 OS=Mus musculus GN=Adcy3 PE=2 SV=2;>tr|B8JK56|B8JK56_MOUSE Adenylate cyclase type 3 OS=Mus musculus GN=Adcy3 PE=3 SV=1	2	21	21	21	21	21	21	20.3	20.3	20.3	129.08	1145	1145;1144	12.9		1	4	1				1	2	2		3	2	6	1	2	1	2		3			2	1	0	173.2	20.3	6426000
B8JK87;Q8K371;Q3TP05;B8JK81;B8JK82;B8JK86;B8JK84;B8JK83	B8JK87;Q8K371;Q3TP05;B8JK81	8;7;7;4;3;3;2;2	8;7;7;4;3;3;2;2	8;7;7;4;3;3;2;2	Angiomotin-like protein 2	Amotl2	>tr|B8JK87|B8JK87_MOUSE Angiomotin-like protein 2 OS=Mus musculus GN=Amotl2 PE=2 SV=1;>sp|Q8K371|AMOL2_MOUSE Angiomotin-like protein 2 OS=Mus musculus GN=Amotl2 PE=2 SV=1;>tr|Q3TP05|Q3TP05_MOUSE Angiomotin-like protein 2 OS=Mus musculus GN=Amotl2 PE=2 SV=1	8	8	8	8	8	8	8	14	14	14	88.934	805	805;772;718;554;193;220;83;86	10.4			1	2	1	1						1	1				2						1		0	14.221	14	14309000
B8JKV0;B8JKU8;B8JKU9	B8JKV0;B8JKU8	6;6;1	6;6;1	6;6;1		Amn1	>tr|B8JKV0|B8JKV0_MOUSE Protein Amn1 OS=Mus musculus GN=Amn1 PE=2 SV=1;>tr|B8JKU8|B8JKU8_MOUSE Protein Amn1 OS=Mus musculus GN=Amn1 PE=2 SV=1	3	6	6	6	6	6	6	26.7	26.7	26.7	28.466	258	258;215;121	18.5										1		1									2		1	1	0	13.298	26.7	759580
B8QI34;Q8BSS9	B8QI34;Q8BSS9	63;62	59;58	40;39	Liprin-alpha-2	Ppfia2	>tr|B8QI34|B8QI34_MOUSE Liprin-alpha 2 OS=Mus musculus GN=Ppfia2 PE=1 SV=1;>sp|Q8BSS9|LIPA2_MOUSE Liprin-alpha-2 OS=Mus musculus GN=Ppfia2 PE=1 SV=2	2	63	59	40	63	59	40	54.2	51.3	39.3	143.33	1257	1257;1257	11	2	7	7	9	3	9	2	2	5	9	1	5	3	5	11	4	1	3	2	3	6		3	3	0	323.31	54.2	66288000
B8QI35;P60469;F6UYF1	B8QI35;P60469;F6UYF1	64;52;51	64;52;51	57;46;47	Liprin-alpha-3	Ppfia3	>tr|B8QI35|B8QI35_MOUSE Liprin-alpha 3 OS=Mus musculus GN=Ppfia3 PE=1 SV=1;>sp|P60469|LIPA3_MOUSE Liprin-alpha-3 OS=Mus musculus GN=Ppfia3 PE=1 SV=1;>tr|F6UYF1|F6UYF1_MOUSE Liprin-alpha-3 (Fragment) OS=Mus musculus GN=Ppfia3 PE=1 SV=1	3	64	64	57	64	64	57	54.7	54.7	49.8	133.42	1194	1194;1043;1034	10.8	4	13	11	5	8	4	6	5	6	2	5	9	1	2	4	3	4	7	3	7	5	8	3		0	323.31	54.7	95645000
B8QI36	B8QI36	60	45	44		Ppfia4	>tr|B8QI36|B8QI36_MOUSE Liprin-alpha 4 OS=Mus musculus GN=Ppfia4 PE=2 SV=1	1	60	45	44	60	45	44	53.6	42.3	41.7	133.71	1187	1187	12.4	1		3	7	3	1	6	3	2	3	3	9	8	3	1	2	1	1	3	4	3	1	3	4	0	323.31	53.6	41770000
B8XCJ6;Q8BLN6;I6L9J4;Q8BLN6-2;F6ZAB0	B8XCJ6;Q8BLN6	32;31;2;2;1	32;31;2;2;1	32;31;2;2;1	Protein unc-80 homolog	Unc80	>tr|B8XCJ6|B8XCJ6_MOUSE Protein unc-80 homolog OS=Mus musculus GN=Unc80 PE=2 SV=1;>sp|Q8BLN6|UNC80_MOUSE Protein unc-80 homolog OS=Mus musculus GN=Unc80 PE=1 SV=2	5	32	32	32	32	32	32	12.3	12.3	12.3	370.56	3326	3326;3261;298;273;281	11.3	1	5	2	2	1		2	1	2	4	1	1	1		2	1		1	2	4	1		3		0	77.294	12.3	3958500
B8ZXI1;Z4YJE9;B8ZXI1-2;D6RGP3	B8ZXI1;Z4YJE9;B8ZXI1-2	9;7;7;2	9;7;7;2	9;7;7;2	Queuine tRNA-ribosyltransferase subunit QTRTD1	Qtrtd1	>sp|B8ZXI1|QTRD1_MOUSE Queuine tRNA-ribosyltransferase subunit QTRTD1 OS=Mus musculus GN=Qtrtd1 PE=1 SV=2;>tr|Z4YJE9|Z4YJE9_MOUSE Queuine tRNA-ribosyltransferase subunit QTRTD1 OS=Mus musculus GN=Qtrtd1 PE=4 SV=1;>sp|B8ZXI1-2|QTRD1_MOUSE Isoform 2 of Queui	4	9	9	9	9	9	9	34.5	34.5	34.5	46.288	415	415;345;344;92	15.5						1	1	2					1	2	2		1		5	3			1		0	67.164	34.5	2948900
B9EHJ3	B9EHJ3	79	79	3		Tjp1	>tr|B9EHJ3|B9EHJ3_MOUSE Tight junction protein ZO-1 OS=Mus musculus GN=Tjp1 PE=1 SV=1	1	79	79	3	79	79	3	59.8	59.8	2	188.85	1685	1685	13.4	3	6	9	2	7	6	2	4	4	3		5	3	8	6	4	4	11	5	4	6	9	8	5	0	323.31	59.8	63975000
B9EHT4;D3Z115;D3YXY6;D3Z2W8	B9EHT4	23;6;2;2	23;6;2;2	23;6;2;2	CAP-Gly domain-containing linker protein 3	Clip3	>sp|B9EHT4|CLIP3_MOUSE CAP-Gly domain-containing linker protein 3 OS=Mus musculus GN=Clip3 PE=1 SV=1	4	23	23	23	23	23	23	50.6	50.6	50.6	59.586	547	547;133;80;84	13.9		1	1	2		1	1		2	1	2	1	1	1	2			2	4	5	1			1	0	105.36	50.6	12241000
B9EI21;O54836	B9EI21;O54836	8;7	8;7	8;7	Zinc finger matrin-type protein 3	Zmat3	>tr|B9EI21|B9EI21_MOUSE Zinc finger matrin type 3 OS=Mus musculus GN=Zmat3 PE=2 SV=1;>sp|O54836|ZMAT3_MOUSE Zinc finger matrin-type protein 3 OS=Mus musculus GN=Zmat3 PE=2 SV=1	2	8	8	8	8	8	8	49	49	49	32.05	290	290;290	11.9			2	1							2						1						2		0	43.836	49	2011500
Q3U564;B9EIX0;Q3U564-2	Q3U564;B9EIX0;Q3U564-2	15;15;15	15;15;15	15;15;15	mRNA-decapping enzyme 1B	Dcp1b	>sp|Q3U564|DCP1B_MOUSE mRNA-decapping enzyme 1B OS=Mus musculus GN=Dcp1b PE=2 SV=1;>tr|B9EIX0|B9EIX0_MOUSE DCP1 decapping enzyme homolog b (S. cerevisiae) OS=Mus musculus GN=Dcp1b PE=2 SV=1;>sp|Q3U564-2|DCP1B_MOUSE Isoform 2 of mRNA-decapping enzyme 1B OS=	3	15	15	15	15	15	15	30.6	30.6	30.6	62.72	578	578;578;545	13	1		1	2				2				2	2		1	1		1					2	2	0	71.3	30.6	1667800
B9EIZ7;Q920M5-4	B9EIZ7;Q920M5-4	7;7	5;5	2;2	Coronin;Coronin-6	Coro6	>tr|B9EIZ7|B9EIZ7_MOUSE Coronin OS=Mus musculus GN=Coro6 PE=2 SV=1;>sp|Q920M5-4|CORO6_MOUSE Isoform D of Coronin-6 OS=Mus musculus GN=Coro6	2	7	5	2	7	5	2	16.4	13.9	5.6	48.22	432	432;472	12			1			1	1	1																2	0	28.75	16.4	1083500
P54279;B9EJ22;F6TK25;E9QLM4	P54279;B9EJ22;F6TK25	8;8;4;3	8;8;4;3	8;8;4;3	Mismatch repair endonuclease PMS2	Pms2	>sp|P54279|PMS2_MOUSE Mismatch repair endonuclease PMS2 OS=Mus musculus GN=Pms2 PE=2 SV=1;>tr|B9EJ22|B9EJ22_MOUSE Mismatch repair endonuclease PMS2 OS=Mus musculus GN=Pms2 PE=2 SV=1;>tr|F6TK25|F6TK25_MOUSE Mismatch repair endonuclease PMS2 (Fragment) OS=Mu	4	8	8	8	8	8	8	12.7	12.7	12.7	95.224	859	859;859;173;461	14.4						1	1		1					1	1					1	1		1		0	19.461	12.7	553120
B9EJ54;E9Q880	B9EJ54	57;12	57;12	57;12		Nup205	>tr|B9EJ54|B9EJ54_MOUSE MCG21756, isoform CRA_b OS=Mus musculus GN=Nup205 PE=2 SV=1	2	57	57	57	57	57	57	37.4	37.4	37.4	227.46	2008	2008;322	13.8	1	2	4	10	3	1	2	2	5	1	1	2	3	4	8	1	6	4	5	12	6	6	4		0	288.18	37.4	34044000
B9EJ80	B9EJ80	46	46	46		Pdzd8	>tr|B9EJ80|B9EJ80_MOUSE PDZ domain containing 8 OS=Mus musculus GN=Pdzd8 PE=1 SV=1	1	46	46	46	46	46	46	45.2	45.2	45.2	127.74	1147	1147	13.6	6	3	1	1	4	2	2	3	4		1	1	8	3	4	2	2	5	5	4		4	6	5	0	192.34	45.2	22932000
B9EJ86;G3X9N6	B9EJ86;G3X9N6	31;28	31;28	28;25	Oxysterol-binding protein	Osbpl8	>tr|B9EJ86|B9EJ86_MOUSE Oxysterol-binding protein OS=Mus musculus GN=Osbpl8 PE=1 SV=1;>tr|G3X9N6|G3X9N6_MOUSE Oxysterol-binding protein OS=Mus musculus GN=Osbpl8 PE=1 SV=1	2	31	31	28	31	31	28	44.3	44.3	41.4	101.27	889	889;847	13.2	1	3	4	1		2	1		5	4	1	2	3		2	4	3	2	2	1	2	3	5	1	0	153.66	44.3	19573000
B9EJA2;B9EJA2-5;B9EJA2-4;B9EJA2-3;D3Z1E3;F6Q1W8;D3Z551;F6XSM7;F7B1X5	B9EJA2;B9EJA2-5;B9EJA2-4;B9EJA2-3	37;37;36;32;12;10;6;2;1	37;37;36;32;12;10;6;2;1	5;5;4;0;0;5;0;2;1	Cortactin-binding protein 2	Cttnbp2	>sp|B9EJA2|CTTB2_MOUSE Cortactin-binding protein 2 OS=Mus musculus GN=Cttnbp2 PE=1 SV=2;>sp|B9EJA2-5|CTTB2_MOUSE Isoform 5 of Cortactin-binding protein 2 OS=Mus musculus GN=Cttnbp2;>sp|B9EJA2-4|CTTB2_MOUSE Isoform 4 of Cortactin-binding protein 2 OS=Mus mu	9	37	37	5	37	37	5	23	23	2.9	178.77	1648	1648;1607;1623;710;160;1139;94;193;60	11.6	2	4	4	3	2	2	4	1	6	4	1		1	3	1	1		1	4			5	4	3	0	246.93	23	27411000
B9EJA2-2	B9EJA2-2	33	1	1	Cortactin-binding protein 2	Cttnbp2	>sp|B9EJA2-2|CTTB2_MOUSE Isoform 2 of Cortactin-binding protein 2 OS=Mus musculus GN=Cttnbp2	1	33	1	1	33	1	1	58.3	5.6	5.6	67.548	630	630	17																	2								0.00029075	3.145	58.3	369780
Q9JHA8;B9EJA5	Q9JHA8;B9EJA5	3;3	3;3	3;3	von Willebrand factor A domain-containing protein 7	Vwa7	>sp|Q9JHA8|VWA7_MOUSE von Willebrand factor A domain-containing protein 7 OS=Mus musculus GN=Vwa7 PE=2 SV=1;>tr|B9EJA5|B9EJA5_MOUSE D17H6S56E-3 protein OS=Mus musculus GN=Vwa7 PE=2 SV=1	2	3	3	3	3	3	3	3.5	3.5	3.5	95.982	891	891;870	20.3																	1				1		1		0	6.1132	3.5	144120
B9EJI9	B9EJI9	4	4	4	Transmembrane protein 229A	Tmem229a	>sp|B9EJI9|T229A_MOUSE Transmembrane protein 229A OS=Mus musculus GN=Tmem229a PE=2 SV=1	1	4	4	4	4	4	4	13.2	13.2	13.2	41.525	371	371	8.75					1		1			1			1												0	6.9159	13.2	1869600
B9EJR8	B9EJR8	14	14	14		Heatr2	>tr|B9EJR8|B9EJR8_MOUSE HEAT repeat containing 2 OS=Mus musculus GN=Heatr2 PE=2 SV=1	1	14	14	14	14	14	14	18.5	18.5	18.5	93.85	853	853	15.4		1		1		1		1				1					1		1	4	1		1	1	0	39.441	18.5	2301200
Q8C176;B9EJX5	Q8C176;B9EJX5	12;12	12;12	12;12	Transcription initiation factor TFIID subunit 2	Taf2	>sp|Q8C176|TAF2_MOUSE Transcription initiation factor TFIID subunit 2 OS=Mus musculus GN=Taf2 PE=2 SV=2;>tr|B9EJX5|B9EJX5_MOUSE TAF2 RNA polymerase II, TATA box binding protein (TBP)-associated factor OS=Mus musculus GN=Taf2 PE=2 SV=1	2	12	12	12	12	12	12	14.1	14.1	14.1	127	1104	1104;1198	17.7					1					1		2	1						3	1			1	4	0	26.074	14.1	1618500
B9EKF4;G5E8L5;D3Z5F8	B9EKF4;G5E8L5	4;4;1	3;3;1	2;2;1		Zfp777	>tr|B9EKF4|B9EKF4_MOUSE Protein Zfp777 OS=Mus musculus GN=Zfp777 PE=2 SV=1;>tr|G5E8L5|G5E8L5_MOUSE MCG140820 OS=Mus musculus GN=Zfp777 PE=4 SV=1	3	4	3	2	4	3	2	8	7	6.1	99.477	885	885;841;174	15								1								1					1				0	6.0014	8	125880
B9EKI3;D6RJK7	B9EKI3;D6RJK7	32;18	32;18	32;18	TATA element modulatory factor	Tmf1	>sp|B9EKI3|TMF1_MOUSE TATA element modulatory factor OS=Mus musculus GN=Tmf1 PE=1 SV=2;>tr|D6RJK7|D6RJK7_MOUSE TATA element modulatory factor OS=Mus musculus GN=Tmf1 PE=1 SV=1	2	32	32	32	32	32	32	34.3	34.3	34.3	121.8	1091	1091;784	10.4	1	3		5	2	5	2	2	3	3	1	1	1	1			1		1	1	1	3	2	1	0	101.94	34.3	9348500
Q3TTA7;B9EKI5;Q3TTA7-2	Q3TTA7;B9EKI5;Q3TTA7-2	14;14;12	13;13;11	13;13;11	E3 ubiquitin-protein ligase CBL-B	Cblb	>sp|Q3TTA7|CBLB_MOUSE E3 ubiquitin-protein ligase CBL-B OS=Mus musculus GN=Cblb PE=1 SV=3;>tr|B9EKI5|B9EKI5_MOUSE Casitas B-lineage lymphoma b OS=Mus musculus GN=Cblb PE=1 SV=1;>sp|Q3TTA7-2|CBLB_MOUSE Isoform 2 of E3 ubiquitin-protein ligase CBL-B OS=Mus m	3	14	13	13	14	13	13	17.4	16.6	16.6	109.09	982	982;938;830	19.1		1								1								1	1	1	5		3	1	0	20.081	17.4	1488000
B9EKN8;P83510;E0CXD6;P83510-2;E0CZF8	B9EKN8;P83510;E0CXD6;P83510-2;E0CZF8	55;51;50;48;46	1;1;1;1;1	1;1;1;1;1	Traf2 and NCK-interacting protein kinase	Tnik	>tr|B9EKN8|B9EKN8_MOUSE TRAF2 and NCK interacting kinase OS=Mus musculus GN=Tnik PE=2 SV=1;>sp|P83510|TNIK_MOUSE Traf2 and NCK-interacting protein kinase OS=Mus musculus GN=Tnik PE=1 SV=2;>tr|E0CXD6|E0CXD6_MOUSE Traf2 and NCK-interacting protein kinase OS=	5	55	1	1	55	1	1	46.3	1.2	1.2	154.01	1352	1352;1323;1297;1289;1268	5					1																				1	-2	46.3	308990
B9EKR1	B9EKR1	53	53	53	Receptor-type tyrosine-protein phosphatase zeta	Ptprz1	>sp|B9EKR1|PRPTZ_MOUSE Receptor-type tyrosine-protein phosphatase zeta OS=Mus musculus GN=Ptprz1 PE=1 SV=1	1	53	53	53	53	53	53	30.8	30.8	30.8	254.4	2312	2312	13.6	3	2	3	1	5	6	5	8	2		4	7	6	7	19	13	9	1	2	5	9	3	4	4	0	323.31	30.8	166840000
B9EKS2	B9EKS2	41	41	4		Kdm3b	>tr|B9EKS2|B9EKS2_MOUSE Jumonji domain containing 1B OS=Mus musculus GN=Kdm3b PE=2 SV=1	1	41	41	4	41	41	4	33.2	33.2	4.8	191.46	1762	1762	11.4	1	3	2	4	2	5	2		1	4			3	3		2	1	2	2	1	1	2	2	2	0	87.228	33.2	9114100
Q61765;CON__A2A5Y0;E9PV64;CON__O76013;CON__O76014;Q6IFX3;CON__Q6IFU5;CON__O76015	Q61765;CON__A2A5Y0	13;13;2;2;2;2;1;1	13;13;2;2;2;2;1;1	2;2;0;0;0;0;0;0	Keratin, type I cuticular Ha1	Krt31	>sp|Q61765|K1H1_MOUSE Keratin, type I cuticular Ha1 OS=Mus musculus GN=Krt31 PE=2 SV=2;>A2A5Y0 TREMBL:A2A5Y0 Tax_Id=10090 Gene_Symbol=Krt31 keratin complex 1, acidic, gene 1	8	13	13	2	13	13	2	30.8	30.8	6.5	47.117	416	416;416;359;467;471;439;431;456	9.38			3	1	1			4			1	2	1	1			1				1				0	28.897	30.8	2136800
CON__ENSEMBL:ENSBTAP00000001528	CON__ENSEMBL:ENSBTAP00000001528	21	1	1			>ENSEMBL:ENSBTAP00000001528 (Bos taurus) similar to intersectin long isoform 4	1	21	1	1	21	1	1	15.3	0.6	0.6	137.98	1222	1222	19																			1						1	-2	15.3	535430
CON__ENSEMBL:ENSBTAP00000025008	CON__ENSEMBL:ENSBTAP00000025008	8	2	2			>ENSEMBL:ENSBTAP00000025008 (Bos taurus) hypothetical protein	1	8	2	2	8	2	2	11.4	4.3	4.3	59.299	536	536	8.67		1								1				1											0	6.143	11.4	316770
CON__ENSEMBL:ENSBTAP00000031900	CON__ENSEMBL:ENSBTAP00000031900	4	1	1			>ENSEMBL:ENSBTAP00000031900 (Bos taurus) 121 kDa protein	1	4	1	1	4	1	1	5.5	2.2	2.2	121.45	1064	1064	7							1																		1	-2	5.5	4166200
CON__P00761	CON__P00761	3	3	3			>P00761 SWISS-PROT:P00761|TRYP_PIG Trypsin - Sus scrofa (Pig).	1	3	3	3	3	3	3	16.5	16.5	16.5	24.409	231	231	11.2	2	5	2	1	1	1	2	1		2		1		1	1	1			1	3	1	2	2	1	0	12.234	16.5	78582000
P02104;CON__P02070;Q9CR49	P02104;CON__P02070;Q9CR49	2;2;1	1;1;1	0;0;0	Hemoglobin subunit epsilon-Y2	Hbb-y	>sp|P02104|HBE_MOUSE Hemoglobin subunit epsilon-Y2 OS=Mus musculus GN=Hbb-y PE=1 SV=2;>P02070 SWISS-PROT:P02070 (Bos taurus) Hemoglobin subunit beta;>tr|Q9CR49|Q9CR49_MOUSE Hemoglobin Y, beta-like embryonic chain OS=Mus musculus GN=Hbb-y PE=2 SV=1	3	2	1	0	2	1	0	12.9	6.1	0	16.136	147	147;145;147	21																					1				0.0063809	1.5159	12.9	44632
CON__P02533;Q61781;Q6IFX2;CON__Q6IFX2;CON__Q61782	CON__P02533;Q61781	15;8;5;5;3	14;7;5;5;3	5;1;1;1;1	Keratin, type I cytoskeletal 14	Krt14	>P02533 SWISS-PROT:P02533 Tax_Id=9606 Gene_Symbol=KRT14 Keratin, type I cytoskeletal 14;>sp|Q61781|K1C14_MOUSE Keratin, type I cytoskeletal 14 OS=Mus musculus GN=Krt14 PE=1 SV=2	5	15	14	5	15	14	5	36	34.1	16.1	51.621	472	472;484;452;452;93	13.4						1		3	2				3	1		2		1	1			2			0	49.393	36	4019700
CON__P02538;CON__P48668;CON__Q5XKE5;CON__P12035;Q99M73;CON__H-INV:HIT000016045;D3Z6R0	CON__P02538;CON__P48668	20;19;5;5;4;2;1	15;14;2;3;2;0;1	1;0;0;0;0;0;0			>P02538 SWISS-PROT:P02538 Tax_Id=9606 Gene_Symbol=KRT6A Keratin, type II cytoskeletal 6A;>P48668 SWISS-PROT:P48668 Tax_Id=9606 Gene_Symbol=KRT6C Keratin, type II cytoskeletal 6C	7	20	15	1	20	15	1	32.6	27.8	1.8	60.044	564	564;564;535;629;603;99;159	9.74	1	1			1	5	3	1								3	2	2							0	26.363	32.6	4961800
CON__P02662	CON__P02662	1	1	1			>P02662 SWISS-PROT:P02662 Alpha-S1-casein - Bos taurus (Bovine).	1	1	1	1	1	1	1	5	5	5	22.975	199	199	21																					1				0.0091645	1.3105	5	46334
CON__P02672	CON__P02672	1	1	1			>P02672 SWISS-PROT:P02672 (Bos taurus) Fibrinogen alpha chain precursor	1	1	1	1	1	1	1	3.6	3.6	3.6	67.011	615	615	10										1															0	4.2299	3.6	1369900
CON__P02768-1	CON__P02768-1	7	3	2			>P02768-1 SWISS-PROT:P02768-1 Tax_Id=9606 Gene_Symbol=ALB Isoform 1 of Serum albumin precursor	1	7	3	2	7	3	2	10.8	5.7	4.6	69.366	609	609	3.67		1	1			1																			0	3.8888	10.8	1013600
CON__P02769	CON__P02769	7	5	5			>P02769 SWISS-PROT:P02769 (Bos taurus) Bovine serum albumin precursor	1	7	5	5	7	5	5	13.2	9.7	9.7	69.293	607	607	14.1	2		1					1				1	1	1	2	1		1	1		1	1	1	1	0	26.391	13.2	43219000
CON__P04264	CON__P04264	34	34	21			>P04264 SWISS-PROT:P04264 Tax_Id=9606 Gene_Symbol=KRT1 Keratin, type II cytoskeletal 1	1	34	34	21	34	34	21	48.4	48.4	35.6	66.017	644	644	11.2	1	2	4	5	1	5	6	4	3	2	2	3	5	2	1	4	5	2	1	1	3	1	1	2	0	214.98	48.4	61707000
P05784;CON__P05784	P05784;CON__P05784	2;2	2;2	1;1	Keratin, type I cytoskeletal 18	Krt18	>sp|P05784|K1C18_MOUSE Keratin, type I cytoskeletal 18 OS=Mus musculus GN=Krt18 PE=1 SV=5;>P05784 SWISS-PROT:P05784 Tax_Id=10090 Gene_Symbol=Krt18 Keratin, type I cytoskeletal 18	2	2	2	1	2	2	1	6.9	6.9	4.7	47.538	423	423;423	15									1												1				0.0093325	1.2936	6.9	79822
CON__P08779;Q9Z2K1;CON__Q9Z2K1;CON__Q3ZAW8;Q61414;CON__A2A4G1;B1AQ77;Q9D312;CON__Q9D312;Q9Z320;CON__Q7Z3Y9;Q8VCW2	CON__P08779	15;5;5;5;4;4;4;2;2;1;1;1	8;1;1;1;0;0;0;0;0;0;0;0	6;1;1;1;0;0;0;0;0;0;0;0			>P08779 SWISS-PROT:P08779 Tax_Id=9606 Gene_Symbol=KRT16 Keratin, type I cytoskeletal 16	12	15	8	6	15	8	6	33.2	19	15	51.267	473	473;469;469;474;452;456;456;431;431;448;468;446	12.7	1					1		1	1		2			1				2		1				1	0	11.763	33.2	776560
CON__P13645;P08730-2;CON__Q7Z3Y8;CON__Q148H6;CON__Q7Z3Y7;CON__Q2M2I5	CON__P13645	23;2;2;2;2;1	23;2;2;2;2;1	15;0;0;0;0;0			>P13645 SWISS-PROT:P13645 Tax_Id=9606 Gene_Symbol=KRT10 Keratin, type I cytoskeletal 10	6	23	23	15	23	23	15	41.5	41.5	33.1	59.51	593	593;311;459;464;486;525	11.4				1		1	7	9	3	5	1	1			3	1	1	1	1	1	1		2	1	0	147.2	41.5	25244000
CON__P13647	CON__P13647	19	8	2			>P13647 SWISS-PROT:P13647 Tax_Id=9606 Gene_Symbol=KRT5 Keratin, type II cytoskeletal 5	1	19	8	2	19	8	2	31	15.8	4.2	62.378	590	590	10.3			1	1	1			1			2		1					1		1					0	18.604	31	12350000
CON__P15636	CON__P15636	11	11	11			>P15636 SWISS-PROT:P15636 Protease I precursor Lysyl endopeptidase Achromobacter lyticus.	1	11	11	11	11	11	11	17.9	17.9	17.9	68.124	653	653	12.5	13	7	5	1	1	1	6	2	3	1	1		2	6	7	1	1	1		2	7	4	8	10	0	323.31	17.9	214670000
CON__P35527	CON__P35527	24	24	24			>P35527 SWISS-PROT:P35527 Tax_Id=9606 Gene_Symbol=KRT9 Keratin, type I cytoskeletal 9	1	24	24	24	24	24	24	54.9	54.9	54.9	62.129	623	623	9.33	3	3	5	3	5	3	5	1		4	2	2	1		1	4	2		1	3	3				0	242.93	54.9	29176000
CON__P35908	CON__P35908	20	14	13			>P35908 SWISS-PROT:P35908 Tax_Id=9606 Gene_Symbol=KRT2 Keratin, type II cytoskeletal 2 epidermal	1	20	14	13	20	14	13	37.5	28.8	27.4	65.865	645	645	15.6						1			1			2	1		1	2	2	1	3		2				0	29.216	37.5	4844800
P02798;CON__P67983	P02798;CON__P67983	1;1	1;1	1;1	Metallothionein-2	Mt2	>sp|P02798|MT2_MOUSE Metallothionein-2 OS=Mus musculus GN=Mt2 PE=1 SV=2;>P67983 SWISS-PROT:P67983 (Bos taurus) Metallothionein-1A	2	1	1	1	1	1	1	19.7	19.7	19.7	6.1153	61	61;61	7						1	2	1																	0	6.6283	19.7	2991900
CON__Q2KIG3;Q9JHH6	CON__Q2KIG3;Q9JHH6	2;1	2;1	2;1	Carboxypeptidase B2	Cpb2	>Q2KIG3 TREMBL:Q2KIG3 (Bos taurus) Similar to carboxypeptidase B2;>sp|Q9JHH6|CBPB2_MOUSE Carboxypeptidase B2 OS=Mus musculus GN=Cpb2 PE=1 SV=1	2	2	2	2	2	2	2	5	5	5	48.821	423	423;422	9.67		1		1	1	1														1	1				0.0011201	2.2114	5	3261000
CON__Q32MB2;CON__Q7RTS7	CON__Q32MB2;CON__Q7RTS7	4;3	2;1	0;0			>Q32MB2 TREMBL:Q32MB2;Q86Y46 Tax_Id=9606 Gene_Symbol=KRT73 Keratin-73;>Q7RTS7 SWISS-PROT:Q7RTS7 Tax_Id=9606 Gene_Symbol=KRT74 Keratin, type II cytoskeletal 74	2	4	2	0	4	2	0	7.2	4.4	0	58.923	540	540;529	4	1						1																		0.0063803	1.5128	7.2	100170
E9Q1Y9;CON__Q61726	E9Q1Y9;CON__Q61726	16;16	2;2	0;0		5430421N21Rik	>tr|E9Q1Y9|E9Q1Y9_MOUSE Protein 5430421N21Rik OS=Mus musculus GN=5430421N21Rik PE=3 SV=1;>Q61726 TREMBL:Q61726 Tax_Id=10090 Gene_Symbol=5430421N21Rik Keratin type II	2	16	2	0	16	2	0	34	4.2	0	52.809	479	479;479	10							1						1												0.00029123	3.1846	34	112510
CON__Q7Z3Z0	CON__Q7Z3Z0	3	1	1			>Q7Z3Z0 SWISS-PROT:Q7Z3Z0 Tax_Id=9606 Gene_Symbol=KRT25 Keratin, type I cytoskeletal 25	1	3	1	1	3	1	1	10.7	6.7	6.7	49.317	450	450	22																						1			1	-2	10.7	1826700
CON__Q86YZ3	CON__Q86YZ3	1	1	1			>Q86YZ3 SWISS-PROT:Q86YZ3 Tax_Id=9606 Gene_Symbol=HRNR Hornerin	1	1	1	1	1	1	1	1.7	1.7	1.7	282.39	2850	2850	9									1																9.8834e-05	3.588	1.7	215140
CON__Q9D646;Q9D646	CON__Q9D646;Q9D646	10;10	1;1	0;0	Keratin, type I cuticular Ha4	Krt34	>Q9D646 TREMBL:Q9D646 Tax_Id=10090 Gene_Symbol=Krt34 10 days neonate skin cDNA, RIKEN full-length enriched library, clone:4733401E01 product:keratin complex 1, acidic, gene 4, full insert sequence;>sp|Q9D646|KRT34_MOUSE Keratin, type I cuticular Ha4 OS=Mus	2	10	1	0	10	1	0	28.8	3.1	0	44.56	392	392;392	22																						1			0	4.148	28.8	0
D0QMC3;Q08619;Q8CGE8	D0QMC3	15;4;4	15;4;4	10;2;2	Myeloid cell nuclear differentiation antigen-like protein	Mndal	>sp|D0QMC3|MNDAL_MOUSE Myeloid cell nuclear differentiation antigen-like protein OS=Mus musculus GN=Mndal PE=1 SV=1	3	15	15	10	15	15	10	38.7	38.7	24.2	60.526	538	538;425;404	11.4		3	2	1	1	1					2			1	1	2	2	1			1	1	1		0	140.24	38.7	6851800
D3YTN4;D3YWB5;Q99JY3	D3YTN4;D3YWB5;Q99JY3	6;3;3	6;3;3	6;3;3	GTPase IMAP family member 4	Gimap4	>tr|D3YTN4|D3YTN4_MOUSE GTPase IMAP family member 4 OS=Mus musculus GN=Gimap4 PE=2 SV=1;>tr|D3YWB5|D3YWB5_MOUSE GTPase IMAP family member 4 OS=Mus musculus GN=Gimap4 PE=2 SV=1;>sp|Q99JY3|GIMA4_MOUSE GTPase IMAP family member 4 OS=Mus musculus GN=Gimap4 PE=	3	6	6	6	6	6	6	23.2	23.2	23.2	38.044	328	328;200;219	3.3	3	3	1	1	1							1													0	15.526	23.2	734410
D3YTP3	D3YTP3	14	14	14		Mtx3	>tr|D3YTP3|D3YTP3_MOUSE Protein Mtx3 OS=Mus musculus GN=Mtx3 PE=4 SV=2	1	14	14	14	14	14	14	55.8	55.8	55.8	34.89	312	312	9.71	4	3		1	2	3							2								1	2	1	2	0	54.444	55.8	17866000
D3YTQ3;F6VQH5	D3YTQ3;F6VQH5	20;18	19;17	2;0		Hnrnpdl	>tr|D3YTQ3|D3YTQ3_MOUSE Heterogeneous nuclear ribonucleoprotein D-like OS=Mus musculus GN=Hnrnpdl PE=2 SV=1;>tr|F6VQH5|F6VQH5_MOUSE Heterogeneous nuclear ribonucleoprotein D-like (Fragment) OS=Mus musculus GN=Hnrnpdl PE=4 SV=1	2	20	19	2	20	19	2	35	33.1	5.2	46.27	420	420;323	10.5	3	4	4	2	3	4	7	8	4	2	1	1	3		1				5	2	3	5	1	1	0	103.38	35	79650000
O70628;D3YTQ4;F6ZAU1;D3Z408	O70628;D3YTQ4	11;11;5;3	11;11;5;3	11;11;5;3	High affinity cGMP-specific 3,5-cyclic phosphodiesterase 9A	Pde9a	>sp|O70628|PDE9A_MOUSE High affinity cGMP-specific 3,5-cyclic phosphodiesterase 9A OS=Mus musculus GN=Pde9a PE=2 SV=1;>tr|D3YTQ4|D3YTQ4_MOUSE High affinity cGMP-specific 3,5-cyclic phosphodiesterase 9A OS=Mus musculus GN=Pde9a PE=2 SV=1	4	11	11	11	11	11	11	25.1	25.1	25.1	61.635	534	534;508;180;80	9.71	2			1	2	2	1	1				1		1							1		2		0	26.512	25.1	4460700
G5E832;D3YTR0;Q9Z1K7;D3YYQ9;D3Z3K9;D3Z344	G5E832;D3YTR0;Q9Z1K7	52;52;51;3;3;2	52;52;51;3;3;2	52;52;51;3;3;2	Adenomatous polyposis coli protein 2	Apc2	>tr|G5E832|G5E832_MOUSE Adenomatosis polyposis coli 2 OS=Mus musculus GN=Apc2 PE=4 SV=1;>tr|D3YTR0|D3YTR0_MOUSE Adenomatous polyposis coli protein 2 OS=Mus musculus GN=Apc2 PE=4 SV=1;>sp|Q9Z1K7|APC2_MOUSE Adenomatous polyposis coli protein 2 OS=Mus musculu	6	52	52	52	52	52	52	31.6	31.6	31.6	243.11	2274	2274;2303;2274;93;123;125	11.6	1	5	1	4	4	3	1	6	1	4	1	1	3	2	3	2		3	1	4	1	1	4	2	0	161.99	31.6	8735500
Q8R0G7;D3YTR6;D3YWU4;D3YWA9;D6REG2	Q8R0G7;D3YTR6;D3YWU4;D3YWA9	6;6;3;3;1	6;6;3;3;1	6;6;3;3;1	Protein spinster homolog 1	Spns1	>sp|Q8R0G7|SPNS1_MOUSE Protein spinster homolog 1 OS=Mus musculus GN=Spns1 PE=2 SV=1;>tr|D3YTR6|D3YTR6_MOUSE Protein spinster homolog 1 OS=Mus musculus GN=Spns1 PE=2 SV=1;>tr|D3YWU4|D3YWU4_MOUSE Protein spinster homolog 1 (Fragment) OS=Mus musculus GN=Spns	5	6	6	6	6	6	6	14.6	14.6	14.6	56.708	528	528;476;239;453;165	7.91			2			1	1	3	2	1						1									0	32.064	14.6	2158000
Q9R0P6;D3YWT0;D3Z569;D3YTS1	Q9R0P6;D3YWT0;D3Z569;D3YTS1	7;7;7;7	7;7;7;7	7;7;7;7	Signal peptidase complex catalytic subunit SEC11A	Sec11a	>sp|Q9R0P6|SC11A_MOUSE Signal peptidase complex catalytic subunit SEC11A OS=Mus musculus GN=Sec11a PE=2 SV=1;>tr|D3YWT0|D3YWT0_MOUSE Signal peptidase complex catalytic subunit SEC11A OS=Mus musculus GN=Sec11a PE=2 SV=1;>tr|D3Z569|D3Z569_MOUSE Sec11-like 1	4	7	7	7	7	7	7	27.9	27.9	27.9	20.626	179	179;170;190;247	14.1								2	1	1	1	3	1		1	2	4	2			1				0	89.905	27.9	11529000
Q68FD9;D3YTS3;F7ATU7	Q68FD9;D3YTS3;F7ATU7	25;25;18	25;25;18	25;25;18	UPF0606 protein KIAA1549	Kiaa1549;D630045J12Rik	>sp|Q68FD9|K1549_MOUSE UPF0606 protein KIAA1549 OS=Mus musculus GN=Kiaa1549 PE=1 SV=3;>tr|D3YTS3|D3YTS3_MOUSE Protein D630045J12Rik OS=Mus musculus GN=D630045J12Rik PE=1 SV=1;>tr|F7ATU7|F7ATU7_MOUSE Protein D630045J12Rik (Fragment) OS=Mus musculus GN=D6300	3	25	25	25	25	25	25	17.6	17.6	17.6	209.22	1940	1940;1661;818	13.3	2		1			5	3	2			2		1			1		6	4		3	2		1	0	151.07	17.6	9498300
D3YTT6;Q9DBS9;D3Z194;F8WH20;D3YVF7	D3YTT6;Q9DBS9;D3Z194;F8WH20	14;13;13;12;1	12;11;11;10;1	12;11;11;10;1	Oxysterol-binding protein;Oxysterol-binding protein-related protein 3	Osbpl3	>tr|D3YTT6|D3YTT6_MOUSE Oxysterol-binding protein OS=Mus musculus GN=Osbpl3 PE=1 SV=1;>sp|Q9DBS9|OSBL3_MOUSE Oxysterol-binding protein-related protein 3 OS=Mus musculus GN=Osbpl3 PE=1 SV=2;>tr|D3Z194|D3Z194_MOUSE Oxysterol-binding protein OS=Mus musculus G	5	14	12	12	14	12	12	21	19.5	19.5	100.5	886	886;855;850;819;144	11.6	1		1				1	1	1	1		2	1	1					1		1	1			0	27.047	21	1430800
Q6KAQ7;D3YTT9;Q6KAQ7-2;Q6KAQ7-3	Q6KAQ7;D3YTT9;Q6KAQ7-2;Q6KAQ7-3	5;5;3;3	5;5;3;3	5;5;3;3	ZZ-type zinc finger-containing protein 3	Zzz3	>sp|Q6KAQ7|ZZZ3_MOUSE ZZ-type zinc finger-containing protein 3 OS=Mus musculus GN=Zzz3 PE=1 SV=2;>tr|D3YTT9|D3YTT9_MOUSE ZZ-type zinc finger-containing protein 3 OS=Mus musculus GN=Zzz3 PE=1 SV=1;>sp|Q6KAQ7-2|ZZZ3_MOUSE Isoform 2 of ZZ-type zinc finger-con	4	5	5	5	5	5	5	7	7	7	102.31	910	910;909;409;413	14.2									1		1			1				1	1						0	5.9665	7	301660
Q62442;D3YTU0;Q62442-2	Q62442;D3YTU0;Q62442-2	9;9;9	6;6;6	6;6;6	Vesicle-associated membrane protein 1	Vamp1	>sp|Q62442|VAMP1_MOUSE Vesicle-associated membrane protein 1 OS=Mus musculus GN=Vamp1 PE=1 SV=1;>tr|D3YTU0|D3YTU0_MOUSE Vesicle-associated membrane protein 1 OS=Mus musculus GN=Vamp1 PE=2 SV=1;>sp|Q62442-2|VAMP1_MOUSE Isoform 2 of Vesicle-associated membra	3	9	6	6	9	6	6	71.2	65.3	65.3	12.89	118	118;171;117	12.1	5	4	2													4	1	2		2	5	1	1		0	323.31	71.2	67805000
Q3U0K8;D3YTU2;Q3U0K8-3;Q3U0K8-2	Q3U0K8;D3YTU2;Q3U0K8-3;Q3U0K8-2	21;21;21;20	21;21;21;20	21;21;21;20	Prolyl 3-hydroxylase OGFOD1	Ogfod1	>sp|Q3U0K8|OGFD1_MOUSE Prolyl 3-hydroxylase OGFOD1 OS=Mus musculus GN=Ogfod1 PE=2 SV=1;>tr|D3YTU2|D3YTU2_MOUSE Prolyl 3-hydroxylase OGFOD1 OS=Mus musculus GN=Ogfod1 PE=2 SV=1;>sp|Q3U0K8-3|OGFD1_MOUSE Isoform 3 of Prolyl 3-hydroxylase OGFOD1 OS=Mus musculus	4	21	21	21	21	21	21	45.9	45.9	45.9	62.734	545	545;530;544;502	13.3	2	2	3		2		1					2		1	3		3	1	4	3	1		1	2	0	129.28	45.9	6587300
D3YTU8;Q9D099	D3YTU8;Q9D099	1;1	1;1	1;1	Alkaline ceramidase 3	Acer3	>tr|D3YTU8|D3YTU8_MOUSE Alkaline ceramidase 3 OS=Mus musculus GN=Acer3 PE=4 SV=1;>sp|Q9D099|ACER3_MOUSE Alkaline ceramidase 3 OS=Mus musculus GN=Acer3 PE=2 SV=1	2	1	1	1	1	1	1	6.7	6.7	6.7	26.757	225	225;267	5					1																				0	21.794	6.7	1167000
Q9R1K5;D3YTV2;F8WJ80	Q9R1K5;D3YTV2;F8WJ80	11;11;6	11;11;6	11;11;6	Fizzy-related protein homolog	Fzr1	>sp|Q9R1K5|FZR_MOUSE Fizzy-related protein homolog OS=Mus musculus GN=Fzr1 PE=1 SV=1;>tr|D3YTV2|D3YTV2_MOUSE Fizzy-related protein homolog OS=Mus musculus GN=Fzr1 PE=1 SV=1;>tr|F8WJ80|F8WJ80_MOUSE Fizzy-related protein homolog OS=Mus musculus GN=Fzr1 PE=1	3	11	11	11	11	11	11	34.3	34.3	34.3	54.688	493	493;404;361	14.3		1	1							1		1		1	2			1	1	1		2			0	46.484	34.3	1272300
D3YTV3;Q9DBV3	D3YTV3;Q9DBV3	6;5	6;5	6;5	Probable ATP-dependent RNA helicase DHX34	Dhx34	>tr|D3YTV3|D3YTV3_MOUSE Probable ATP-dependent RNA helicase DHX34 OS=Mus musculus GN=Dhx34 PE=4 SV=1;>sp|Q9DBV3|DHX34_MOUSE Probable ATP-dependent RNA helicase DHX34 OS=Mus musculus GN=Dhx34 PE=2 SV=2	2	6	6	6	6	6	6	7	7	7	128.62	1145	1145;1145	14					1			1							1			2		1					0	8.4918	7	563560
D3YTV8;Q02357-2;G5E8J2;B7ZW98;G3UY11;D6RJ51	D3YTV8;Q02357-2;G5E8J2;B7ZW98;G3UY11	81;80;80;80;43;23	1;1;1;1;1;1	1;1;1;1;1;1	Ankyrin-1	Ank1	>tr|D3YTV8|D3YTV8_MOUSE Ankyrin-1 OS=Mus musculus GN=Ank1 PE=1 SV=1;>sp|Q02357-2|ANK1_MOUSE Isoform Br2 of Ankyrin-1 OS=Mus musculus GN=Ank1;>tr|G5E8J2|G5E8J2_MOUSE Ankyrin 1, erythroid OS=Mus musculus GN=Ank1 PE=1 SV=1;>tr|B7ZW98|B7ZW98_MOUSE Ank1 protein	6	81	1	1	81	1	1	54.1	0.8	0.8	205.85	1878	1878;1848;1848;1852;1057;572	21.5																					1	1			0.00029268	3.289	54.1	220060
Q80TS3;D3YTW7;D3YVT9;D3Z4S7;D3Z5M6;Q80TS3-5;Q80TS3-3;K3W4M8;D3Z634;D3Z593;D3Z3G4;D3YWR3;Q80TS3-4;Q80TS3-6	Q80TS3;D3YTW7;D3YVT9;D3Z4S7;D3Z5M6;Q80TS3-5;Q80TS3-3;K3W4M8;D3Z634;D3Z593;D3Z3G4;D3YWR3;Q80TS3-4;Q80TS3-6	49;49;49;49;49;49;49;47;46;46;46;40;35;25	49;49;49;49;49;49;49;47;46;46;46;40;35;25	0;0;0;0;0;0;0;0;0;0;0;0;0;0	Latrophilin-3	Lphn3	>sp|Q80TS3|LPHN3_MOUSE Latrophilin-3 OS=Mus musculus GN=Lphn3 PE=2 SV=3;>tr|D3YTW7|D3YTW7_MOUSE Latrophilin-3 OS=Mus musculus GN=Lphn3 PE=2 SV=1;>tr|D3YVT9|D3YVT9_MOUSE Latrophilin-3 OS=Mus musculus GN=Lphn3 PE=2 SV=1;>tr|D3Z4S7|D3Z4S7_MOUSE Latrophilin-3	14	49	49	0	49	49	0	40.9	40.9	0	171.08	1537	1537;1534;1550;1571;1580;1528;1543;1543;1460;1503;1512;1268;1298;645	14.5	2	3	2	2	2	3	3	2	1	6	6	2	2	1	2	7	4	4	8	7	5	7	7		0	323.31	40.9	41093000
Q91V88;D3YTX1;Q91V88-2;Q91V88-3;Q91V88-4;D3Z4D3	Q91V88;D3YTX1;Q91V88-2;Q91V88-3;Q91V88-4;D3Z4D3	4;4;4;4;4;3	4;4;4;4;4;3	4;4;4;4;4;3	Nephronectin	Npnt	>sp|Q91V88|NPNT_MOUSE Nephronectin OS=Mus musculus GN=Npnt PE=1 SV=1;>tr|D3YTX1|D3YTX1_MOUSE Nephronectin OS=Mus musculus GN=Npnt PE=2 SV=1;>sp|Q91V88-2|NPNT_MOUSE Isoform 2 of Nephronectin OS=Mus musculus GN=Npnt;>sp|Q91V88-3|NPNT_MOUSE Isoform 3 of Nephr	6	4	4	4	4	4	4	8.9	8.9	8.9	61.49	561	561;457;578;592;609;532	19																		2	1		1				0	13.143	8.9	184470
D3YTZ7;Q9CR30;D6RDE6;Q8VCY7	D3YTZ7;Q9CR30;D6RDE6;Q8VCY7	7;7;4;4	7;7;4;4	7;7;4;4	Josephin-2	Josd2	>tr|D3YTZ7|D3YTZ7_MOUSE Josephin-2 OS=Mus musculus GN=Josd2 PE=2 SV=1;>sp|Q9CR30|JOS2_MOUSE Josephin-2 OS=Mus musculus GN=Josd2 PE=2 SV=1;>tr|D6RDE6|D6RDE6_MOUSE Josephin-2 OS=Mus musculus GN=Josd2 PE=2 SV=1;>tr|Q8VCY7|Q8VCY7_MOUSE Josd2 protein OS=Mus mus	4	7	7	7	7	7	7	63.7	63.7	63.7	16.119	146	146;188;67;97	14.1					2								2	1	2			2	1	1					0	54.947	63.7	3419200
D3YTZ9;Q8BPM6;Q8BPM6-3;Q8BPM6-2	D3YTZ9;Q8BPM6;Q8BPM6-3;Q8BPM6-2	7;7;5;4	7;7;5;4	7;7;5;4	Protein RIC-3	Ric3	>tr|D3YTZ9|D3YTZ9_MOUSE Protein RIC-3 OS=Mus musculus GN=Ric3 PE=4 SV=1;>sp|Q8BPM6|RIC3_MOUSE Protein RIC-3 OS=Mus musculus GN=Ric3 PE=1 SV=2;>sp|Q8BPM6-3|RIC3_MOUSE Isoform 3 of Protein RIC-3 OS=Mus musculus GN=Ric3;>sp|Q8BPM6-2|RIC3_MOUSE Isoform 2 of Pr	4	7	7	7	7	7	7	22.7	22.7	22.7	40.196	366	366;367;228;208	8.44			2	1	2		1				1							1		1					0	14.899	22.7	1868500
Q7TN33;D3YU11;D6RHP1;D6RGB9;D3YX51;Q7TN33-2	Q7TN33;D3YU11;D6RHP1	9;9;8;4;3;3	9;9;8;4;3;3	6;6;5;3;2;2	CUGBP Elav-like family member 6	Celf6	>sp|Q7TN33|CELF6_MOUSE CUGBP Elav-like family member 6 OS=Mus musculus GN=Celf6 PE=2 SV=1;>tr|D3YU11|D3YU11_MOUSE CUGBP Elav-like family member 6 OS=Mus musculus GN=Celf6 PE=4 SV=1;>tr|D6RHP1|D6RHP1_MOUSE CUGBP Elav-like family member 6 OS=Mus musculus GN=	6	9	9	6	9	9	6	27	27	23.5	48.205	460	460;481;182;162;344;345	10.6			1	1		2		2	1				1		1	1		1			1				0	34.479	27	2397200
Q8K2T1;D3YU12;G5E8S7;Q8K2T1-2;Q8K2T1-3	Q8K2T1;D3YU12;G5E8S7;Q8K2T1-2;Q8K2T1-3	20;20;16;16;13	20;20;16;16;13	20;20;16;16;13	NmrA-like family domain-containing protein 1	Nmral1	>sp|Q8K2T1|NMRL1_MOUSE NmrA-like family domain-containing protein 1 OS=Mus musculus GN=Nmral1 PE=1 SV=1;>tr|D3YU12|D3YU12_MOUSE NmrA-like family domain-containing protein 1 OS=Mus musculus GN=Nmral1 PE=2 SV=1;>tr|G5E8S7|G5E8S7_MOUSE NmrA-like family domain	5	20	20	20	20	20	20	68.3	68.3	68.3	34.376	309	309;299;291;243;182	13.8	1	4	4	1	3	1			2	1				1	2		1	1	3	6	4		3	4	0	111.4	68.3	48208000
Q8VCM8;D3YU17;F6S731	Q8VCM8;D3YU17	21;21;3	21;21;3	21;21;3	Nicalin	Ncln	>sp|Q8VCM8|NCLN_MOUSE Nicalin OS=Mus musculus GN=Ncln PE=2 SV=2;>tr|D3YU17|D3YU17_MOUSE Nicalin OS=Mus musculus GN=Ncln PE=2 SV=1	3	21	21	21	21	21	21	33.9	33.9	33.9	62.907	563	563;562;64	13.1	2	1		2	2				1	3	8	5	5	2	1	2	3	3	2	2	3	1		1	0	163.74	33.9	36904000
Q8CHK3;D3YU33;F6UP63	Q8CHK3;D3YU33;F6UP63	6;6;3	6;6;3	6;6;3	Lysophospholipid acyltransferase 7	Mboat7	>sp|Q8CHK3|MBOA7_MOUSE Lysophospholipid acyltransferase 7 OS=Mus musculus GN=Mboat7 PE=2 SV=1;>tr|D3YU33|D3YU33_MOUSE Lysophospholipid acyltransferase 7 OS=Mus musculus GN=Mboat7 PE=2 SV=1;>tr|F6UP63|F6UP63_MOUSE Lysophospholipid acyltransferase 7 (Fragmen	3	6	6	6	6	6	6	16.5	16.5	16.5	53.435	473	473;344;123	14.8		1	1											2	2				1	1			2		0	34.597	16.5	4928000
D3YU39	D3YU39	4	4	1		Chpt1	>tr|D3YU39|D3YU39_MOUSE Cholinephosphotransferase 1 OS=Mus musculus GN=Chpt1 PE=2 SV=1	1	4	4	1	4	4	1	10.8	10.8	3.9	45.434	406	406	11.8						1						1	1			1									0.0010281	2.2376	10.8	453660
D3YU42;Q9CQ04	D3YU42;Q9CQ04	4;3	4;3	4;3	2-oxoglutarate and iron-dependent oxygenase domain-containing protein 2	Ogfod2	>tr|D3YU42|D3YU42_MOUSE 2-oxoglutarate and iron-dependent oxygenase domain-containing protein 2 OS=Mus musculus GN=Ogfod2 PE=2 SV=1;>sp|Q9CQ04|OGFD2_MOUSE 2-oxoglutarate and iron-dependent oxygenase domain-containing protein 2 OS=Mus musculus GN=Ogfod2 PE=	2	4	4	4	4	4	4	20.8	20.8	20.8	26.836	236	236;349	11.8					1				1					1					1						0	6.4034	20.8	557740
Q6P6L5;D3YU50;F6RQD1;F7D574	Q6P6L5;D3YU50	11;11;3;2	11;11;3;2	10;10;3;2		Mybpc1	>tr|Q6P6L5|Q6P6L5_MOUSE Protein Mybpc1 OS=Mus musculus GN=Mybpc1 PE=2 SV=1;>tr|D3YU50|D3YU50_MOUSE Protein Mybpc1 OS=Mus musculus GN=Mybpc1 PE=4 SV=1	4	11	11	10	11	11	10	10.4	10.4	9.4	126.2	1124	1124;1127;626;362	9	3	2	1									1		1					1	1				1	0	13.833	10.4	772170
P81270-2;D3YU51;P81270;E9PY05;I1E4Y2;P81270-3;P81270-4;H3BJC4;H3BKX4;P26323	P81270-2;D3YU51;P81270;E9PY05;I1E4Y2;P81270-3;P81270-4;H3BJC4;H3BKX4	5;5;4;4;4;4;4;3;3;1	5;5;4;4;4;4;4;3;3;1	5;5;4;4;4;4;4;3;3;1	Transcriptional regulator ERG	Erg	>sp|P81270-2|ERG_MOUSE Isoform 2 of Transcriptional regulator ERG OS=Mus musculus GN=Erg;>tr|D3YU51|D3YU51_MOUSE Transcriptional regulator ERG OS=Mus musculus GN=Erg PE=2 SV=1;>sp|P81270|ERG_MOUSE Transcriptional regulator ERG OS=Mus musculus GN=Erg PE=1 S	10	5	5	5	5	5	5	15.1	15.1	15.1	51.971	463	463;456;486;439;455;462;479;363;387;452	13.3			1	1					1												2	1			0	9.6687	15.1	556790
Q9WU40;E9QP59;D3YU56;Q9WU40-2	Q9WU40;E9QP59;D3YU56;Q9WU40-2	35;35;35;35	35;35;35;35	35;35;35;35	Inner nuclear membrane protein Man1	Lemd3	>sp|Q9WU40|MAN1_MOUSE Inner nuclear membrane protein Man1 OS=Mus musculus GN=Lemd3 PE=1 SV=2;>tr|E9QP59|E9QP59_MOUSE Inner nuclear membrane protein Man1 OS=Mus musculus GN=Lemd3 PE=1 SV=1;>tr|D3YU56|D3YU56_MOUSE Inner nuclear membrane protein Man1 OS=Mus m	4	35	35	35	35	35	35	52.7	52.7	52.7	100.31	921	921;918;940;943	13.6	1		1	2	2	1	2	3	3	2	2	5	1	4	6	3	1	2	1		2	4	5		0	198.37	52.7	13654000
Q9WVM3;D3YU58	Q9WVM3;D3YU58	21;21	21;21	21;21	Anaphase-promoting complex subunit 7	Anapc7	>sp|Q9WVM3|APC7_MOUSE Anaphase-promoting complex subunit 7 OS=Mus musculus GN=Anapc7 PE=1 SV=3;>tr|D3YU58|D3YU58_MOUSE Anaphase-promoting complex subunit 7 OS=Mus musculus GN=Anapc7 PE=1 SV=1	2	21	21	21	21	21	21	41.9	41.9	41.9	63.02	565	565;503	13.7	1	2	1		1	1				4			1		1	8		2		1	1	2	1	1	0	66.864	41.9	8229600
Q3UH68;D3YU59;D3YU22;D3Z589;Q3UH68-2;Q3UH68-3;D3YV55;F6X3N8;D6RHT2	Q3UH68;D3YU59;D3YU22;D3Z589;Q3UH68-2;Q3UH68-3	53;53;51;48;45;42;11;11;2	53;53;51;48;45;42;11;11;2	53;53;51;48;45;42;11;11;2	LIM and calponin homology domains-containing protein 1	Limch1	>sp|Q3UH68|LIMC1_MOUSE LIM and calponin homology domains-containing protein 1 OS=Mus musculus GN=Limch1 PE=1 SV=2;>tr|D3YU59|D3YU59_MOUSE LIM and calponin homology domains-containing protein 1 OS=Mus musculus GN=Limch1 PE=1 SV=1;>tr|D3YU22|D3YU22_MOUSE LIM	9	53	53	53	53	53	53	61	61	61	118.19	1057	1057;1083;1068;981;901;901;237;256;83	11.5	2	4	6	4	4	4	3	6	4		3	3	1		2	4	2	2	5	3	5	2	3	1	0	323.31	61	34181000
Q3TYU2;D6RHM2;D3YU82;Q3TYU2-2	Q3TYU2;D6RHM2;D3YU82;Q3TYU2-2	4;4;4;4	4;4;4;4	4;4;4;4	Probable cation-transporting ATPase 13A5	Atp13a5	>sp|Q3TYU2|AT135_MOUSE Probable cation-transporting ATPase 13A5 OS=Mus musculus GN=Atp13a5 PE=2 SV=2;>tr|D6RHM2|D6RHM2_MOUSE Probable cation-transporting ATPase 13A5 OS=Mus musculus GN=Atp13a5 PE=3 SV=1;>tr|D3YU82|D3YU82_MOUSE Probable cation-transporting	4	4	4	4	4	4	4	4.8	4.8	4.8	136.76	1216	1216;949;1171;905	8					1			1	1	1															0	11.514	4.8	179730
D3YWF5;D3Z5E5;D3YU88;E9PUQ3	D3YWF5;D3Z5E5;D3YU88;E9PUQ3	2;2;2;2	2;2;2;2	2;2;2;2		AU019823	>tr|D3YWF5|D3YWF5_MOUSE Protein AU019823 OS=Mus musculus GN=AU019823 PE=4 SV=1;>tr|D3Z5E5|D3Z5E5_MOUSE Protein AU019823 (Fragment) OS=Mus musculus GN=AU019823 PE=4 SV=1;>tr|D3YU88|D3YU88_MOUSE Protein AU019823 (Fragment) OS=Mus musculus GN=AU019823 PE=4 SV	4	2	2	2	2	2	2	19.2	19.2	19.2	14.995	125	125;203;214;292	15.5															1	1									0	4.8145	19.2	285090
P63034;D3YU96;Q99KH2;D3YU95;P63034-3;P63034-2;D6RCZ5;D3Z5C3	P63034;D3YU96;Q99KH2;D3YU95;P63034-3;P63034-2;D6RCZ5;D3Z5C3	23;23;23;23;23;23;16;13	22;22;22;22;22;22;15;12	15;15;15;15;15;15;9;8	Cytohesin-2	Cyth2	>sp|P63034|CYH2_MOUSE Cytohesin-2 OS=Mus musculus GN=Cyth2 PE=1 SV=2;>tr|D3YU96|D3YU96_MOUSE Cytohesin-2 OS=Mus musculus GN=Cyth2 PE=2 SV=1;>tr|Q99KH2|Q99KH2_MOUSE Cytohesin 2 OS=Mus musculus GN=Cyth2 PE=2 SV=1;>tr|D3YU95|D3YU95_MOUSE Cytohesin-2 OS=Mus mu	8	23	22	15	23	22	15	52.2	50.5	32.5	46.585	400	400;383;399;410;384;399;292;166	14.3			4			1	2	1				2	4	3	4	4	4	3	1	1	3	2	1		0	56.873	52.2	20364000
D3YUA0;Q99JH8;D3YU99;Q9CQM2	D3YUA0;Q99JH8;D3YU99;Q9CQM2	2;2;1;1	2;2;1;1	2;2;1;1	ER lumen protein-retaining receptor;ER lumen protein-retaining receptor 1;ER lumen protein-retaining receptor 2	Kdelr1;Kdelr2	>tr|D3YUA0|D3YUA0_MOUSE ER lumen protein retaining receptor OS=Mus musculus GN=Kdelr1 PE=2 SV=1;>sp|Q99JH8|ERD21_MOUSE ER lumen protein-retaining receptor 1 OS=Mus musculus GN=Kdelr1 PE=2 SV=1;>tr|D3YU99|D3YU99_MOUSE ER lumen protein retaining receptor OS=	4	2	2	2	2	2	2	20	20	20	17.504	150	150;212;138;212	14.3							1											2							0	6.8535	20	442360
D3YUA5;D3YUA8;Q8VBV4	D3YUA5;D3YUA8;Q8VBV4	4;4;4	4;4;4	4;4;4	F-box/WD repeat-containing protein 7	Fbxw7	>tr|D3YUA5|D3YUA5_MOUSE F-box/WD repeat-containing protein 7 OS=Mus musculus GN=Fbxw7 PE=4 SV=1;>tr|D3YUA8|D3YUA8_MOUSE F-box/WD repeat-containing protein 7 OS=Mus musculus GN=Fbxw7 PE=2 SV=1;>sp|Q8VBV4|FBXW7_MOUSE F-box/WD repeat-containing protein 7 OS=M	3	4	4	4	4	4	4	7.2	7.2	7.2	79.847	710	710;589;629	13.8											1	1		1				1							0	11.037	7.2	425070
Q80TD3;D3YUC5	Q80TD3;D3YUC5	1;1	1;1	1;1	Folliculin-interacting protein 2	Fnip2	>sp|Q80TD3|FNIP2_MOUSE Folliculin-interacting protein 2 OS=Mus musculus GN=Fnip2 PE=1 SV=2;>tr|D3YUC5|D3YUC5_MOUSE Folliculin-interacting protein 2 OS=Mus musculus GN=Fnip2 PE=1 SV=1	2	1	1	1	1	1	1	0.9	0.9	0.9	122.52	1108	1108;1138	5					1																				0.0081989	1.3416	0.9	34813
D3YUC9	D3YUC9	2	1	1		Msrb3	>tr|D3YUC9|D3YUC9_MOUSE Methionine-R-sulfoxide reductase B3, mitochondrial OS=Mus musculus GN=Msrb3 PE=2 SV=1	1	2	1	1	2	1	1	31.6	9.6	9.6	12.058	114	114	22																						1			0.0048789	1.6159	31.6	416030
D3YUD2;D3Z7L2	D3YUD2;D3Z7L2	11;10	1;1	1;1		Mllt4	>tr|D3YUD2|D3YUD2_MOUSE Afadin (Fragment) OS=Mus musculus GN=Mllt4 PE=1 SV=1;>tr|D3Z7L2|D3Z7L2_MOUSE Afadin (Fragment) OS=Mus musculus GN=Mllt4 PE=2 SV=2	2	11	1	1	11	1	1	50.2	5.7	5.7	26.648	229	229;221	19																			1						0.00029467	3.4497	50.2	357400
D3YUD3;Q9EPW0	D3YUD3;Q9EPW0	48;41	2;2	0;0	Type I inositol 3,4-bisphosphate 4-phosphatase	Inpp4a	>tr|D3YUD3|D3YUD3_MOUSE Type I inositol 3,4-bisphosphate 4-phosphatase OS=Mus musculus GN=Inpp4a PE=4 SV=1;>sp|Q9EPW0|INP4A_MOUSE Type I inositol 3,4-bisphosphate 4-phosphatase OS=Mus musculus GN=Inpp4a PE=2 SV=1	2	48	2	0	48	2	0	60.9	2.7	0	105.57	939	939;939	7							2																		1	-2	60.9	165430
Q91XB0;D3YUE0	Q91XB0;D3YUE0	4;4	4;4	4;4	Three-prime repair exonuclease 1	Trex1	>sp|Q91XB0|TREX1_MOUSE Three-prime repair exonuclease 1 OS=Mus musculus GN=Trex1 PE=1 SV=2;>tr|D3YUE0|D3YUE0_MOUSE Three-prime repair exonuclease 1 (Fragment) OS=Mus musculus GN=Trex1 PE=4 SV=1	2	4	4	4	4	4	4	17.5	17.5	17.5	33.675	314	314;150	11.5					1						1		1				1								0	11.393	17.5	308400
Q61398;D3YUE2;D3YZE3	Q61398;D3YUE2;D3YZE3	2;2;1	2;2;1	2;2;1	Procollagen C-endopeptidase enhancer 1	Pcolce	>sp|Q61398|PCOC1_MOUSE Procollagen C-endopeptidase enhancer 1 OS=Mus musculus GN=Pcolce PE=1 SV=2;>tr|D3YUE2|D3YUE2_MOUSE Procollagen C-endopeptidase enhancer 1 OS=Mus musculus GN=Pcolce PE=2 SV=1;>tr|D3YZE3|D3YZE3_MOUSE Procollagen C-endopeptidase enhance	3	2	2	2	2	2	2	5.6	5.6	5.6	50.167	468	468;493;214	8					1						1														0.00038388	2.9089	5.6	146760
D3YUE4	D3YUE4	6	6	6		Fam151b	>tr|D3YUE4|D3YUE4_MOUSE Protein Fam151b OS=Mus musculus GN=Fam151b PE=4 SV=1	1	6	6	6	6	6	6	32.3	32.3	32.3	31.408	279	279	12		1		1					1		1		1									1	1		0	17.911	32.3	1154400
Q8K4J6;D3YUG5;Q8K4J6-2;D3YUI2	Q8K4J6;D3YUG5;Q8K4J6-2;D3YUI2	9;9;9;8	8;8;8;7	8;8;8;7	MKL/myocardin-like protein 1	Mkl1	>sp|Q8K4J6|MKL1_MOUSE MKL/myocardin-like protein 1 OS=Mus musculus GN=Mkl1 PE=1 SV=2;>tr|D3YUG5|D3YUG5_MOUSE MKL/myocardin-like protein 1 (Fragment) OS=Mus musculus GN=Mkl1 PE=2 SV=1;>sp|Q8K4J6-2|MKL1_MOUSE Isoform 2 of MKL/myocardin-like protein 1 OS=Mus	4	9	8	8	9	8	8	11.1	9.8	9.8	102.54	964	964;705;929;879	10.1				2	1	1			1			1								1	1				0	13.524	11.1	1446900
Q6IFT4;D3YUH8;Q6IFT4-2	Q6IFT4;D3YUH8	17;17;3	17;17;3	17;17;3	Rho GTPase-activating protein 20	Arhgap20	>sp|Q6IFT4|RHG20_MOUSE Rho GTPase-activating protein 20 OS=Mus musculus GN=Arhgap20 PE=2 SV=1;>tr|D3YUH8|D3YUH8_MOUSE Rho GTPase-activating protein 20 OS=Mus musculus GN=Arhgap20 PE=2 SV=1	3	17	17	17	17	17	17	19	19	19	131.37	1182	1182;1146;217	12.7					3		2	1	2	1	1	1			2	3	2				1	1	1		0	61.498	19	2670600
D3YUJ3;E9Q226	D3YUJ3;E9Q226	6;5	5;4	5;4		Ccnyl1	>tr|D3YUJ3|D3YUJ3_MOUSE Protein Ccnyl1 OS=Mus musculus GN=Ccnyl1 PE=1 SV=1;>tr|E9Q226|E9Q226_MOUSE Protein Ccnyl1 OS=Mus musculus GN=Ccnyl1 PE=1 SV=1	2	6	5	5	6	5	5	15.8	13.6	13.6	41.6	367	367;291	13.7										2	1	1					1					1			0	24.6	15.8	1554900
E9Q9A0;D3YUL8;D3Z230;D3YTM1	E9Q9A0;D3YUL8;D3Z230;D3YTM1	48;48;46;42	48;48;46;42	2;2;0;0		Inpp4a	>tr|E9Q9A0|E9Q9A0_MOUSE Type I inositol 3,4-bisphosphate 4-phosphatase OS=Mus musculus GN=Inpp4a PE=2 SV=1;>tr|D3YUL8|D3YUL8_MOUSE Type I inositol 3,4-bisphosphate 4-phosphatase OS=Mus musculus GN=Inpp4a PE=2 SV=1;>tr|D3Z230|D3Z230_MOUSE Type I inositol 3,	4	48	48	2	48	48	2	60.7	60.7	2	104.87	933	933;972;977;895	13	3	2	1	5	7	5	3	6	8	2	3	1	5		9	7	4	6	6			7	7	4	0	323.31	60.7	79746000
Q91YT0;D3YUM1;D3Z1U9;D6RG60;D3Z0K1;D3YXX5	Q91YT0;D3YUM1;D3Z1U9	37;37;27;11;11;8	37;37;27;11;11;8	37;37;27;11;11;8	NADH dehydrogenase [ubiquinone] flavoprotein 1, mitochondrial	Ndufv1	>sp|Q91YT0|NDUV1_MOUSE NADH dehydrogenase [ubiquinone] flavoprotein 1, mitochondrial OS=Mus musculus GN=Ndufv1 PE=1 SV=1;>tr|D3YUM1|D3YUM1_MOUSE NADH dehydrogenase [ubiquinone] flavoprotein 1, mitochondrial OS=Mus musculus GN=Ndufv1 PE=1 SV=1;>tr|D3Z1U9|D3	6	37	37	37	37	37	37	80.6	80.6	80.6	50.834	464	464;455;385;120;146;115	13.4	3	3	4	6	3	2	4	1	5	2	4	6	6	7	6	6	2	6	4	6	6	5	3	4	0	323.31	80.6	210440000
D3Z558;E9QP31;D3YUN0;O35347;Q80ZS8;Q3TV71;O35347-2	D3Z558;E9QP31;D3YUN0;O35347;Q80ZS8;Q3TV71;O35347-2	4;4;4;4;2;2;2	4;4;4;4;2;2;2	4;4;4;4;2;2;2	Protein DGCR6	Dgcr6	>tr|D3Z558|D3Z558_MOUSE Protein DGCR6 OS=Mus musculus GN=Dgcr6 PE=4 SV=1;>tr|E9QP31|E9QP31_MOUSE Protein DGCR6 OS=Mus musculus GN=Dgcr6 PE=4 SV=1;>tr|D3YUN0|D3YUN0_MOUSE Protein DGCR6 OS=Mus musculus GN=Dgcr6 PE=4 SV=1;>sp|O35347|DGCR6_MOUSE Protein DGCR6	7	4	4	4	4	4	4	21.2	21.2	21.2	22.807	198	198;201;233;198;166;170;170	9.5			1		1		1																1		0	9.7989	21.2	405890
Q0P5W1;D3YUP0;F8WI64;Q0P5W1-3;Q0P5W1-2;Q8CIG5;F6ZLN8;D3Z5P1;D3YU67;D3Z2G2	Q0P5W1;D3YUP0;F8WI64;Q0P5W1-3;Q0P5W1-2;Q8CIG5;F6ZLN8	47;47;46;46;42;24;24;20;11;1	47;47;46;46;42;24;24;20;11;1	47;47;46;46;42;24;24;20;11;1	Vacuolar protein sorting-associated protein 8 homolog	Vps8	>sp|Q0P5W1|VPS8_MOUSE Vacuolar protein sorting-associated protein 8 homolog OS=Mus musculus GN=Vps8 PE=2 SV=1;>tr|D3YUP0|D3YUP0_MOUSE Vacuolar protein sorting-associated protein 8 homolog OS=Mus musculus GN=Vps8 PE=4 SV=1;>tr|F8WI64|F8WI64_MOUSE Vacuolar p	10	47	47	47	47	47	47	42.3	42.3	42.3	161.14	1427	1427;1429;1399;1399;1292;958;964;709;522;21	14.5	1	2	2	3	5	1		1	1	4	3	5	1	1	2	1	3	1	3	4	9	1	6	4	0	167.84	42.3	17332000
Q9WVG6;D3YUP1;Q9WVG6-2;D6RFA7	Q9WVG6;D3YUP1;Q9WVG6-2	16;16;16;3	16;16;16;3	16;16;16;3	Histone-arginine methyltransferase CARM1	Carm1	>sp|Q9WVG6|CARM1_MOUSE Histone-arginine methyltransferase CARM1 OS=Mus musculus GN=Carm1 PE=1 SV=2;>tr|D3YUP1|D3YUP1_MOUSE Histone-arginine methyltransferase CARM1 OS=Mus musculus GN=Carm1 PE=4 SV=1;>sp|Q9WVG6-2|CARM1_MOUSE Isoform 2 of Histone-arginine me	4	16	16	16	16	16	16	36.5	36.5	36.5	65.853	608	608;651;585;162	10.8	2	2				4	3	1	1		2		1		2	1			1		1	1	1	1	0	129.94	36.5	15948000
Q8VEK6;D3YUP8;D3YX13;S4R1J3	Q8VEK6;D3YUP8;D3YX13	5;5;3;2	5;5;3;2	5;5;3;2	Inhibitor of growth protein 3	Ing3	>sp|Q8VEK6|ING3_MOUSE Inhibitor of growth protein 3 OS=Mus musculus GN=Ing3 PE=1 SV=2;>tr|D3YUP8|D3YUP8_MOUSE Inhibitor of growth protein 3 OS=Mus musculus GN=Ing3 PE=1 SV=1;>tr|D3YX13|D3YX13_MOUSE Inhibitor of growth protein 3 (Fragment) OS=Mus musculus G	4	5	5	5	5	5	5	18.8	18.8	18.8	46.846	421	421;410;264;93	9.83			1			1			1	2											1				0	35.991	18.8	1862600
D3YUQ5;Q6PDC0	D3YUQ5;Q6PDC0	9;8	8;7	8;7	RUN domain-containing protein 3B	Rundc3b	>tr|D3YUQ5|D3YUQ5_MOUSE Gene model 440, (NCBI) OS=Mus musculus GN=Rundc3b PE=4 SV=1;>sp|Q6PDC0|RUN3B_MOUSE RUN domain-containing protein 3B OS=Mus musculus GN=Rundc3b PE=2 SV=1	2	9	8	8	9	8	8	22.3	20.8	20.8	50.838	457	457;408	14.3					1						1	1	2	2	1			2	1	1					0	15.362	22.3	1937400
D3YUS0;D3Z567	D3YUS0	21;10	1;1	1;1		Dpysl3	>tr|D3YUS0|D3YUS0_MOUSE Dihydropyrimidinase-related protein 3 (Fragment) OS=Mus musculus GN=Dpysl3 PE=2 SV=1	2	21	1	1	21	1	1	96.8	12	12	23.098	216	216;103	7							2																		0	14.743	96.8	352900
E9PW37;D3YUS5;E9PYD8;D3YWZ9;D3Z1T6;D3Z7S1	E9PW37;D3YUS5;E9PYD8	36;36;36;5;4;2	32;32;32;4;3;2	32;32;32;4;3;2		Rasal2	>tr|E9PW37|E9PW37_MOUSE Protein Rasal2 OS=Mus musculus GN=Rasal2 PE=1 SV=1;>tr|D3YUS5|D3YUS5_MOUSE Protein Rasal2 OS=Mus musculus GN=Rasal2 PE=1 SV=1;>tr|E9PYD8|E9PYD8_MOUSE Protein Rasal2 OS=Mus musculus GN=Rasal2 PE=1 SV=1	6	36	32	32	36	32	32	35.6	33.1	33.1	144.59	1286	1286;1261;1268;323;176;147	13.2		3	5		1	2	2	1	2	1			3	2	2	1	2	1	5	4	4		2	1	0	160.35	35.6	11904000
P07091;D3YUT9	P07091;D3YUT9	1;1	1;1	1;1	Protein S100-A4;Protein S100	S100a4	>sp|P07091|S10A4_MOUSE Protein S100-A4 OS=Mus musculus GN=S100a4 PE=1 SV=1;>tr|D3YUT9|D3YUT9_MOUSE Protein S100-A4 OS=Mus musculus GN=S100a4 PE=2 SV=1	2	1	1	1	1	1	1	16.8	16.8	16.8	11.721	101	101;101	21.5																					1	1			9.8912e-05	3.6035	16.8	1806000
Q61124;D3Z448;D3YUU4;Q6PAH4	Q61124;D3Z448;D3YUU4;Q6PAH4	1;1;1;1	1;1;1;1	1;1;1;1	Battenin	Cln3	>sp|Q61124|CLN3_MOUSE Battenin OS=Mus musculus GN=Cln3 PE=1 SV=2;>tr|D3Z448|D3Z448_MOUSE Battenin (Fragment) OS=Mus musculus GN=Cln3 PE=1 SV=1;>tr|D3YUU4|D3YUU4_MOUSE Battenin (Fragment) OS=Mus musculus GN=Cln3 PE=1 SV=2;>tr|Q6PAH4|Q6PAH4_MOUSE Battenin OS	4	1	1	1	1	1	1	3.4	3.4	3.4	47.656	438	438;151;195;414	3			1																						0.0001	3.8453	3.4	318380
D3YUV1	D3YUV1	17	1	1		Nrbp1	>tr|D3YUV1|D3YUV1_MOUSE Nuclear receptor-binding protein OS=Mus musculus GN=Nrbp1 PE=1 SV=1	1	17	1	1	17	1	1	41.8	2.8	2.8	60.85	543	543	14														2											0.00075209	2.3683	41.8	635500
D3YUW7;E9QMC1;P59242;P59242-2	D3YUW7;E9QMC1;P59242;P59242-2	24;24;23;23	23;23;22;22	23;23;22;22	Cingulin	Cgn	>tr|D3YUW7|D3YUW7_MOUSE Cingulin OS=Mus musculus GN=Cgn PE=1 SV=1;>tr|E9QMC1|E9QMC1_MOUSE Cingulin OS=Mus musculus GN=Cgn PE=1 SV=1;>sp|P59242|CING_MOUSE Cingulin OS=Mus musculus GN=Cgn PE=1 SV=1;>sp|P59242-2|CING_MOUSE Isoform 2 of Cingulin OS=Mus musculu	4	24	23	23	24	23	23	26	25.3	25.3	135.74	1184	1184;1192;1191;1183	10.4		1	3	2	4		1	2	1	4			5		3		3		1	1	1				0	97.496	26	7022000
Q8BZH4;D3YUW8;D3YUX1;F7D0L1	Q8BZH4;D3YUW8;D3YUX1	40;40;40;1	40;40;40;1	1;1;1;0	Pogo transposable element with ZNF domain	Pogz	>sp|Q8BZH4|POGZ_MOUSE Pogo transposable element with ZNF domain OS=Mus musculus GN=Pogz PE=2 SV=2;>tr|D3YUW8|D3YUW8_MOUSE Pogo transposable element with ZNF domain OS=Mus musculus GN=Pogz PE=2 SV=1;>tr|D3YUX1|D3YUX1_MOUSE Pogo transposable element with ZNF	4	40	40	1	40	40	1	36.3	36.3	1.4	154.91	1409	1409;1314;1356;54	15	2		1		3	1	2	2		1	3	4	3	3		4	2	4	4	2	2	2	5	4	0	122.73	36.3	15697000
Q8VBX6;D3YUX2;Q8VBX6-2;Q8VBX6-4;Q8VBX6-3;A3KG81;A3KG84;A3KG83;F7D0H8;A3KG82;A3KG80;Q8VBX6-5	Q8VBX6;D3YUX2;Q8VBX6-2;Q8VBX6-4;Q8VBX6-3	47;47;47;47;47;21;9;4;4;3;2;1	47;47;47;47;47;21;9;4;4;3;2;1	42;42;42;42;42;20;8;3;4;3;2;1	Multiple PDZ domain protein	Mpdz	>sp|Q8VBX6|MPDZ_MOUSE Multiple PDZ domain protein OS=Mus musculus GN=Mpdz PE=1 SV=2;>tr|D3YUX2|D3YUX2_MOUSE Multiple PDZ domain protein OS=Mus musculus GN=Mpdz PE=1 SV=1;>sp|Q8VBX6-2|MPDZ_MOUSE Isoform 2 of Multiple PDZ domain protein OS=Mus musculus GN=Mp	12	47	47	42	47	47	42	37.4	37.4	32	218.71	2055	2055;2056;2022;2057;2072;1015;495;209;241;138;147;87	12.1	2	4	2	2	3	1	4	4	3	1	1	3	1	1	1	4	3	4	2	1	1	4	1	3	0	290.39	37.4	13544000
Q91ZR3;D3YUZ4	Q91ZR3;D3YUZ4	2;2	2;2	2;2	CREB/ATF bZIP transcription factor	Crebzf	>sp|Q91ZR3|ZHANG_MOUSE CREB/ATF bZIP transcription factor OS=Mus musculus GN=Crebzf PE=1 SV=2;>tr|D3YUZ4|D3YUZ4_MOUSE CREB/ATF bZIP transcription factor OS=Mus musculus GN=Crebzf PE=2 SV=1	2	2	2	2	2	2	2	5.9	5.9	5.9	37.825	358	358;129	13.5							1													1					0	4.3396	5.9	119510
D3YV00;P98195;P98195-2	D3YV00;P98195;P98195-2	18;17;17	13;12;12	13;12;12	Probable phospholipid-transporting ATPase IIB	Atp9b	>tr|D3YV00|D3YV00_MOUSE Probable phospholipid-transporting ATPase IIB OS=Mus musculus GN=Atp9b PE=4 SV=1;>sp|P98195|ATP9B_MOUSE Probable phospholipid-transporting ATPase IIB OS=Mus musculus GN=Atp9b PE=2 SV=4;>sp|P98195-2|ATP9B_MOUSE Isoform 2 of Probable	3	18	13	13	18	13	13	15.7	11.7	11.7	127.94	1135	1135;1146;1135	12.6						1	1	3	2	1	1	1		1		1			1		2	1			0	26.209	15.7	2558100
Q80V91;D3YV13;E9Q3J1;D3Z4X6	Q80V91;D3YV13;E9Q3J1	10;10;9;2	10;10;9;2	10;10;9;2	Probable E3 ubiquitin-protein ligase DTX3	Dtx3	>sp|Q80V91|DTX3_MOUSE Probable E3 ubiquitin-protein ligase DTX3 OS=Mus musculus GN=Dtx3 PE=2 SV=2;>tr|D3YV13|D3YV13_MOUSE Probable E3 ubiquitin-protein ligase DTX3 OS=Mus musculus GN=Dtx3 PE=2 SV=1;>tr|E9Q3J1|E9Q3J1_MOUSE Probable E3 ubiquitin-protein liga	4	10	10	10	10	10	10	39.8	39.8	39.8	37.982	347	347;350;395;116	13.7			1	1	1		1				1		1	1				2	2	2	1				0	29.429	39.8	6931500
D3YVE8	D3YVE8	5	5	5	Solute carrier family 35 member G2	Slc35g2	>sp|D3YVE8|S35G2_MOUSE Solute carrier family 35 member G2 OS=Mus musculus GN=Slc35g2 PE=3 SV=1	1	5	5	5	5	5	5	14.1	14.1	14.1	46.395	412	412	16.4		1	1													1				1		2	2		0	7.0256	14.1	2089700
D3YVF0;H3BIV5	D3YVF0;H3BIV5	31;31	31;31	31;31	A-kinase anchor protein 5	Akap5	>sp|D3YVF0|AKAP5_MOUSE A-kinase anchor protein 5 OS=Mus musculus GN=Akap5 PE=1 SV=2;>tr|H3BIV5|H3BIV5_MOUSE A-kinase anchor protein 5 OS=Mus musculus GN=Akap5 PE=4 SV=1	2	31	31	31	31	31	31	69.7	69.7	69.7	79.396	745	745;752	10.7	1	2	1	3	6	2	3	6	1	2		1	5	2		3	4		1	4	2				0	323.31	69.7	34169000
D3YVG0;D3YX36;E9Q3M5	D3YVG0;D3YX36;E9Q3M5	3;3;3	2;2;2	2;2;2		Slc4a5	>tr|D3YVG0|D3YVG0_MOUSE Protein Slc4a5 OS=Mus musculus GN=Slc4a5 PE=2 SV=2;>tr|D3YX36|D3YX36_MOUSE Protein Slc4a5 OS=Mus musculus GN=Slc4a5 PE=2 SV=1;>tr|E9Q3M5|E9Q3M5_MOUSE Protein Slc4a5 OS=Mus musculus GN=Slc4a5 PE=2 SV=1	3	3	2	2	3	2	2	2.1	1.4	1.4	111.51	1001	1001;1041;1116	18								1											1	1	1	1			1	-2	2.1	396920
D3YVH7	D3YVH7	17	1	1		Pa2g4	>tr|D3YVH7|D3YVH7_MOUSE Proliferation-associated protein 2G4 (Fragment) OS=Mus musculus GN=Pa2g4 PE=1 SV=1	1	17	1	1	17	1	1	64	8	8	30.707	275	275	5					1																				1	-2	64	120750
D3YVK4;D3YVK5;D6RJ48	D3YVK4;D3YVK5	8;7;1	1;0;0	1;0;0		Timm10b	>tr|D3YVK4|D3YVK4_MOUSE Mitochondrial import inner membrane translocase subunit Tim10 B OS=Mus musculus GN=Timm10b PE=2 SV=1;>tr|D3YVK5|D3YVK5_MOUSE Mitochondrial import inner membrane translocase subunit Tim10 B OS=Mus musculus GN=Timm10b PE=2 SV=1	3	8	1	1	8	1	1	68.8	7.3	7.3	12.659	109	109;93;38	17																	1								1	-2	68.8	261140
D3YVK6	D3YVK6	3	1	1		Timm10b	>tr|D3YVK6|D3YVK6_MOUSE Mitochondrial import inner membrane translocase subunit Tim10 B OS=Mus musculus GN=Timm10b PE=2 SV=1	1	3	1	1	3	1	1	23.5	6.9	6.9	11.601	102	102	19																			1						1	-2	23.5	22535
P23249;D3YVL0;E9PW39;D3YYR1	P23249;D3YVL0;E9PW39	18;18;18;3	18;18;18;3	18;18;18;3	Putative helicase MOV-10	Mov10	>sp|P23249|MOV10_MOUSE Putative helicase MOV-10 OS=Mus musculus GN=Mov10 PE=1 SV=2;>tr|D3YVL0|D3YVL0_MOUSE Putative helicase MOV-10 OS=Mus musculus GN=Mov10 PE=1 SV=1;>tr|E9PW39|E9PW39_MOUSE Putative helicase MOV-10 OS=Mus musculus GN=Mov10 PE=1 SV=1	4	18	18	18	18	18	18	21	21	21	113.58	1004	1004;1004;1077;154	13	1		2	2					3	2			2		2	1					1	1		4	0	59.233	21	3784700
D3Z1K9;E9Q7X8;D3YVL2;D3Z4F0	D3Z1K9;E9Q7X8;D3YVL2;D3Z4F0	1;1;1;1	1;1;1;1	1;1;1;1		Ttc18	>tr|D3Z1K9|D3Z1K9_MOUSE Protein Ttc18 OS=Mus musculus GN=Ttc18 PE=2 SV=2;>tr|E9Q7X8|E9Q7X8_MOUSE Protein Ttc18 OS=Mus musculus GN=Ttc18 PE=2 SV=1;>tr|D3YVL2|D3YVL2_MOUSE Protein Ttc18 OS=Mus musculus GN=Ttc18 PE=2 SV=2;>tr|D3Z4F0|D3Z4F0_MOUSE Protein Ttc18	4	1	1	1	1	1	1	0.7	0.7	0.7	123.1	1097	1097;1124;1141;1146	2		1																							1	-2	0.7	315490
O55102;D3YVM8;D3Z4L7	O55102;D3YVM8;D3Z4L7	4;4;2	4;4;2	4;4;2	Biogenesis of lysosome-related organelles complex 1 subunit 1	Bloc1s1	>sp|O55102|BL1S1_MOUSE Biogenesis of lysosome-related organelles complex 1 subunit 1 OS=Mus musculus GN=Bloc1s1 PE=1 SV=2;>tr|D3YVM8|D3YVM8_MOUSE Biogenesis of lysosome-related organelles complex 1 subunit 1 OS=Mus musculus GN=Bloc1s1 PE=4 SV=1;>tr|D3Z4L7|	3	4	4	4	4	4	4	39.2	39.2	39.2	14.281	125	125;121;94	11.5			1								1	1	1	1		1									0	12.985	39.2	2180000
D3YVS7;Q8K353	D3YVS7;Q8K353	2;2	2;2	2;2	Cysteine-rich and transmembrane domain-containing protein 1	Cystm1	>tr|D3YVS7|D3YVS7_MOUSE Cysteine-rich and transmembrane domain-containing protein 1 (Fragment) OS=Mus musculus GN=Cystm1 PE=2 SV=1;>sp|Q8K353|CYTM1_MOUSE Cysteine-rich and transmembrane domain-containing protein 1 OS=Mus musculus GN=Cystm1 PE=2 SV=1	2	2	2	2	2	2	2	13.1	13.1	13.1	9.1651	84	84;104	11.8										1		2	1												0	21.382	13.1	1886500
Q5DU05;D3YVU3;Q5DU05-2;Q5DU05-3;F7AUV3	Q5DU05;D3YVU3;Q5DU05-2;Q5DU05-3;F7AUV3	3;3;3;3;2	3;3;3;3;2	3;3;3;3;2	Centrosomal protein of 164 kDa	Cep164	>sp|Q5DU05|CE164_MOUSE Centrosomal protein of 164 kDa OS=Mus musculus GN=Cep164 PE=2 SV=2;>tr|D3YVU3|D3YVU3_MOUSE Centrosomal protein of 164 kDa OS=Mus musculus GN=Cep164 PE=4 SV=1;>sp|Q5DU05-2|CE164_MOUSE Isoform 2 of Centrosomal protein of 164 kDa OS=Mus	5	3	3	3	3	3	3	2.4	2.4	2.4	162.6	1446	1446;1333;1330;1413;627	13.7		1																	1	1					0.00028963	3.0613	2.4	137920
Q6P1G2;D3YVU4;E9QL25;D3YVU7;Q6P1G2-2;Q6P1G2-3;D3YUE3;F6QTG9;D3YV31;Q6P1G2-4	Q6P1G2;D3YVU4;E9QL25;D3YVU7;Q6P1G2-2	14;14;14;13;9;5;4;3;1;1	13;13;13;12;8;5;4;3;1;1	13;13;13;12;8;5;4;3;1;1	Lysine-specific demethylase 2B	Kdm2b	>sp|Q6P1G2|KDM2B_MOUSE Lysine-specific demethylase 2B OS=Mus musculus GN=Kdm2b PE=1 SV=1;>tr|D3YVU4|D3YVU4_MOUSE Lysine-specific demethylase 2B OS=Mus musculus GN=Kdm2b PE=4 SV=1;>tr|E9QL25|E9QL25_MOUSE Lysine-specific demethylase 2B OS=Mus musculus GN=Kdm	10	14	13	13	14	13	13	13.8	12.6	12.6	149.73	1309	1309;1271;1303;1254;776;656;514;296;286;114	15.6				1			1	1	1			1	1					2	2			1	3		0	16.52	13.8	1439300
D3YVV3;D3YTU5;D3Z2G0	D3YVV3;D3YTU5	11;10;2	11;10;2	11;10;2		Ankrd29	>tr|D3YVV3|D3YVV3_MOUSE Protein Ankrd29 OS=Mus musculus GN=Ankrd29 PE=2 SV=1;>tr|D3YTU5|D3YTU5_MOUSE Protein Ankrd29 OS=Mus musculus GN=Ankrd29 PE=2 SV=1	3	11	11	11	11	11	11	44.3	44.3	44.3	33.176	309	309;276;88	10.8		1	1	1				1		2		3	1	1				1					1		0	54.704	44.3	3525700
D3YVV7;G3UYX3	D3YVV7;G3UYX3	19;19	15;15	15;15		Nova2	>tr|D3YVV7|D3YVV7_MOUSE Protein Nova2 OS=Mus musculus GN=Nova2 PE=2 SV=2;>tr|G3UYX3|G3UYX3_MOUSE Protein Nova2 OS=Mus musculus GN=Nova2 PE=2 SV=1	2	19	15	15	19	15	15	48.8	39.6	39.6	49.066	492	492;556	17.4								1	1	3	2	1			3	3	5		2	4	11	4			0	212.92	48.8	61209000
Q91YE8;E9Q1U2;D3YVV9;Q91YE8-2	Q91YE8;E9Q1U2;D3YVV9;Q91YE8-2	10;10;10;6	10;10;10;6	10;10;10;6	Synaptopodin-2	Synpo2	>sp|Q91YE8|SYNP2_MOUSE Synaptopodin-2 OS=Mus musculus GN=Synpo2 PE=1 SV=2;>tr|E9Q1U2|E9Q1U2_MOUSE Synaptopodin-2 OS=Mus musculus GN=Synpo2 PE=2 SV=1;>tr|D3YVV9|D3YVV9_MOUSE Synaptopodin-2 OS=Mus musculus GN=Synpo2 PE=2 SV=1;>sp|Q91YE8-2|SYNP2_MOUSE Isoform	4	10	10	10	10	10	10	14	14	14	116.53	1087	1087;1257;1198;757	14.5	1				1		1					1			1	1	1			2		1		1	0	13.315	14	1093600
D3YVW2;Q8BXA1;F6RUD1	D3YVW2;Q8BXA1	14;12;2	14;12;2	14;12;2	Golgi integral membrane protein 4	Golim4	>tr|D3YVW2|D3YVW2_MOUSE Golgi integral membrane protein 4 OS=Mus musculus GN=Golim4 PE=1 SV=1;>sp|Q8BXA1|GOLI4_MOUSE Golgi integral membrane protein 4 OS=Mus musculus GN=Golim4 PE=1 SV=1	3	14	14	14	14	14	14	27.1	27.1	27.1	79.904	683	683;655;144	13.2		1	2	3					1				2	2	1		2	1	1	1	1	1	2		0	79.69	27.1	4089400
Q6NZQ8;D3YVY0;Q6NZQ8-5;Q6NZQ8-2;Q6NZQ8-4	Q6NZQ8;D3YVY0;Q6NZQ8-5;Q6NZQ8-2;Q6NZQ8-4	4;4;4;2;2	4;4;4;2;2	2;2;2;0;0	E3 ubiquitin-protein ligase MARCH1	2015-03-01	>sp|Q6NZQ8|MARH1_MOUSE E3 ubiquitin-protein ligase MARCH1 OS=Mus musculus GN=March1 PE=1 SV=2;>tr|D3YVY0|D3YVY0_MOUSE E3 ubiquitin-protein ligase MARCH1 OS=Mus musculus GN=March1 PE=2 SV=1;>sp|Q6NZQ8-5|MARH1_MOUSE Isoform 5 of E3 ubiquitin-protein ligase M	5	4	4	2	4	4	2	19	19	10.4	32.347	289	289;540;285;279;275	12.5						1				1		1										1			0	7.9469	19	269650
D3YVY9;Q14AI0	D3YVY9;Q14AI0	1;1	1;1	1;1	Sister chromatid cohesion protein DCC1	Dscc1;DSCC1	>tr|D3YVY9|D3YVY9_MOUSE Protein Dscc1 OS=Mus musculus GN=Dscc1 PE=2 SV=1;>sp|Q14AI0|DCC1_MOUSE Sister chromatid cohesion protein DCC1 OS=Mus musculus GN=DSCC1 PE=2 SV=1	2	1	1	1	1	1	1	2.6	2.6	2.6	52.071	462	462;399	12												1													0.0062095	1.5483	2.6	49084
D3YVZ8;D3YYG0;Q8BU00-3;Q8BU00	D3YVZ8;D3YYG0;Q8BU00-3;Q8BU00	1;1;1;1	1;1;1;1	1;1;1;1	Zinc finger protein Pegasus	Ikzf5	>tr|D3YVZ8|D3YVZ8_MOUSE Zinc finger protein Pegasus (Fragment) OS=Mus musculus GN=Ikzf5 PE=4 SV=1;>tr|D3YYG0|D3YYG0_MOUSE Zinc finger protein Pegasus (Fragment) OS=Mus musculus GN=Ikzf5 PE=4 SV=1;>sp|Q8BU00-3|IKZF5_MOUSE Isoform 3 of Zinc finger protein Pe	4	1	1	1	1	1	1	45	45	45	2.4147	20	20;123;266;419	24																								2	9.8814e-05	3.587	45	427120
D6RFN5;D3YW25;O70131	D6RFN5;D3YW25;O70131	3;3;3	3;3;3	3;3;3	Ninjurin-1	Ninj1	>tr|D6RFN5|D6RFN5_MOUSE Ninjurin-1 OS=Mus musculus GN=Ninj1 PE=2 SV=1;>tr|D3YW25|D3YW25_MOUSE Ninjurin 1, isoform CRA_a OS=Mus musculus GN=Ninj1 PE=4 SV=1;>sp|O70131|NINJ1_MOUSE Ninjurin-1 OS=Mus musculus GN=Ninj1 PE=2 SV=1	3	3	3	3	3	3	3	30	30	30	11.846	110	110;210;152	18.6																1	1	1			2				0	92.905	30	2264100
Q7TSF9;D3YW29	Q7TSF9;D3YW29	1;1	1;1	1;1		2610020H08Rik	>tr|Q7TSF9|Q7TSF9_MOUSE Protein 2610020H08Rik OS=Mus musculus GN=2610020H08Rik PE=2 SV=1;>tr|D3YW29|D3YW29_MOUSE Protein 2610020H08Rik OS=Mus musculus GN=2610020H08Rik PE=2 SV=1	2	1	1	1	1	1	1	3.1	3.1	3.1	54.62	479	479;759	7							1																		0.0083734	1.3359	3.1	240910
D3YW42;G3X927;G3UYE3;G3UXR7;D3Z1Q6	D3YW42;G3X927	15;14;3;2;1	1;0;0;0;0	1;0;0;0;0		Ccdc9	>tr|D3YW42|D3YW42_MOUSE Coiled-coil domain-containing protein 9 OS=Mus musculus GN=Ccdc9 PE=2 SV=2;>tr|G3X927|G3X927_MOUSE Coiled-coil domain-containing protein 9 OS=Mus musculus GN=Ccdc9 PE=2 SV=1	5	15	1	1	15	1	1	26.8	2	2	65.937	589	589;544;182;99;46	22																						1			0.0013029	2.1438	26.8	83950
D3YW49;D3YW50	D3YW49	5;1	1;1	1;1		Tenm3	>tr|D3YW49|D3YW49_MOUSE Teneurin-3 OS=Mus musculus GN=Tenm3 PE=2 SV=1	2	5	1	1	5	1	1	14.1	3	3	53.665	495	495;57	24																								1	0.0076772	1.3696	14.1	54401
Q61838;D3YW52;D3YUI3	Q61838;D3YW52	49;49;5	49;49;5	49;49;5	Alpha-2-macroglobulin;Alpha-2-macroglobulin 165 kDa subunit;Alpha-2-macroglobulin 35 kDa subunit	A2m;Pzp	>sp|Q61838|A2M_MOUSE Alpha-2-macroglobulin OS=Mus musculus GN=A2m PE=1 SV=3;>tr|D3YW52|D3YW52_MOUSE Alpha-2-macroglobulin OS=Mus musculus GN=Pzp PE=4 SV=1	3	49	49	49	49	49	49	48.8	48.8	48.8	165.85	1495	1495;1507;233	13.8	1	2	1		3	1	5	4	3	2	6	4	4	2		1	8		5	10	5	1	2	1	0	296.99	48.8	30401000
Q9CWT3;D3YW62;D3Z4P6;S4R1A0	Q9CWT3;D3YW62;D3Z4P6	4;4;3;1	3;3;2;1	3;3;2;1	Sorting nexin-10	Snx10	>sp|Q9CWT3|SNX10_MOUSE Sorting nexin-10 OS=Mus musculus GN=Snx10 PE=1 SV=1;>tr|D3YW62|D3YW62_MOUSE Sorting nexin-10 (Fragment) OS=Mus musculus GN=Snx10 PE=2 SV=1;>tr|D3Z4P6|D3Z4P6_MOUSE Sorting nexin-10 (Fragment) OS=Mus musculus GN=Snx10 PE=2 SV=1	4	4	3	3	4	3	3	20.4	16.4	16.4	23.542	201	201;177;96;44	7.67	1			1														1							0	4.8736	20.4	486590
Q7TT16;D3YWA2;Q7TT16-2	Q7TT16;D3YWA2;Q7TT16-2	1;1;1	1;1;1	1;1;1	Inositol polyphosphate multikinase	Ipmk	>sp|Q7TT16|IPMK_MOUSE Inositol polyphosphate multikinase OS=Mus musculus GN=Ipmk PE=2 SV=1;>tr|D3YWA2|D3YWA2_MOUSE Inositol polyphosphate multikinase OS=Mus musculus GN=Ipmk PE=2 SV=1;>sp|Q7TT16-2|IPMK_MOUSE Isoform 2 of Inositol polyphosphate multikinase	3	1	1	1	1	1	1	3.3	3.3	3.3	44.452	396	396;397;216	8								1																	0.00029016	3.091	3.3	53645
Q924X7;D3YWA6	Q924X7;D3YWA6	1;1	1;1	1;1	Serine/threonine-protein kinase 33	Stk33	>sp|Q924X7|STK33_MOUSE Serine/threonine-protein kinase 33 OS=Mus musculus GN=Stk33 PE=1 SV=2;>tr|D3YWA6|D3YWA6_MOUSE Serine/threonine-protein kinase 33 OS=Mus musculus GN=Stk33 PE=2 SV=1	2	1	1	1	1	1	1	3.3	3.3	3.3	54.458	491	491;368	5					1																				0.00047755	2.7926	3.3	13361
Q99P47;D3YWB9	Q99P47;D3YWB9	35;35	35;35	33;33	Contactin-associated protein-like 4	Cntnap4	>sp|Q99P47|CNTP4_MOUSE Contactin-associated protein-like 4 OS=Mus musculus GN=Cntnap4 PE=2 SV=2;>tr|D3YWB9|D3YWB9_MOUSE Contactin-associated protein-like 4 OS=Mus musculus GN=Cntnap4 PE=4 SV=1	2	35	35	33	35	35	33	35.2	35.2	33.8	144.73	1310	1310;1310	13.9	4	1		2	1	2	3	5	1		4	2	4	2		2	1	2	6	1	4	2	5	4	0	201.42	35.2	23917000
Q9JM93;D3YWC2;D3Z6F1	Q9JM93;D3YWC2;D3Z6F1	6;6;6	6;6;6	6;6;6	ADP-ribosylation factor-like protein 6-interacting protein 4	Arl6ip4	>sp|Q9JM93|AR6P4_MOUSE ADP-ribosylation factor-like protein 6-interacting protein 4 OS=Mus musculus GN=Arl6ip4 PE=1 SV=1;>tr|D3YWC2|D3YWC2_MOUSE ADP-ribosylation factor-like 6 interacting protein 4 OS=Mus musculus GN=Arl6ip4 PE=4 SV=1;>tr|D3Z6F1|D3Z6F1_MOU	3	6	6	6	6	6	6	29.7	29.7	29.7	25.524	229	229;200;226	7.71		1	2				1		2												1				0	16.967	29.7	2732900
D3YWD8;Q2VWQ2;D3YV40	D3YWD8;Q2VWQ2	8;8;3	8;8;3	8;8;3	Protein kinase C-binding protein NELL1	Nell1	>tr|D3YWD8|D3YWD8_MOUSE Protein kinase C-binding protein NELL1 OS=Mus musculus GN=Nell1 PE=4 SV=1;>sp|Q2VWQ2|NELL1_MOUSE Protein kinase C-binding protein NELL1 OS=Mus musculus GN=Nell1 PE=2 SV=1	3	8	8	8	8	8	8	12.7	12.7	12.7	84.152	763	763;810;379	13.3								1	2	1	1				1				2	1					0	17.545	12.7	631730
P11862;D3YWD9;D3Z503;D6RDR2	P11862;D3YWD9;D3Z503	9;9;7;2	9;9;7;2	9;9;7;2	Growth arrest-specific protein 2	Gas2	>sp|P11862|GAS2_MOUSE Growth arrest-specific protein 2 OS=Mus musculus GN=Gas2 PE=1 SV=1;>tr|D3YWD9|D3YWD9_MOUSE Growth arrest-specific protein 2 OS=Mus musculus GN=Gas2 PE=2 SV=1;>tr|D3Z503|D3Z503_MOUSE Growth arrest-specific protein 2 (Fragment) OS=Mus m	4	9	9	9	9	9	9	40.1	40.1	40.1	34.9	314	314;265;185;53	11.2	1	1						1	1				1	1	1	1							1		0	19.252	40.1	1245300
Q99MV5;G3X8T0;D3YWG8	Q99MV5;G3X8T0;D3YWG8	2;2;2	2;2;2	2;2;2	Putative helicase Mov10l1	Mov10l1	>sp|Q99MV5|M10L1_MOUSE Putative helicase Mov10l1 OS=Mus musculus GN=Mov10l1 PE=1 SV=1;>tr|G3X8T0|G3X8T0_MOUSE Moloney leukemia virus 10-like 1 OS=Mus musculus GN=Mov10l1 PE=4 SV=1;>tr|D3YWG8|D3YWG8_MOUSE Putative helicase Mov10l1 OS=Mus musculus GN=Mov10l1	3	2	2	2	2	2	2	1.9	1.9	1.9	132.79	1187	1187;1187;1239	10								1				1													0.0091613	1.3077	1.9	619140
Q9DBU0;D3YWH4;D3Z6X7;D6RGM8;D3Z279;D3YYW1	Q9DBU0;D3YWH4;D3Z6X7;D6RGM8	13;13;13;12;6;4	13;13;13;12;6;4	13;13;13;12;6;4	Transmembrane 9 superfamily member 1	Tm9sf1	>sp|Q9DBU0|TM9S1_MOUSE Transmembrane 9 superfamily member 1 OS=Mus musculus GN=Tm9sf1 PE=2 SV=2;>tr|D3YWH4|D3YWH4_MOUSE Transmembrane 9 superfamily member 1 (Fragment) OS=Mus musculus GN=Tm9sf1 PE=2 SV=1;>tr|D3Z6X7|D3Z6X7_MOUSE Transmembrane 9 superfamily	6	13	13	13	13	13	13	25.7	25.7	25.7	68.927	606	606;484;589;417;172;118	13.8					2	1		1		1	1		2	3			3	1			1	1	1		0	80.367	25.7	3602900
F6T1N2;D3YWI4;E9Q1I6;F8WHT5;G3UVW1;D6RI47;P19258	F6T1N2;D3YWI4;E9Q1I6;F8WHT5;G3UVW1;D6RI47;P19258	3;3;3;3;3;3;3	3;3;3;3;3;3;3	2;2;2;2;2;2;2	Protein Mpv17	Mpv17	>tr|F6T1N2|F6T1N2_MOUSE Protein Mpv17 (Fragment) OS=Mus musculus GN=Mpv17 PE=4 SV=1;>tr|D3YWI4|D3YWI4_MOUSE Protein Mpv17 OS=Mus musculus GN=Mpv17 PE=4 SV=1;>tr|E9Q1I6|E9Q1I6_MOUSE Protein Mpv17 OS=Mus musculus GN=Mpv17 PE=4 SV=1;>tr|F8WHT5|F8WHT5_MOUSE Pr	7	3	3	2	3	3	2	27.5	27.5	22.2	16.532	153	153;162;165;170;178;191;176	15.8				1														2	1	1					9.8971e-05	3.6149	27.5	2326000
D3YWJ4;D6RGU2;Q6DG52-2	D3YWJ4	12;2;2	12;2;2	0;0;0		Fntb	>tr|D3YWJ4|D3YWJ4_MOUSE Protein farnesyltransferase subunit beta OS=Mus musculus GN=Fntb PE=2 SV=1	3	12	12	0	12	12	0	27.2	27.2	0	52.784	471	471;74;70	14.2			1		1	1	1	1				1		1	3	2			1	1			1	2	0	259.78	27.2	10456000
Q69Z89;D3YWJ9;Q69Z89-2;Q69Z89-5;Q69Z89-4;Q69Z89-3;D3YYI1;D3YUE9	Q69Z89;D3YWJ9;Q69Z89-2;Q69Z89-5;Q69Z89-4	14;14;14;14;11;6;3;1	14;14;14;14;11;6;3;1	14;14;14;14;11;6;3;1	Ras-associating and dilute domain-containing protein	Radil	>sp|Q69Z89|RADIL_MOUSE Ras-associating and dilute domain-containing protein OS=Mus musculus GN=Radil PE=2 SV=2;>tr|D3YWJ9|D3YWJ9_MOUSE Ras-associating and dilute domain-containing protein OS=Mus musculus GN=Radil PE=4 SV=1;>sp|Q69Z89-2|RADIL_MOUSE Isoform	8	14	14	14	14	14	14	18.7	18.7	18.7	120.35	1099	1099;1093;1050;1070;475;830;107;80	12.9	1			1		4	2			1				1				1	1			1	3	1	0	62.251	18.7	2592200
O35464;K3W4S5;D3YWM8;O35464-3;O35464-2;F6WLW8;D3YZJ8	O35464;K3W4S5;D3YWM8;O35464-3;O35464-2	20;20;20;20;20;3;3	19;19;19;19;19;3;2	19;19;19;19;19;3;2	Semaphorin-6A	Sema6a	>sp|O35464|SEM6A_MOUSE Semaphorin-6A OS=Mus musculus GN=Sema6a PE=1 SV=2;>tr|K3W4S5|K3W4S5_MOUSE Semaphorin-6A OS=Mus musculus GN=Sema6a PE=2 SV=1;>tr|D3YWM8|D3YWM8_MOUSE Semaphorin-6A OS=Mus musculus GN=Sema6a PE=2 SV=1;>sp|O35464-3|SEM6A_MOUSE Isoform 3	7	20	19	19	20	19	19	26.9	25.9	25.9	114.43	1031	1031;1005;1048;976;1005;111;216	9.62	1	1	2	4	1		3	1	2			1		1	1		1	3			2				0	49.493	26.9	4945200
D3YWN5;G5E8R5;E9Q8C9;E9QM16;Q91YK0;Q91YK0-2;D6RIL3;D3YUD9;Q91YK0-3	D3YWN5;G5E8R5;E9Q8C9;E9QM16;Q91YK0;Q91YK0-2;D6RIL3;D3YUD9;Q91YK0-3	20;20;20;20;19;19;11;10;10	20;20;20;20;19;19;11;10;10	20;20;20;20;19;19;11;10;10	Leucine-rich repeat-containing protein 49	Lrrc49	>tr|D3YWN5|D3YWN5_MOUSE Leucine-rich repeat-containing protein 49 OS=Mus musculus GN=Lrrc49 PE=2 SV=1;>tr|G5E8R5|G5E8R5_MOUSE Leucine rich repeat containing 49, isoform CRA_c OS=Mus musculus GN=Lrrc49 PE=4 SV=1;>tr|E9Q8C9|E9Q8C9_MOUSE Leucine-rich repeat-c	9	20	20	20	20	20	20	33.5	33.5	33.5	78.311	680	680;686;746;752;686;752;362;392;362	16.2	1		3		1				1				1	1	1	2	2			2	2	4	1	4	0	43.665	33.5	4583200
E9QMU3;D3YWN7;O88735-2	E9QMU3;D3YWN7;O88735-2	18;18;16	18;18;16	3;3;1	Ensconsin	Map7	>tr|E9QMU3|E9QMU3_MOUSE Ensconsin OS=Mus musculus GN=Map7 PE=2 SV=2;>tr|D3YWN7|D3YWN7_MOUSE Ensconsin OS=Mus musculus GN=Map7 PE=4 SV=2;>sp|O88735-2|MAP7_MOUSE Isoform 2 of Ensconsin OS=Mus musculus GN=Map7	3	18	18	3	18	18	3	27.4	27.4	4.7	82.843	738	738;738;738	15		1	1					1	2	2	1	1	2	1				2	2	1	2			4	0	69.596	27.4	5935400
D3YWQ0;S4R215	D3YWQ0	29;10	27;8	2;0	Diacylglycerol kinase	Dgki	>tr|D3YWQ0|D3YWQ0_MOUSE Diacylglycerol kinase OS=Mus musculus GN=Dgki PE=2 SV=1	2	29	27	2	29	27	2	35.8	33.9	3.4	118.21	1071	1071;591	13.3	1	2			2	4	2	1		1	1	1	3	2	1	1	1	1	3	3	1	1	3	1	0	79.185	35.8	9295900
Q8R2K1;D3YWS7;F6SJM7;Q8R2K1-5;Q8R2K1-4;Q8R2K1-2;F6X9P4;Q8R2K1-3	Q8R2K1;D3YWS7;F6SJM7;Q8R2K1-5;Q8R2K1-4;Q8R2K1-2;F6X9P4;Q8R2K1-3	4;4;4;4;4;4;3;2	4;4;4;4;4;4;3;2	4;4;4;4;4;4;3;2	Fucose mutarotase	Fuom	>sp|Q8R2K1|FUCM_MOUSE Fucose mutarotase OS=Mus musculus GN=Fuom PE=1 SV=1;>tr|D3YWS7|D3YWS7_MOUSE Fucose mutarotase OS=Mus musculus GN=Fuom PE=4 SV=1;>tr|F6SJM7|F6SJM7_MOUSE Fucose mutarotase (Fragment) OS=Mus musculus GN=Fuom PE=2 SV=1;>sp|Q8R2K1-5|FUCM_M	8	4	4	4	4	4	4	50.3	50.3	50.3	16.805	153	153;134;156;124;127;133;109;169	15	1							1										1	1	1				1	0	29.082	50.3	4253600
D3YWS8;Q8CBY3;D3YXV8;D3Z042;D3YY84;Q8CBY3-3	D3YWS8;Q8CBY3;D3YXV8	16;14;14;1;1;1	16;14;14;1;1;1	16;14;14;1;1;1	Leukocyte receptor cluster member 8 homolog	Leng8	>tr|D3YWS8|D3YWS8_MOUSE Leukocyte receptor cluster (LRC) member 8, isoform CRA_a OS=Mus musculus GN=Leng8 PE=4 SV=1;>sp|Q8CBY3|LENG8_MOUSE Leukocyte receptor cluster member 8 homolog OS=Mus musculus GN=Leng8 PE=1 SV=1;>tr|D3YXV8|D3YXV8_MOUSE Leukocyte rece	6	16	16	16	16	16	16	26.6	26.6	26.6	88.463	801	801;785;729;129;193;126	11.2	1	1	3	1		1	1	2					2		3		1	1	2				1	1	0	51.255	26.6	3084800
D3Z3N4;D3YWT1;D3Z6Y3	D3Z3N4;D3YWT1	13;13;3	11;11;1	11;11;1		Hnrnph3	>tr|D3Z3N4|D3Z3N4_MOUSE MCG11326, isoform CRA_a OS=Mus musculus GN=Hnrnph3 PE=4 SV=1;>tr|D3YWT1|D3YWT1_MOUSE MCG11326, isoform CRA_b OS=Mus musculus GN=Hnrnph3 PE=4 SV=1	3	13	11	11	13	11	11	53.8	50.9	50.9	36.869	346	346;331;71	14		1	2		1	4	1	1			1			1	1		1	5	5	3	2			1	0	73.625	53.8	41488000
D3YWX2;F6YTL8;Q9R0I7;E9Q803	D3YWX2;F6YTL8;Q9R0I7;E9Q803	63;50;36;36	63;50;36;36	63;50;36;36	YLP motif-containing protein 1	Ylpm1	>tr|D3YWX2|D3YWX2_MOUSE YLP motif-containing protein 1 OS=Mus musculus GN=Ylpm1 PE=2 SV=2;>tr|F6YTL8|F6YTL8_MOUSE YLP motif-containing protein 1 (Fragment) OS=Mus musculus GN=Ylpm1 PE=2 SV=1;>sp|Q9R0I7|YLPM1_MOUSE YLP motif-containing protein 1 OS=Mus musc	4	63	63	63	63	63	63	35.1	35.1	35.1	241.05	2139	2139;1577;1386;1433	10.2		6	11	5	5	6	4	4	5	4	6	7	6	7	2	4	6	2	2	1	1	3	1		0	292.08	35.1	46738000
D3YWY4;Q925T6;H7BX90;Q925T6-3;D3YZL8;D3Z6T4;D3Z6R6;D3Z066;Q925T6-4;Q6X4T6	D3YWY4;Q925T6;H7BX90;Q925T6-3;D3YZL8;D3Z6T4;D3Z6R6;D3Z066;Q925T6-4;Q6X4T6	31;30;30;29;29;28;20;18;17;16	31;30;30;29;29;28;20;18;17;16	1;1;0;0;0;0;1;0;0;0	Glutamate receptor-interacting protein 1	Grip1	>tr|D3YWY4|D3YWY4_MOUSE Glutamate receptor-interacting protein 1 OS=Mus musculus GN=Grip1 PE=4 SV=1;>sp|Q925T6|GRIP1_MOUSE Glutamate receptor-interacting protein 1 OS=Mus musculus GN=Grip1 PE=1 SV=1;>tr|H7BX90|H7BX90_MOUSE Glutamate receptor-interacting pr	10	31	31	1	31	31	1	39.5	39.5	2.2	116.05	1075	1075;1127;1060;1033;1112;1112;712;697;632;631	12.1	3		2	6	4	1	1		1	4	1	2	3		2	1	5	2			3	1	3	3	0	130.76	39.5	13992000
D3YX52;P58749	D3YX52;P58749	2;2	2;2	2;2	Transmembrane 6 superfamily member 1	Tm6sf1	>tr|D3YX52|D3YX52_MOUSE Transmembrane 6 superfamily member 1 OS=Mus musculus GN=Tm6sf1 PE=2 SV=1;>sp|P58749|TM6S1_MOUSE Transmembrane 6 superfamily member 1 OS=Mus musculus GN=Tm6sf1 PE=2 SV=2	2	2	2	2	2	2	2	6.8	6.8	6.8	31.865	279	279;370	10								1				1													0.002485	1.9565	6.8	388210
Q7SIG6;D3YX85;Q7SIG6-2;K7N6H4;Q8BYB8;L7N2D1;J3KMP8	Q7SIG6;D3YX85;Q7SIG6-2	39;39;32;1;1;1;1	3;3;3;0;0;0;0	3;3;3;0;0;0;0	Arf-GAP with SH3 domain, ANK repeat and PH domain-containing protein 2	Asap2	>sp|Q7SIG6|ASAP2_MOUSE Arf-GAP with SH3 domain, ANK repeat and PH domain-containing protein 2 OS=Mus musculus GN=Asap2 PE=1 SV=3;>tr|D3YX85|D3YX85_MOUSE Arf-GAP with SH3 domain, ANK repeat and PH domain-containing protein 2 OS=Mus musculus GN=Asap2 PE=1 SV	7	39	3	3	39	3	3	49.9	3.9	3.9	106.8	958	958;955;809;105;111;111;111	13.8	1						1						1											2	0	18.774	49.9	960660
Q8CBH7;D3YXE6;Q8CBH7-2	Q8CBH7;D3YXE6;Q8CBH7-2	1;1;1	1;1;1	1;1;1	E3 ubiquitin-protein ligase MARCH11	2015-03-11	>sp|Q8CBH7|MARHB_MOUSE E3 ubiquitin-protein ligase MARCH11 OS=Mus musculus GN=March11 PE=2 SV=2;>tr|D3YXE6|D3YXE6_MOUSE E3 ubiquitin-protein ligase MARCH11 OS=Mus musculus GN=March11 PE=4 SV=1;>sp|Q8CBH7-2|MARHB_MOUSE Isoform 2 of E3 ubiquitin-protein liga	3	1	1	1	1	1	1	2.8	2.8	2.8	44.223	400	400;255;252	9									2																0.0069817	1.4289	2.8	97073
D3YXG0;D3Z2Q7	D3YXG0;D3Z2Q7	3;3	3;3	3;3		Hmcn1	>tr|D3YXG0|D3YXG0_MOUSE Protein Hmcn1 OS=Mus musculus GN=Hmcn1 PE=2 SV=1;>tr|D3Z2Q7|D3Z2Q7_MOUSE Protein Hmcn1 OS=Mus musculus GN=Hmcn1 PE=2 SV=1	2	3	3	3	3	3	3	0.8	0.8	0.8	611.55	5634	5634;5517	21																	1						2		0	9.7602	0.8	133230
P63054;D3YXH0	P63054;D3YXH0	4;4	4;4	4;4	Purkinje cell protein 4	Pcp4;Igsf5	>sp|P63054|PCP4_MOUSE Purkinje cell protein 4 OS=Mus musculus GN=Pcp4 PE=2 SV=2;>tr|D3YXH0|D3YXH0_MOUSE Immunoglobulin superfamily member 5 OS=Mus musculus GN=Igsf5 PE=2 SV=1	2	4	4	4	4	4	4	45.2	45.2	45.2	6.8073	62	62;298	8.28	4	1	3	3	5	2	1	1	5	5	4		1	1		1							2	1	0	61.711	45.2	114970000
D3YXI6;Q2YDW7;E9QNB8	D3YXI6;Q2YDW7;E9QNB8	4;3;3	4;3;3	4;3;3	N-lysine methyltransferase SETD8	Setd8	>tr|D3YXI6|D3YXI6_MOUSE N-lysine methyltransferase SETD8 OS=Mus musculus GN=Setd8 PE=2 SV=1;>sp|Q2YDW7|SETD8_MOUSE N-lysine methyltransferase SETD8 OS=Mus musculus GN=Setd8 PE=2 SV=1;>tr|E9QNB8|E9QNB8_MOUSE N-lysine methyltransferase SETD8 OS=Mus musculus	3	4	4	4	4	4	4	14	14	14	41.107	364	364;349;350	12.8								1			1		1						1						0	7.28	14	583010
D3YXJ0	D3YXJ0	35	35	33	Diacylglycerol kinase	Dgkh	>tr|D3YXJ0|D3YXJ0_MOUSE Diacylglycerol kinase OS=Mus musculus GN=Dgkh PE=3 SV=1	1	35	35	33	35	35	33	45.1	45.1	42.8	127.36	1156	1156	12.4	4	3	2	5				1		2	1	3	2	2	1	1	3	2	2	2	6	1	1	1	0	104.7	45.1	18388000
D3YXJ5	D3YXJ5	6	6	6		Fam84b	>tr|D3YXJ5|D3YXJ5_MOUSE Protein Fam84b OS=Mus musculus GN=Fam84b PE=4 SV=1	1	6	6	6	6	6	6	31.3	31.3	31.3	34.59	310	310	8.29				1	2	1		1						1		1									0	17.845	31.3	660090
D3YXK0	D3YXK0	39	39	37		Jakmip2	>tr|D3YXK0|D3YXK0_MOUSE MCG4624, isoform CRA_c OS=Mus musculus GN=Jakmip2 PE=4 SV=2	1	39	39	37	39	39	37	49.4	49.4	48.5	96.315	820	820	11.7	3	3	1	3	3	1	4	2	1	4	2		1	3	2	2		1		1	4	2		5	0	158.94	49.4	10962000
D3YXK1	D3YXK1	9	9	9	Atherin	Samd1	>sp|D3YXK1|SAMD1_MOUSE Atherin OS=Mus musculus GN=Samd1 PE=1 SV=1	1	9	9	9	9	9	9	21	21	21	54.532	519	519	13.2								1	1			2	1	1		1	1	1							0	14.339	21	1531000
D3YXK2;S4R1M2;S4R2Q5;S4R1W0	D3YXK2;S4R1M2	44;44;3;1	44;44;3;1	30;30;3;1	Scaffold attachment factor B1	Safb	>sp|D3YXK2|SAFB1_MOUSE Scaffold attachment factor B1 OS=Mus musculus GN=Safb PE=1 SV=2;>tr|S4R1M2|S4R1M2_MOUSE Scaffold attachment factor B1 OS=Mus musculus GN=Safb PE=1 SV=1	4	44	44	30	44	44	30	44.1	44.1	33.4	105.1	937	937;939;44;169	10.8	4	8	5	6	2	4	3	1	2	2	2	3	8	7	8	5	5	4	3	1				3	0	323.31	44.1	104700000
Q66L42;D3YXM8	Q66L42;D3YXM8	15;15	14;14	13;13	Mitogen-activated protein kinase kinase kinase 10	Map3k10	>sp|Q66L42|M3K10_MOUSE Mitogen-activated protein kinase kinase kinase 10 OS=Mus musculus GN=Map3k10 PE=2 SV=2;>tr|D3YXM8|D3YXM8_MOUSE Mitogen-activated protein kinase kinase kinase 10 OS=Mus musculus GN=Map3k10 PE=3 SV=1	2	15	14	13	15	14	13	21.4	20.5	19.4	103.19	940	940;942	12.9	2	1			1	1			1	1	1			1	1			1				1	3	1	0	33.143	21.4	1965800
P61025;D3YXP1;Q3UNC9	P61025;D3YXP1;Q3UNC9	1;1;1	1;1;1	1;1;1	Cyclin-dependent kinases regulatory subunit 1;Cyclin-dependent kinases regulatory subunit	Cks1b;Cks1brt	>sp|P61025|CKS1_MOUSE Cyclin-dependent kinases regulatory subunit 1 OS=Mus musculus GN=Cks1b PE=2 SV=1;>tr|D3YXP1|D3YXP1_MOUSE Cyclin-dependent kinases regulatory subunit OS=Mus musculus GN=Cks1b PE=2 SV=1;>tr|Q3UNC9|Q3UNC9_MOUSE Cyclin-dependent kinases r	3	1	1	1	1	1	1	12.7	12.7	12.7	9.6601	79	79;57;96	16																1									0.003383	1.8294	12.7	55224
Q9D1G2;D3YXP6;Q9D1G2-2;Q9D1G2-3	Q9D1G2;D3YXP6;Q9D1G2-2;Q9D1G2-3	11;11;9;6	11;11;9;6	11;11;9;6	Phosphomevalonate kinase	Pmvk	>sp|Q9D1G2|PMVK_MOUSE Phosphomevalonate kinase OS=Mus musculus GN=Pmvk PE=2 SV=3;>tr|D3YXP6|D3YXP6_MOUSE Phosphomevalonate kinase OS=Mus musculus GN=Pmvk PE=2 SV=1;>sp|Q9D1G2-2|PMVK_MOUSE Isoform 2 of Phosphomevalonate kinase OS=Mus musculus GN=Pmvk;>sp|Q9	4	11	11	11	11	11	11	40.6	40.6	40.6	21.916	192	192;158;171;117	14.7	1						1			1	2	1				1	1	3	2	1				1	0	72.751	40.6	9491900
P98199;E9QAL4;D3YXQ5	P98199;E9QAL4;D3YXQ5	2;2;2	1;1;1	1;1;1	Phospholipid-transporting ATPase ID	Atp8b2	>sp|P98199|AT8B2_MOUSE Probable phospholipid-transporting ATPase ID OS=Mus musculus GN=Atp8b2 PE=2 SV=2;>tr|E9QAL4|E9QAL4_MOUSE Probable phospholipid-transporting ATPase ID OS=Mus musculus GN=Atp8b2 PE=2 SV=1;>tr|D3YXQ5|D3YXQ5_MOUSE Probable phospholipid-t	3	2	1	1	2	1	1	2.4	1.7	1.7	136.97	1209	1209;1190;1214	7							1																		0.00029311	3.3192	2.4	106300
Q80U40;D3YXR8;Q80U40-2	Q80U40;D3YXR8;Q80U40-2	13;13;13	13;13;13	13;13;13	RIMS-binding protein 2	Rimbp2	>sp|Q80U40|RIMB2_MOUSE RIMS-binding protein 2 OS=Mus musculus GN=Rimbp2 PE=1 SV=3;>tr|D3YXR8|D3YXR8_MOUSE RIMS-binding protein 2 OS=Mus musculus GN=Rimbp2 PE=4 SV=1;>sp|Q80U40-2|RIMB2_MOUSE Isoform 2 of RIMS-binding protein 2 OS=Mus musculus GN=Rimbp2	3	13	13	13	13	13	13	17.4	17.4	17.4	118.34	1072	1072;1079;1069	14.3				2	1			2				1	1	1	2				2	2		2	1		0	41.787	17.4	4856700
Q9ESF1;D3YXV0;E9PYR6;Q9ESF1-3;Q9ESF1-2	Q9ESF1;D3YXV0;E9PYR6;Q9ESF1-3;Q9ESF1-2	2;2;2;2;2	2;2;2;2;2	2;2;2;2;2	Otoferlin	Otof	>sp|Q9ESF1|OTOF_MOUSE Otoferlin OS=Mus musculus GN=Otof PE=1 SV=1;>tr|D3YXV0|D3YXV0_MOUSE Otoferlin (Fragment) OS=Mus musculus GN=Otof PE=4 SV=1;>tr|E9PYR6|E9PYR6_MOUSE Otoferlin OS=Mus musculus GN=Otof PE=4 SV=1;>sp|Q9ESF1-3|OTOF_MOUSE Isoform 3 of Otofer	5	2	2	2	2	2	2	1.2	1.2	1.2	227.03	1997	1997;1932;1997;1977;1992	11									1				1												0.0006647	2.6022	1.2	113750
Q8K0W9;D3YXV3	Q8K0W9;D3YXV3	1;1	1;1	1;1	DPH3 homolog	Dph3	>sp|Q8K0W9|DPH3_MOUSE DPH3 homolog OS=Mus musculus GN=Dph3 PE=1 SV=1;>tr|D3YXV3|D3YXV3_MOUSE DPH3 homolog OS=Mus musculus GN=Dph3 PE=2 SV=1	2	1	1	1	1	1	1	19.5	19.5	19.5	9.2862	82	82;57	16																1									0	5.7921	19.5	267820
Q9D945;D3YXW1;Q9D945-2	Q9D945;D3YXW1;Q9D945-2	2;2;2	2;2;2	2;2;2	Protein LLP homolog	Llph	>sp|Q9D945|LLPH_MOUSE Protein LLP homolog OS=Mus musculus GN=Llph PE=2 SV=1;>tr|D3YXW1|D3YXW1_MOUSE Protein LLP homolog (Fragment) OS=Mus musculus GN=Llph PE=4 SV=1;>sp|Q9D945-2|LLPH_MOUSE Isoform 2 of Protein LLP homolog OS=Mus musculus GN=Llph	3	2	2	2	2	2	2	21.5	21.5	21.5	15.391	130	130;123;129	15												1	2									1			0	5.5404	21.5	571440
D3YXX1;D3YY86;D3YXR0;D3Z2K4;D3Z4G1;D3Z029;D3Z7P1;D3Z500	D3YXX1;D3YY86	15;12;5;4;4;3;2;2	15;12;5;4;4;3;2;2	1;1;0;0;0;0;0;0		Zmynd11	>tr|D3YXX1|D3YXX1_MOUSE Zinc finger MYND domain-containing protein 11 OS=Mus musculus GN=Zmynd11 PE=2 SV=1;>tr|D3YY86|D3YY86_MOUSE Zinc finger MYND domain-containing protein 11 (Fragment) OS=Mus musculus GN=Zmynd11 PE=2 SV=1	8	15	15	1	15	15	1	30.1	30.1	2.5	70.28	604	604;618;286;149;249;203;89;162	10.1		2	2			4		1		1	3	1	1		1	1			2				1		0	64.783	30.1	4316600
Q9ERK0;D3YXY4	Q9ERK0;D3YXY4	1;1	1;1	1;1	Receptor-interacting serine/threonine-protein kinase 4	Ripk4	>sp|Q9ERK0|RIPK4_MOUSE Receptor-interacting serine/threonine-protein kinase 4 OS=Mus musculus GN=Ripk4 PE=1 SV=2;>tr|D3YXY4|D3YXY4_MOUSE Receptor-interacting serine/threonine-protein kinase 4 OS=Mus musculus GN=Ripk4 PE=2 SV=1	2	1	1	1	1	1	1	1.8	1.8	1.8	86.612	786	786;723	21																					1				1	-2	1.8	12724
Q91YS4;D3YXZ3;O88448;D3Z5Y7	Q91YS4;D3YXZ3;O88448	41;41;33;14	32;32;24;14	31;31;23;13	Kinesin light chain 2	Klc2	>tr|Q91YS4|Q91YS4_MOUSE Kinesin light chain 2 OS=Mus musculus GN=Klc2 PE=1 SV=1;>tr|D3YXZ3|D3YXZ3_MOUSE Kinesin light chain 2 OS=Mus musculus GN=Klc2 PE=1 SV=1;>sp|O88448|KLC2_MOUSE Kinesin light chain 2 OS=Mus musculus GN=Klc2 PE=1 SV=1	4	41	32	31	41	32	31	70.3	54.1	52.2	68.419	619	619;617;599;166	10.3		1	8	3	1	5	4	5	8	2	3	2	1				4	3	3	4	1		1		0	196.57	70.3	63687000
Q8R1T4;D3YXZ7	Q8R1T4;D3YXZ7	2;2	2;2	2;2	UDP-N-acetylglucosamine transporter	Slc35a3	>sp|Q8R1T4|S35A3_MOUSE UDP-N-acetylglucosamine transporter OS=Mus musculus GN=Slc35a3 PE=2 SV=1;>tr|D3YXZ7|D3YXZ7_MOUSE UDP-N-acetylglucosamine transporter (Fragment) OS=Mus musculus GN=Slc35a3 PE=2 SV=1	2	2	2	2	2	2	2	8.9	8.9	8.9	35.976	326	326;212	9			1									2													0	8.2146	8.9	570260
Q9D6N5;F6T9K1;D3YY09;D3YYC2;G3UXH5	Q9D6N5;F6T9K1;D3YY09;D3YYC2;G3UXH5	7;7;7;6;6	7;7;7;6;6	7;7;7;6;6	Dr1-associated corepressor	Drap1	>sp|Q9D6N5|NC2A_MOUSE Dr1-associated corepressor OS=Mus musculus GN=Drap1 PE=2 SV=3;>tr|F6T9K1|F6T9K1_MOUSE Dr1-associated corepressor OS=Mus musculus GN=Drap1 PE=2 SV=2;>tr|D3YY09|D3YY09_MOUSE Dr1-associated corepressor OS=Mus musculus GN=Drap1 PE=2 SV=1;	5	7	7	7	7	7	7	37.1	37.1	37.1	22.278	205	205;182;212;162;185	13.3						1	1			1	1	3				1							1	1	0	45.086	37.1	11371000
D3YY23	D3YY23	1	1	1		Lonrf1	>tr|D3YY23|D3YY23_MOUSE Protein Lonrf1 OS=Mus musculus GN=Lonrf1 PE=4 SV=1	1	1	1	1	1	1	1	1.6	1.6	1.6	93.095	837	837	23																							1		1	-2	1.6	46500
D3YY34;Q8CHP6;B7ZNA5;E9QPT4;Q8CHP6-2;F8WIN6;D6REI6	D3YY34;Q8CHP6;B7ZNA5;E9QPT4;Q8CHP6-2	10;9;9;5;5;2;1	9;8;8;5;5;2;1	9;8;8;5;5;2;1	Polyhomeotic-like protein 3	Phc3	>tr|D3YY34|D3YY34_MOUSE Polyhomeotic-like protein 3 OS=Mus musculus GN=Phc3 PE=1 SV=1;>sp|Q8CHP6|PHC3_MOUSE Polyhomeotic-like protein 3 OS=Mus musculus GN=Phc3 PE=1 SV=2;>tr|B7ZNA5|B7ZNA5_MOUSE Phc3 protein OS=Mus musculus GN=Phc3 PE=1 SV=1;>tr|E9QPT4|E9QP	7	10	9	9	10	9	9	16.6	15.2	15.2	102.14	948	948;981;951;715;715;595;232	14.1	1		1		1								1	1		1					1	2		1	0	38.879	16.6	2086000
Q9DBD0;D3YY36;F6W4D3	Q9DBD0;D3YY36	7;7;2	6;6;2	6;6;2	Inhibitor of carbonic anhydrase	Ica;1300017J02Rik	>sp|Q9DBD0|ICA_MOUSE Inhibitor of carbonic anhydrase OS=Mus musculus GN=Ica PE=1 SV=1;>tr|D3YY36|D3YY36_MOUSE Protein 1300017J02Rik OS=Mus musculus GN=1300017J02Rik PE=2 SV=1	3	7	6	6	7	6	6	10.7	9.6	9.6	76.765	700	700;622;242	14.4								1	1	1	1							1				1	1		0	8.7478	10.7	417510
O88974;G5E8N3;D3YYC3;O88974-4;O88974-7;O88974-2;O88974-5;O88974-6;O88974-3	O88974;G5E8N3;D3YYC3;O88974-4;O88974-7	32;32;32;32;20;14;14;14;11	32;32;32;32;20;14;14;14;11	32;32;32;32;20;14;14;14;11	Histone-lysine N-methyltransferase SETDB1	Setdb1	>sp|O88974|SETB1_MOUSE Histone-lysine N-methyltransferase SETDB1 OS=Mus musculus GN=Setdb1 PE=1 SV=1;>tr|G5E8N3|G5E8N3_MOUSE Histone-lysine N-methyltransferase SETDB1 OS=Mus musculus GN=Setdb1 PE=4 SV=1;>tr|D3YYC3|D3YYC3_MOUSE Histone-lysine N-methyltransf	9	32	32	32	32	32	32	31.2	31.2	31.2	144.55	1307	1307;1307;1308;1308;755;488;526;527;500	14.4		1		2	3		1		1	3	1	2	2		2	1	2	3			4	6	1		0	73.303	31.2	3980600
Q811T9;D3YYC9;Q811T9-2;Z4YLG9;Q811T9-3	Q811T9;D3YYC9;Q811T9-2;Z4YLG9;Q811T9-3	6;6;6;4;4	6;6;6;4;4	6;6;6;4;4	Disrupted in schizophrenia 1 homolog	Disc1	>sp|Q811T9|DISC1_MOUSE Disrupted in schizophrenia 1 homolog OS=Mus musculus GN=Disc1 PE=1 SV=2;>tr|D3YYC9|D3YYC9_MOUSE Disrupted in schizophrenia 1 homolog OS=Mus musculus GN=Disc1 PE=4 SV=1;>sp|Q811T9-2|DISC1_MOUSE Isoform 2 of Disrupted in schizophrenia	5	6	6	6	6	6	6	8.2	8.2	8.2	92.524	852	852;852;850;789;789	11.7			1			1	1				1			1				1					1		0	6.2701	8.2	526030
Q3UTQ7;D3YYD1;Q3UTQ7-2	Q3UTQ7;D3YYD1	8;8;1	8;8;1	8;8;1	PR domain zinc finger protein 10	Prdm10	>sp|Q3UTQ7|PRD10_MOUSE PR domain zinc finger protein 10 OS=Mus musculus GN=Prdm10 PE=1 SV=2;>tr|D3YYD1|D3YYD1_MOUSE PR domain zinc finger protein 10 OS=Mus musculus GN=Prdm10 PE=1 SV=1	3	8	8	8	8	8	8	9	9	9	133.74	1184	1184;1135;341	12.8			1			2			1		1		1			1					2	1			0	35.602	9	1093200
D3YYD5	D3YYD5	9	1	1		Vps29	>tr|D3YYD5|D3YYD5_MOUSE Vacuolar protein sorting-associated protein 29 (Fragment) OS=Mus musculus GN=Vps29 PE=2 SV=1	1	9	1	1	9	1	1	72.6	8.1	8.1	13.723	124	124	13.5													1	1											1	-2	72.6	2988900
D3YYE2;Q3UZW7-3;Q3UZW7	D3YYE2;Q3UZW7-3;Q3UZW7	1;1;1	1;1;1	1;1;1	Protein FAM86A	Fam86;Fam86a	>tr|D3YYE2|D3YYE2_MOUSE Protein FAM86A (Fragment) OS=Mus musculus GN=Fam86 PE=4 SV=1;>sp|Q3UZW7-3|FA86A_MOUSE Isoform 3 of Protein FAM86A OS=Mus musculus GN=Fam86a;>sp|Q3UZW7|FA86A_MOUSE Protein FAM86A OS=Mus musculus GN=Fam86a PE=2 SV=1	3	1	1	1	1	1	1	4	4	4	35.25	322	322;319;335	17																	1								0.0037429	1.8066	4	36732
Q9QX66;D3YYG6;D3YY44;Q9QX66-2;Q9QX66-3;F6UJZ6	Q9QX66;D3YYG6;D3YY44;Q9QX66-2;Q9QX66-3	7;7;6;6;5;3	5;5;4;4;4;3	5;5;4;4;4;3	Zinc finger protein neuro-d4	Dpf1	>sp|Q9QX66|DPF1_MOUSE Zinc finger protein neuro-d4 OS=Mus musculus GN=Dpf1 PE=1 SV=2;>tr|D3YYG6|D3YYG6_MOUSE Zinc finger protein neuro-d4 OS=Mus musculus GN=Dpf1 PE=2 SV=1;>tr|D3YY44|D3YY44_MOUSE Zinc finger protein neuro-d4 OS=Mus musculus GN=Dpf1 PE=2 SV	6	7	5	5	7	5	5	21.7	14.5	14.5	44.239	387	387;353;398;388;332;143	14.9						2		1									1			1			1	1	0	13.964	21.7	1242200
D3YYH0;Q8C437-4	D3YYH0;Q8C437-4	23;13	23;13	0;0	PEX5-related protein	Pex5l	>tr|D3YYH0|D3YYH0_MOUSE PEX5-related protein OS=Mus musculus GN=Pex5l PE=1 SV=1;>sp|Q8C437-4|PEX5R_MOUSE Isoform 4 of PEX5-related protein OS=Mus musculus GN=Pex5l	2	23	23	0	23	23	0	49.7	49.7	0	65.835	591	591;344	14.5	2			2		2	2	3	1	1	1		1			2	3	2	2	3	5	3	2		0	91.369	49.7	12037000
D3YYH1	D3YYH1	17	2	2		Pex5l	>tr|D3YYH1|D3YYH1_MOUSE PEX5-related protein OS=Mus musculus GN=Pex5l PE=1 SV=1	1	17	2	2	17	2	2	54.4	5.1	5.1	41.44	373	373	6		1	1										1												0.00057045	2.6468	54.4	397510
P51827;F8WJA7;D3YYI6;D3YUR3;D6RHK8;P51827-2	P51827;F8WJA7;D3YYI6	6;6;6;1;1;1	6;6;6;1;1;1	6;6;6;1;1;1	AF4/FMR2 family member 3	Aff3	>sp|P51827|AFF3_MOUSE AF4/FMR2 family member 3 OS=Mus musculus GN=Aff3 PE=2 SV=2;>tr|F8WJA7|F8WJA7_MOUSE AF4/FMR2 family member 3 OS=Mus musculus GN=Aff3 PE=2 SV=1;>tr|D3YYI6|D3YYI6_MOUSE AF4/FMR2 family member 3 OS=Mus musculus GN=Aff3 PE=2 SV=1	6	6	6	6	6	6	6	6.3	6.3	6.3	136.13	1254	1254;1228;1229;384;563;562	14.3			1		1						1				1						1	1	1		0	8.5276	6.3	913130
D3YYI7	D3YYI7	1	1	1	Probable E3 ubiquitin-protein ligase RNF217	Rnf217	>sp|D3YYI7|RN217_MOUSE Probable E3 ubiquitin-protein ligase RNF217 OS=Mus musculus GN=Rnf217 PE=3 SV=2	1	1	1	1	1	1	1	3.9	3.9	3.9	56.036	515	515	10										1															0.0065559	1.5003	3.9	24591
D3YYQ7;D3Z6V8;Q8BXR6	D3YYQ7;D3Z6V8;Q8BXR6	1;1;1	1;1;1	1;1;1	E3 ubiquitin-protein ligase pellino homolog 3	Peli3	>tr|D3YYQ7|D3YYQ7_MOUSE E3 ubiquitin-protein ligase pellino homolog 3 (Fragment) OS=Mus musculus GN=Peli3 PE=4 SV=1;>tr|D3Z6V8|D3Z6V8_MOUSE E3 ubiquitin-protein ligase pellino homolog 3 OS=Mus musculus GN=Peli3 PE=4 SV=1;>sp|Q8BXR6|PELI3_MOUSE E3 ubiquitin	3	1	1	1	1	1	1	7.7	7.7	7.7	16.527	155	155;411;445	16																1									0	3.9072	7.7	0
Q9JJX6;D3YYR5;D3Z5U5;Q9Z256;Q9Z257;Q9JJX6-4;Q9JJX6-2;Q9JJX6-3	Q9JJX6;D3YYR5;D3Z5U5;Q9Z256;Q9Z257;Q9JJX6-4;Q9JJX6-2;Q9JJX6-3	4;4;4;4;4;4;4;4	4;4;4;4;4;4;4;4	4;4;4;4;4;4;4;4	P2X purinoceptor 4;P2X purinoceptor	P2rx4	>sp|Q9JJX6|P2RX4_MOUSE P2X purinoceptor 4 OS=Mus musculus GN=P2rx4 PE=2 SV=1;>tr|D3YYR5|D3YYR5_MOUSE P2X purinoceptor (Fragment) OS=Mus musculus GN=P2rx4 PE=2 SV=1;>tr|D3Z5U5|D3Z5U5_MOUSE P2X purinoceptor (Fragment) OS=Mus musculus GN=P2rx4 PE=2 SV=1;>tr|Q	8	4	4	4	4	4	4	9.5	9.5	9.5	43.437	388	388;331;358;361;388;339;361;366	9.5			1					1	1									1							0.00057007	2.6249	9.5	246640
Q7TNS7;D3YYS9	Q7TNS7;D3YYS9	6;6	6;6	6;6	Acid-sensing ion channel 4	Asic4	>sp|Q7TNS7|ASIC4_MOUSE Acid-sensing ion channel 4 OS=Mus musculus GN=Asic4 PE=2 SV=1;>tr|D3YYS9|D3YYS9_MOUSE Acid-sensing ion channel 4 OS=Mus musculus GN=Asic4 PE=3 SV=1	2	6	6	6	6	6	6	20.2	20.2	20.2	59.216	539	539;520	15.6							1								2		1	2	1						0	54.128	20.2	714800
D3YYT1;Q922P9	D3YYT1;Q922P9	30;29	30;29	30;29	Putative oxidoreductase GLYR1	Glyr1	>tr|D3YYT1|D3YYT1_MOUSE Putative oxidoreductase GLYR1 OS=Mus musculus GN=Glyr1 PE=1 SV=1;>sp|Q922P9|GLYR1_MOUSE Putative oxidoreductase GLYR1 OS=Mus musculus GN=Glyr1 PE=1 SV=1	2	30	30	30	30	30	30	53.1	53.1	53.1	60.435	552	552;546	13.1	2	1	2	1	2	1	2			3	2	3	5	2		7	4	2	1	4	1		3		0	66.786	53.1	31117000
D3YYU8;F7AD47	D3YYU8;F7AD47	10;6	10;6	10;6	Obscurin-like protein 1	Obsl1	>tr|D3YYU8|D3YYU8_MOUSE Protein Obsl1 OS=Mus musculus GN=Obsl1 PE=4 SV=1;>tr|F7AD47|F7AD47_MOUSE Protein Obsl1 (Fragment) OS=Mus musculus GN=Obsl1 PE=4 SV=1	2	10	10	10	10	10	10	8.7	8.7	8.7	197.93	1804	1804;1162	15.5					1		1			1				2	1	2		1		1		3			0	15.118	8.7	1050600
D3YYW5;Q9JJU9	D3YYW5;Q9JJU9	1;1	1;1	1;1	Beta-crystallin B3;Beta-crystallin B3, N-terminally processed	Crybb3	>tr|D3YYW5|D3YYW5_MOUSE Beta-crystallin B3 (Fragment) OS=Mus musculus GN=Crybb3 PE=4 SV=1;>sp|Q9JJU9|CRBB3_MOUSE Beta-crystallin B3 OS=Mus musculus GN=Crybb3 PE=2 SV=3	2	1	1	1	1	1	1	20.3	20.3	20.3	8.6005	79	79;211	14														1											0.00029504	3.4716	20.3	58970
D3YYW8;Q91V81-2;Q91V81	D3YYW8;Q91V81-2;Q91V81	10;10;9	10;10;9	10;10;9	RNA-binding protein 42	Rbm42	>tr|D3YYW8|D3YYW8_MOUSE RNA-binding protein 42 OS=Mus musculus GN=Rbm42 PE=2 SV=1;>sp|Q91V81-2|RBM42_MOUSE Isoform 2 of RNA-binding protein 42 OS=Mus musculus GN=Rbm42;>sp|Q91V81|RBM42_MOUSE RNA-binding protein 42 OS=Mus musculus GN=Rbm42 PE=1 SV=1	3	10	10	10	10	10	10	28.7	28.7	28.7	47.214	449	449;478;474	15.5				1	1			1	1					1			1	2	1			2	2		0	139.24	28.7	6138000
Q9D882;D3Z7G3;D3YYX8;D3Z2E9;F8WHN9	Q9D882;D3Z7G3;D3YYX8;D3Z2E9	5;5;5;5;2	5;5;5;5;2	5;5;5;5;2	Uncharacterized protein C10orf35 homolog	2010107G23Rik	>sp|Q9D882|CJ035_MOUSE Uncharacterized protein C10orf35 homolog OS=Mus musculus PE=2 SV=1;>tr|D3Z7G3|D3Z7G3_MOUSE Protein 2010107G23Rik (Fragment) OS=Mus musculus GN=2010107G23Rik PE=2 SV=1;>tr|D3YYX8|D3YYX8_MOUSE Protein 2010107G23Rik (Fragment) OS=Mus mu	5	5	5	5	5	5	5	43.3	43.3	43.3	13.118	120	120;99;100;122;100	13.7					1		1									1	2			1					0	29.377	43.3	4720200
D3YYY8;F6TAL7	D3YYY8	25;8	25;8	25;8		Arhgef26	>tr|D3YYY8|D3YYY8_MOUSE Protein Arhgef26 OS=Mus musculus GN=Arhgef26 PE=4 SV=1	2	25	25	25	25	25	25	38.4	38.4	38.4	97.387	869	869;257	10.1	4		5	1	1		1	2		1	1	1			2	1	1			2	1	3			0	70.768	38.4	5641600
D3YZ00	D3YZ00	21	1	0	Nuclear factor 1	Nfix	>tr|D3YZ00|D3YZ00_MOUSE Nuclear factor 1 (Fragment) OS=Mus musculus GN=Nfix PE=1 SV=1	1	21	1	0	21	1	0	61.9	4.9	0	53.414	488	488	21																					1				0	11.963	61.9	1383200
D3YZ08;E9QM06;F6VIR4	D3YZ08;E9QM06	19;16;6	19;16;6	1;1;0		Terf2	>tr|D3YZ08|D3YZ08_MOUSE Telomeric repeat-binding factor 2 OS=Mus musculus GN=Terf2 PE=1 SV=1;>tr|E9QM06|E9QM06_MOUSE Telomeric repeat-binding factor 2 OS=Mus musculus GN=Terf2 PE=2 SV=1	3	19	19	1	19	19	1	39.3	39.3	3.5	60.175	540	540;476;179	16.7						2			2	2			5	2	1				2	4	3	3	1	3	0	63.164	39.3	7023600
Q9CY66;D3YZ09;Q9CY66-3;Q9CY66-2;F6SL78	Q9CY66;D3YZ09;Q9CY66-3;Q9CY66-2	10;10;10;10;4	10;10;10;10;4	10;10;10;10;4	H/ACA ribonucleoprotein complex subunit 1	Gar1	>sp|Q9CY66|GAR1_MOUSE H/ACA ribonucleoprotein complex subunit 1 OS=Mus musculus GN=Gar1 PE=2 SV=1;>tr|D3YZ09|D3YZ09_MOUSE H/ACA ribonucleoprotein complex subunit 1 (Fragment) OS=Mus musculus GN=Gar1 PE=2 SV=1;>sp|Q9CY66-3|GAR1_MOUSE Isoform 3 of H/ACA ribo	5	10	10	10	10	10	10	39	39	39	23.474	231	231;198;217;229;79	9.65			1	2		4	1		3					4	1									1	0	53.394	39	11313000
D3YZ20;Q6PI63;O08740;D3YZ19	D3YZ20;Q6PI63;O08740	4;4;4;1	4;4;4;1	4;4;4;1	DNA-directed RNA polymerase II subunit RPB11	Polr2j	>tr|D3YZ20|D3YZ20_MOUSE DNA-directed RNA polymerase II subunit RPB11 OS=Mus musculus GN=Polr2j PE=2 SV=1;>tr|Q6PI63|Q6PI63_MOUSE DNA-directed RNA polymerase II subunit RPB11 OS=Mus musculus GN=Polr2j PE=4 SV=1;>sp|O08740|RPB11_MOUSE DNA-directed RNA polyme	4	4	4	4	4	4	4	26.1	26.1	26.1	12.584	111	111;117;117;87	17														1			1	1	1						9.9295e-05	3.6893	26.1	567270
D3YZ21;F6SUT5	D3YZ21	38;1	1;1	1;1		D430041D05Rik	>tr|D3YZ21|D3YZ21_MOUSE Protein D430041D05Rik OS=Mus musculus GN=D430041D05Rik PE=1 SV=1	2	38	1	1	38	1	1	36.7	1.6	1.6	153.38	1414	1414;189	3			1																						1	-2	36.7	56705
Q8R331;D3Z017;G8JL39;D3YZ34;D3YZ33	Q8R331;D3Z017;G8JL39;D3YZ34;D3YZ33	1;1;1;1;1	1;1;1;1;1	1;1;1;1;1	Zinc finger HIT domain-containing protein 1	Znhit1	>sp|Q8R331|ZNHI1_MOUSE Zinc finger HIT domain-containing protein 1 OS=Mus musculus GN=Znhit1 PE=2 SV=1;>tr|D3Z017|D3Z017_MOUSE Zinc finger HIT domain-containing protein 1 (Fragment) OS=Mus musculus GN=Znhit1 PE=2 SV=1;>tr|G8JL39|G8JL39_MOUSE Zinc finger HI	5	1	1	1	1	1	1	9.1	9.1	9.1	17.504	154	154;77;147;147;158	14														1											0	10.899	9.1	0
[truncated: 10,773 more rows]
[truncated: 14 more columns]
