# Supplementary material for: The Impact II, a Very High-Resolution Quadrupole Time-of-Flight Instrument (QTOF) for Deep Shotgun Proteomics
Source: Mol Cell Proteomics. 2015 May 19;14(7):2014–29. doi: 10.1074/mcp.M114.047407 (PMC4587313; doi:10.1074/mcp.M114.047407)
Supplement: Supplemental Data [file supp_M114.047407_mcp.M114.047407-3.xls]

## Sheet: counting category
Count cerebellum	Percentage of total cerebellum	Count_total	Percentage of total_total	count ratio cerebellum vs total	Type cerebellum	Name cerebellum	Name_total	Type_total
182	1.62	182	0.83	1	Keywords	SH3domain	SH3domain	Keywords
94	0.84	94	0.43	1	GOBP slim name	rRNA processing	rRNA processing	GOBP slim name
66	0.59	66	0.3	1	KEGG name	Adherens junction	Adherens junction	KEGG name
61	0.54	61	0.28	1	KEGG name	Long-term depression	Long-term depression	KEGG name
47	0.42	47	0.22	1	GOBP slim name	vacuole organization	vacuole organization	GOBP slim name
45	0.4	45	0.21	1	GOCC slim name	filopodium	filopodium	GOCC slim name
43	0.38	43	0.2	1	GOCC slim name	nuclear pore	nuclear pore	GOCC slim name
40	0.36	40	0.18	1	Keywords	Redox-activecenter	Redox-activecenter	Keywords
39	0.35	39	0.18	1	Pfam	WW	WW	Pfam
39	0.35	39	0.18	1	KEGG name	Lysine degradation	Lysine degradation	KEGG name
37	0.33	37	0.17	1	GOBP slim name	vacuolar transport	vacuolar transport	GOBP slim name
36	0.32	36	0.16	1	KEGG name	Nucleotide excision repair	Nucleotide excision repair	KEGG name
36	0.32	36	0.16	1	GOBP slim name	microtubule organizing center organization	microtubule organizing center organization	GOBP slim name
35	0.31	35	0.16	1	Keywords	Nuclearporecomplex	Nuclearporecomplex	Keywords
34	0.3	34	0.16	1	Pfam	Y_phosphatase	Y_phosphatase	Pfam
33	0.29	33	0.15	1	Keywords	Neurotransmittertransport	Neurotransmittertransport	Keywords
32	0.28	32	0.15	1	Keywords	S-nitrosylation	S-nitrosylation	Keywords
32	0.28	32	0.15	1	KEGG name	SNARE interactions in vesicular transport	SNARE interactions in vesicular transport	KEGG name
31	0.28	31	0.14	1	Keywords	Glycolysis	Glycolysis	Keywords
31	0.28	31	0.14	1	GOMF name	nucleobase-containing compound kinase activity	nucleobase-containing compound kinase activity	GOMF name
29	0.26	29	0.13	1	KEGG name	Propanoate metabolism	Propanoate metabolism	KEGG name
27	0.24	27	0.12	1	Keywords	Nonsense-mediatedmRNAdecay	Nonsense-mediatedmRNAdecay	Keywords
26	0.23	26	0.12	1	Pfam	PSI	PSI	Pfam
25	0.22	25	0.11	1	GOMF name	ribosome binding	ribosome binding	GOMF name
24	0.21	24	0.11	1	GOCC slim name	proteasome complex	proteasome complex	GOCC slim name
22	0.2	22	0.1	1	Pfam	HECT	HECT	Pfam
22	0.2	22	0.1	1	Pfam	Arm	Arm	Pfam
22	0.2	22	0.1	1	GOMF name	AMP binding	AMP binding	GOMF name
20	0.18	20	0.09	1	GOMF name	SH3 domain binding	SH3 domain binding	GOMF name
19	0.17	19	0.09	1	Pfam	G-patch	G-patch	Pfam
18	0.16	18	0.08	1	Keywords	Cholesterolbiosynthesis	Cholesterolbiosynthesis	Keywords
18	0.16	18	0.08	1	GOBP slim name	cellular metabolic compound salvage	cellular metabolic compound salvage	GOBP slim name
18	0.16	18	0.08	1	GOMF name	phosphatidylinositol-3-phosphate binding	phosphatidylinositol-3-phosphate binding	GOMF name
17	0.15	17	0.08	1	Pfam	PDEase_I	PDEase_I	Pfam
17	0.15	17	0.08	1	Pfam	GRAM	GRAM	Pfam
17	0.15	17	0.08	1	GOCC slim name	voltage-gated calcium channel complex	voltage-gated calcium channel complex	GOCC slim name
2032	18.08	2004	9.17	1.01397	Keywords	Acetylation	Acetylation	Keywords
17	0.15	17	0.08	1	GOCC slim name	exosome (RNase complex)	exosome (RNase complex)	GOCC slim name
17	0.15	17	0.08	1	GOMF name	calmodulin-dependent protein kinase activity	calmodulin-dependent protein kinase activity	GOMF name
16	0.14	16	0.07	1	Pfam	Pro_isomerase	Pro_isomerase	Pfam
16	0.14	16	0.07	1	Pfam	PCI	PCI	Pfam
16	0.14	16	0.07	1	KEGG name	Selenocompound metabolism	Selenocompound metabolism	KEGG name
15	0.13	15	0.07	1	Pfam	MMR_HSR1	MMR_HSR1	Pfam
15	0.13	15	0.07	1	Pfam	HA2	HA2	Pfam
14	0.12	14	0.06	1	Keywords	Elongationfactor	Elongationfactor	Keywords
14	0.12	14	0.06	1	Pfam	ZZ	ZZ	Pfam
14	0.12	14	0.06	1	Pfam	PI3_PI4_kinase	PI3_PI4_kinase	Pfam
14	0.12	14	0.06	1	Pfam	Adaptin_N	Adaptin_N	Pfam
14	0.12	14	0.06	1	GOCC slim name	DNA helicase complex	DNA helicase complex	GOCC slim name
14	0.12	14	0.06	1	GOMF name	translation elongation factor activity	translation elongation factor activity	GOMF name
14	0.12	14	0.06	1	GOMF name	MAP kinase activity	MAP kinase activity	GOMF name
13	0.12	13	0.055	1	Keywords	Cyclin	Cyclin;Cyclin	Keywords;Pfam
13	0.12	13	0.06	1	Pfam	RasGAP	RasGAP	Pfam
13	0.12	13	0.06	1	KEGG name	Terpenoid backbone biosynthesis	Terpenoid backbone biosynthesis	KEGG name
13	0.12	13	0.06	1	GOMF name	snoRNA binding	snoRNA binding	GOMF name
13	0.12	13	0.06	1	GOMF name	signal sequence binding	signal sequence binding	GOMF name
13	0.12	13	0.06	1	GOMF name	RNA polymerase binding	RNA polymerase binding	GOMF name
13	0.12	13	0.06	1	GOMF name	exoribonuclease activity	exoribonuclease activity	GOMF name
12	0.11	12	0.05	1	Keywords	Purinebiosynthesis	Purinebiosynthesis	Keywords
12	0.11	12	0.05	1	Keywords	ATPsynthesis	ATPsynthesis	Keywords
12	0.11	12	0.05	1	Pfam	JAB	JAB	Pfam
12	0.11	12	0.05	1	GOMF name	intracellular ligand-gated ion channel activity	intracellular ligand-gated ion channel activity	GOMF name
12	0.11	12	0.05	1	GOMF name	exoribonuclease activity, producing 5'-phosphomonoesters	exoribonuclease activity, producing 5'-phosphomonoesters	GOMF name
11	0.1	11	0.05	1	Pfam	UBX	UBX	Pfam
11	0.1	11	0.05	1	Pfam	RWD	RWD	Pfam
11	0.1	11	0.05	1	Pfam	ECH	ECH	Pfam
11	0.1	11	0.05	1	Pfam	DAGK_cat	DAGK_cat	Pfam
11	0.1	11	0.05	1	Pfam	Acyl-CoA_dh_N	Acyl-CoA_dh_N	Pfam
11	0.1	11	0.05	1	GOCC slim name	preribosome	preribosome	GOCC slim name
11	0.1	11	0.05	1	GOCC slim name	mRNA cleavage factor complex	mRNA cleavage factor complex	GOCC slim name
11	0.1	11	0.05	1	GOMF name	SUMO ligase activity	SUMO ligase activity	GOMF name
11	0.1	11	0.05	1	GOMF name	protein phosphatase type 2A regulator activity	protein phosphatase type 2A regulator activity	GOMF name
11	0.1	11	0.05	1	GOMF name	NAD+ binding	NAD+ binding	GOMF name
11	0.1	11	0.05	1	GOMF name	mannosidase activity	mannosidase activity	GOMF name
11	0.1	11	0.05	1	GOMF name	long-chain fatty acid-CoA ligase activity	long-chain fatty acid-CoA ligase activity	GOMF name
11	0.1	11	0.05	1	GOMF name	inositol phosphate phosphatase activity	inositol phosphate phosphatase activity	GOMF name
11	0.1	11	0.05	1	GOMF name	heat shock protein binding	heat shock protein binding	GOMF name
11	0.1	11	0.05	1	GOMF name	diacylglycerol kinase activity	diacylglycerol kinase activity	GOMF name
11	0.1	11	0.05	1	GOMF name	1-phosphatidylinositol binding	1-phosphatidylinositol binding	GOMF name
1008	8.97	704.5	3.22	1.4308	Keywords	Hydrolase	Hydrolase;Hydrolase	Keywords;Pfam
10	0.09	10	0.05	1	Pfam	HCaRG	HCaRG	Pfam
10	0.09	10	0.05	1	GOCC slim name	DNA-directed RNA polymerase II, holoenzyme	DNA-directed RNA polymerase II, holoenzyme	GOCC slim name
10	0.09	10	0.05	1	GOBP slim name	ribosomal large subunit biogenesis	ribosomal large subunit biogenesis	GOBP slim name
10	0.09	10	0.05	1	GOMF name	RNA polymerase core enzyme binding	RNA polymerase core enzyme binding	GOMF name
10	0.09	10	0.05	1	GOMF name	poly(A) RNA binding	poly(A) RNA binding	GOMF name
10	0.09	10	0.05	1	GOMF name	ATPase regulator activity	ATPase regulator activity	GOMF name
9	0.08	9	0.04	1	Keywords	Signalosome	Signalosome	Keywords
9	0.08	9	0.04	1	Pfam	tRNA_anti	tRNA_anti	Pfam
9	0.08	9	0.04	1	Pfam	Syntaxin	Syntaxin	Pfam
9	0.08	9	0.04	1	Pfam	Plexin_cytopl	Plexin_cytopl	Pfam
9	0.08	9	0.04	1	Pfam	PAM2	PAM2	Pfam
9	0.08	9	0.04	1	Pfam	HGTP_anticodon	HGTP_anticodon	Pfam
9	0.08	9	0.04	1	Pfam	DUF3497	DUF3497	Pfam
9	0.08	9	0.04	1	Pfam	Copine	Copine	Pfam
9	0.08	9	0.04	1	Pfam	Complex1_LYR	Complex1_LYR	Pfam
9	0.08	9	0.04	1	Pfam	Alpha_adaptinC2	Alpha_adaptinC2	Pfam
9	0.08	9	0.04	1	KEGG name	Sulfur relay system	Sulfur relay system	KEGG name
9	0.08	9	0.04	1	GOMF name	semaphorin receptor activity	semaphorin receptor activity	GOMF name
9	0.08	9	0.04	1	GOMF name	RNA polymerase II core binding	RNA polymerase II core binding	GOMF name
9	0.08	9	0.04	1	GOMF name	nucleocytoplasmic transporter activity	nucleocytoplasmic transporter activity	GOMF name
9	0.08	9	0.04	1	GOMF name	NADPH binding	NADPH binding	GOMF name
9	0.08	9	0.04	1	GOMF name	MAP kinase kinase activity	MAP kinase kinase activity	GOMF name
9	0.08	9	0.04	1	GOMF name	intramolecular transferase activity, phosphotransferases	intramolecular transferase activity, phosphotransferases	GOMF name
9	0.08	9	0.04	1	GOMF name	glycine binding	glycine binding	GOMF name
9	0.08	9	0.04	1	GOMF name	estrogen receptor binding	estrogen receptor binding	GOMF name
9	0.08	9	0.04	1	GOMF name	carbon-nitrogen ligase activity, with glutamine as amido-N-donor	carbon-nitrogen ligase activity, with glutamine as amido-N-donor	GOMF name
8	0.07	8	0.04	1	Keywords	Methioninebiosynthesis	Methioninebiosynthesis	Keywords
8	0.07	8	0.04	1	Keywords	Glutamineamidotransferase	Glutamineamidotransferase	Keywords
8	0.07	8	0.04	1	Keywords	cAMPbiosynthesis	cAMPbiosynthesis	Keywords
8	0.07	8	0.04	1	Pfam	VHP	VHP	Pfam
8	0.07	8	0.04	1	Pfam	UIM	UIM	Pfam
8	0.07	8	0.04	1	Pfam	tRNA-synt_2b	tRNA-synt_2b	Pfam
8	0.07	8	0.04	1	Pfam	SBP_bac_3	SBP_bac_3	Pfam
8	0.07	8	0.04	1	Pfam	Pyridoxal_deC	Pyridoxal_deC	Pfam
8	0.07	8	0.04	1	Pfam	Peptidase_S9	Peptidase_S9	Pfam
8	0.07	8	0.04	1	Pfam	NIF	NIF	Pfam
8	0.07	8	0.04	1	Pfam	MAGE	MAGE	Pfam
8	0.07	8	0.04	1	Pfam	Macro	Macro	Pfam
8	0.07	8	0.04	1	Pfam	KOW	KOW	Pfam
8	0.07	8	0.04	1	Pfam	GTP_EFTU_D3	GTP_EFTU_D3	Pfam
8	0.07	8	0.04	1	Pfam	Biotin_lipoyl	Biotin_lipoyl	Pfam
8	0.07	8	0.04	1	Pfam	Band_3_cyto	Band_3_cyto	Pfam
8	0.07	8	0.04	1	KEGG name	Fatty acid elongation in mitochondria	Fatty acid elongation in mitochondria	KEGG name
8	0.07	8	0.04	1	GOBP slim name	purine-containing compound salvage	purine-containing compound salvage	GOBP slim name
8	0.07	8	0.04	1	GOBP slim name	peroxisome organization	peroxisome organization	GOBP slim name
8	0.07	8	0.04	1	GOMF name	tRNA methyltransferase activity	tRNA methyltransferase activity	GOMF name
8	0.07	8	0.04	1	GOMF name	sulfurtransferase activity	sulfurtransferase activity	GOMF name
8	0.07	8	0.04	1	GOMF name	sodium:dicarboxylate symporter activity	sodium:dicarboxylate symporter activity	GOMF name
8	0.07	8	0.04	1	GOMF name	RNA polymerase II transcription factor binding	RNA polymerase II transcription factor binding	GOMF name
8	0.07	8	0.04	1	GOMF name	protein serine/threonine kinase activator activity	protein serine/threonine kinase activator activity	GOMF name
8	0.07	8	0.04	1	GOMF name	oxidoreductase activity, acting on a sulfur group of donors, disulfide as acceptor	oxidoreductase activity, acting on a sulfur group of donors, disulfide as acceptor	GOMF name
8	0.07	8	0.04	1	GOMF name	nucleotide diphosphatase activity	nucleotide diphosphatase activity	GOMF name
8	0.07	8	0.04	1	GOMF name	intramolecular oxidoreductase activity, interconverting aldoses and ketoses	intramolecular oxidoreductase activity, interconverting aldoses and ketoses	GOMF name
8	0.07	8	0.04	1	GOMF name	hydrogen ion transporting ATP synthase activity, rotational mechanism	hydrogen ion transporting ATP synthase activity, rotational mechanism	GOMF name
8	0.07	8	0.04	1	GOMF name	glutamate binding	glutamate binding	GOMF name
8	0.07	8	0.04	1	GOMF name	aminoacyl-tRNA editing activity	aminoacyl-tRNA editing activity	GOMF name
7	0.06	7	0.03	1	Keywords	Pyruvate	Pyruvate	Keywords
7	0.06	7	0.03	1	Pfam	SMC_N	SMC_N	Pfam
7	0.06	7	0.03	1	Pfam	SIR2	SIR2	Pfam
7	0.06	7	0.03	1	Pfam	HR1	HR1	Pfam
7	0.06	7	0.03	1	Pfam	DUF1899	DUF1899	Pfam
7	0.06	7	0.03	1	Pfam	DAGK_acc	DAGK_acc	Pfam
7	0.06	7	0.03	1	Pfam	CTP_transf_2	CTP_transf_2	Pfam
7	0.06	7	0.03	1	Pfam	CHCH	CHCH	Pfam
7	0.06	7	0.03	1	Pfam	CBFD_NFYB_HMF	CBFD_NFYB_HMF	Pfam
7	0.06	7	0.03	1	Pfam	2OG-FeII_Oxy_2	2OG-FeII_Oxy_2	Pfam
7	0.06	7	0.03	1	Pfam	14-3-3	14-3-3	Pfam
7	0.06	7	0.03	1	GOCC slim name	ubiquitin conjugating enzyme complex	ubiquitin conjugating enzyme complex	GOCC slim name
7	0.06	7	0.03	1	GOCC slim name	small nucleolar ribonucleoprotein complex	small nucleolar ribonucleoprotein complex	GOCC slim name
7	0.06	7	0.03	1	GOCC slim name	periplasmic space	periplasmic space	GOCC slim name
7	0.06	7	0.03	1	GOCC slim name	origin recognition complex	origin recognition complex	GOCC slim name
7	0.06	7	0.03	1	GOBP slim name	transcription from RNA polymerase III promoter	transcription from RNA polymerase III promoter	GOBP slim name
7	0.06	7	0.03	1	GOBP slim name	oxidative phosphorylation	oxidative phosphorylation	GOBP slim name
7	0.06	7	0.03	1	GOBP slim name	DNA ligation	DNA ligation	GOBP slim name
7	0.06	7	0.03	1	GOMF name	sodium:amino acid symporter activity	sodium:amino acid symporter activity	GOMF name
7	0.06	7	0.03	1	GOMF name	receptor signaling protein tyrosine kinase activity	receptor signaling protein tyrosine kinase activity	GOMF name
7	0.06	7	0.03	1	GOMF name	protein prenyltransferase activity	protein prenyltransferase activity	GOMF name
7	0.06	7	0.03	1	GOMF name	nucleoside-triphosphate diphosphatase activity	nucleoside-triphosphate diphosphatase activity	GOMF name
7	0.06	7	0.03	1	GOMF name	histone demethylase activity (H3-K36 specific)	histone demethylase activity (H3-K36 specific)	GOMF name
7	0.06	7	0.03	1	GOMF name	3',5'-cyclic-AMP phosphodiesterase activity	3',5'-cyclic-AMP phosphodiesterase activity	GOMF name
6	0.05	6	0.03	1	Keywords	Pyrimidinebiosynthesis	Pyrimidinebiosynthesis	Keywords
6	0.05	6	0.03	1	Keywords	mRNAcapping	mRNAcapping	Keywords
6	0.05	6	0.03	1	Keywords	Molybdenumcofactorbiosynthesis	Molybdenumcofactorbiosynthesis	Keywords
6	0.05	6	0.03	1	Keywords	Cyclosporin	Cyclosporin	Keywords
6	0.05	6	0.03	1	Pfam	zf-MIZ	zf-MIZ	Pfam
6	0.05	6	0.03	1	Pfam	Xpo1	Xpo1	Pfam
6	0.05	6	0.03	1	Pfam	W2	W2	Pfam
6	0.05	6	0.03	1	Pfam	tRNA-synt_1	tRNA-synt_1	Pfam
6	0.05	6	0.03	1	Pfam	tRNA_SAD	tRNA_SAD	Pfam
6	0.05	6	0.03	1	Pfam	SPARC_Ca_bdg	SPARC_Ca_bdg	Pfam
6	0.05	6	0.03	1	Pfam	SMC_hinge	SMC_hinge	Pfam
6	0.05	6	0.03	1	Pfam	SDF	SDF	Pfam
6	0.05	6	0.03	1	Pfam	RNase_PH_C	RNase_PH_C	Pfam
6	0.05	6	0.03	1	Pfam	RBD-FIP	RBD-FIP	Pfam
6	0.05	6	0.03	1	Pfam	Pre-SET	Pre-SET	Pfam
6	0.05	6	0.03	1	Pfam	OSR1_C	OSR1_C	Pfam
6	0.05	6	0.03	1	Pfam	NTF2	NTF2	Pfam
6	0.05	6	0.03	1	Pfam	LNS2	LNS2	Pfam
6	0.05	6	0.03	1	Pfam	LisH	LisH	Pfam
6	0.05	6	0.03	1	Pfam	IP_trans	IP_trans	Pfam
6	0.05	6	0.03	1	Pfam	IMD	IMD	Pfam
6	0.05	6	0.03	1	Pfam	HOOK	HOOK	Pfam
6	0.05	6	0.03	1	Pfam	HELP	HELP	Pfam
6	0.05	6	0.03	1	Pfam	Glypican	Glypican	Pfam
6	0.05	6	0.03	1	Pfam	GAT	GAT	Pfam
332	2.95	255.5	1.17	1.29941	Keywords	Apoptosis	Apoptosis;Apoptosis	Keywords;KEGG name
6	0.05	6	0.03	1	Pfam	EFG_C	EFG_C	Pfam
6	0.05	6	0.03	1	Pfam	DUF3585	DUF3585	Pfam
6	0.05	6	0.03	1	Pfam	DUF3358	DUF3358	Pfam
6	0.05	6	0.03	1	Pfam	Cullin_Nedd8	Cullin_Nedd8	Pfam
6	0.05	6	0.03	1	Pfam	Clathrin	Clathrin	Pfam
6	0.05	6	0.03	1	Pfam	Carn_acyltransf	Carn_acyltransf	Pfam
6	0.05	6	0.03	1	Pfam	Anticodon_1	Anticodon_1	Pfam
6	0.05	6	0.03	1	Pfam	2OG-FeII_Oxy	2OG-FeII_Oxy	Pfam
6	0.05	6	0.03	1	GOCC slim name	retromer complex	retromer complex	GOCC slim name
6	0.05	6	0.03	1	GOCC slim name	mitochondrial inner membrane presequence translocase complex	mitochondrial inner membrane presequence translocase complex	GOCC slim name
6	0.05	6	0.03	1	GOBP slim name	prosthetic group metabolic process	prosthetic group metabolic process	GOBP slim name
6	0.05	6	0.03	1	GOBP slim name	mitochondrial translation	mitochondrial translation	GOBP slim name
6	0.05	6	0.03	1	GOMF name	translation termination factor activity	translation termination factor activity	GOMF name
6	0.05	6	0.03	1	GOMF name	translation release factor activity	translation release factor activity	GOMF name
6	0.05	6	0.03	1	GOMF name	structural constituent of nuclear pore	structural constituent of nuclear pore	GOMF name
6	0.05	6	0.03	1	GOMF name	S-acyltransferase activity	S-acyltransferase activity	GOMF name
6	0.05	6	0.03	1	GOMF name	ribosomal small subunit binding	ribosomal small subunit binding	GOMF name
6	0.05	6	0.03	1	GOMF name	protein geranylgeranyltransferase activity	protein geranylgeranyltransferase activity	GOMF name
6	0.05	6	0.03	1	GOMF name	P-P-bond-hydrolysis-driven protein transmembrane transporter activity	P-P-bond-hydrolysis-driven protein transmembrane transporter activity	GOMF name
6	0.05	6	0.03	1	GOMF name	porin activity	porin activity	GOMF name
6	0.05	6	0.03	1	GOMF name	poly(A)-specific ribonuclease activity	poly(A)-specific ribonuclease activity	GOMF name
6	0.05	6	0.03	1	GOMF name	peptide N-acetyltransferase activity	peptide N-acetyltransferase activity	GOMF name
6	0.05	6	0.03	1	GOMF name	oxidoreductase activity, acting on a sulfur group of donors, oxygen as acceptor	oxidoreductase activity, acting on a sulfur group of donors, oxygen as acceptor	GOMF name
6	0.05	6	0.03	1	GOMF name	oligosaccharyl transferase activity	oligosaccharyl transferase activity	GOMF name
6	0.05	6	0.03	1	GOMF name	mitogen-activated protein kinase binding	mitogen-activated protein kinase binding	GOMF name
6	0.05	6	0.03	1	GOMF name	mannosyl-oligosaccharide mannosidase activity	mannosyl-oligosaccharide mannosidase activity	GOMF name
6	0.05	6	0.03	1	GOMF name	ligase activity, forming carbon-carbon bonds	ligase activity, forming carbon-carbon bonds	GOMF name
6	0.05	6	0.03	1	GOMF name	Hsp90 protein binding	Hsp90 protein binding	GOMF name
275	2.45	272	1.24	1.01103	Keywords	Synapse	Synapse	Keywords
6	0.05	6	0.03	1	GOMF name	histone methyltransferase activity (H3-K9 specific)	histone methyltransferase activity (H3-K9 specific)	GOMF name
6	0.05	6	0.03	1	GOMF name	high voltage-gated calcium channel activity	high voltage-gated calcium channel activity	GOMF name
6	0.05	6	0.03	1	GOMF name	double-stranded telomeric DNA binding	double-stranded telomeric DNA binding	GOMF name
6	0.05	6	0.03	1	GOMF name	dolichyl-diphosphooligosaccharide-protein glycotransferase activity	dolichyl-diphosphooligosaccharide-protein glycotransferase activity	GOMF name
6	0.05	6	0.03	1	GOMF name	deoxyribonucleotide binding	deoxyribonucleotide binding	GOMF name
6	0.05	6	0.03	1	GOMF name	cytidylyltransferase activity	cytidylyltransferase activity	GOMF name
5	0.04	5	0.02	1	Keywords	Tetrahydrobiopterinbiosynthesis	Tetrahydrobiopterinbiosynthesis	Keywords
5	0.04	5	0.02	1	Keywords	Porin	Porin	Keywords
5	0.04	5	0.02	1	Keywords	Phosphopantetheine	Phosphopantetheine	Keywords
5	0.04	5	0.02	1	Keywords	Lipoyl	Lipoyl	Keywords
5	0.04	5	0.02	1	Keywords	CoenzymeAbiosynthesis	CoenzymeAbiosynthesis	Keywords
5	0.04	5	0.02	1	Keywords	CF(1)	CF(1)	Keywords
5	0.04	5	0.02	1	Keywords	Biotin	Biotin	Keywords
5	0.04	5	0.02	1	Pfam	zf-FCS	zf-FCS	Pfam
5	0.04	5	0.02	1	Pfam	WHEP-TRS	WHEP-TRS	Pfam
259	2.3	255	1.17	1.01569	Keywords	mRNAprocessing	mRNAprocessing	Keywords
5	0.04	5	0.02	1	Pfam	U-box	U-box	Pfam
5	0.04	5	0.02	1	Pfam	Tudor-knot	Tudor-knot	Pfam
5	0.04	5	0.02	1	Pfam	TGS	TGS	Pfam
5	0.04	5	0.02	1	Pfam	TB2_DP1_HVA22	TB2_DP1_HVA22	Pfam
5	0.04	5	0.02	1	Pfam	Syja_N	Syja_N	Pfam
5	0.04	5	0.02	1	Pfam	SWIRM	SWIRM	Pfam
250	2.22	245	1.12	1.02041	Keywords	Ribonucleoprotein	Ribonucleoprotein	Keywords
5	0.04	5	0.02	1	Pfam	SRF-TF	SRF-TF	Pfam
5	0.04	5	0.02	1	Pfam	Spc97_Spc98	Spc97_Spc98	Pfam
5	0.04	5	0.02	1	Pfam	SCAMP	SCAMP	Pfam
5	0.04	5	0.02	1	Pfam	RPEL	RPEL	Pfam
5	0.04	5	0.02	1	Pfam	Pribosyltran	Pribosyltran	Pfam
5	0.04	5	0.02	1	Pfam	PP-binding	PP-binding	Pfam
5	0.04	5	0.02	1	Pfam	Porin_3	Porin_3	Pfam
5	0.04	5	0.02	1	Pfam	PI3Ka	PI3Ka	Pfam
5	0.04	5	0.02	1	Pfam	PI3K_C2	PI3K_C2	Pfam
5	0.04	5	0.02	1	Pfam	PGM_PMM_III	PGM_PMM_III	Pfam
5	0.04	5	0.02	1	Pfam	PGM_PMM_II	PGM_PMM_II	Pfam
5	0.04	5	0.02	1	Pfam	PGM_PMM_I	PGM_PMM_I	Pfam
5	0.04	5	0.02	1	Pfam	Peptidase_C12	Peptidase_C12	Pfam
5	0.04	5	0.02	1	Pfam	Peptidase_A22B	Peptidase_A22B	Pfam
5	0.04	5	0.02	1	Pfam	MOZ_SAS	MOZ_SAS	Pfam
5	0.04	5	0.02	1	Pfam	MA3	MA3	Pfam
5	0.04	5	0.02	1	Pfam	Longin	Longin	Pfam
5	0.04	5	0.02	1	Pfam	Laminin_II	Laminin_II	Pfam
5	0.04	5	0.02	1	Pfam	Laminin_I	Laminin_I	Pfam
5	0.04	5	0.02	1	Pfam	KA1	KA1	Pfam
5	0.04	5	0.02	1	Pfam	Integrin_B_tail	Integrin_B_tail	Pfam
5	0.04	5	0.02	1	Pfam	Inositol_P	Inositol_P	Pfam
5	0.04	5	0.02	1	Pfam	ING	ING	Pfam
5	0.04	5	0.02	1	Pfam	Hydrolase_6	Hydrolase_6	Pfam
214	1.9	204	0.93	1.04902	Keywords	mRNAsplicing	mRNAsplicing	Keywords
5	0.04	5	0.02	1	Pfam	Hexokinase_2	Hexokinase_2	Pfam
5	0.04	5	0.02	1	Pfam	Hexokinase_1	Hexokinase_1	Pfam
5	0.04	5	0.02	1	Pfam	Hexapep	Hexapep	Pfam
210	1.87	204	0.93	1.02941	GOBP slim name	RNA splicing	RNA splicing	GOBP slim name
5	0.04	5	0.02	1	Pfam	Glyco_hydro_38C	Glyco_hydro_38C	Pfam
5	0.04	5	0.02	1	Pfam	Glyco_hydro_38	Glyco_hydro_38	Pfam
5	0.04	5	0.02	1	Pfam	GHMP_kinases_N	GHMP_kinases_N	Pfam
5	0.04	5	0.02	1	Pfam	GAS2	GAS2	Pfam
5	0.04	5	0.02	1	Pfam	FF	FF	Pfam
5	0.04	5	0.02	1	Pfam	FBA	FBA	Pfam
5	0.04	5	0.02	1	Pfam	ENTH	ENTH	Pfam
5	0.04	5	0.02	1	Pfam	Endonuclease_NS	Endonuclease_NS	Pfam
5	0.04	5	0.02	1	Pfam	DZF	DZF	Pfam
5	0.04	5	0.02	1	Pfam	DUSP	DUSP	Pfam
5	0.04	5	0.02	1	Pfam	DUF1053	DUF1053	Pfam
5	0.04	5	0.02	1	Pfam	DPPIV_N	DPPIV_N	Pfam
5	0.04	5	0.02	1	Pfam	DIX	DIX	Pfam
5	0.04	5	0.02	1	Pfam	Cullin_binding	Cullin_binding	Pfam
5	0.04	5	0.02	1	Pfam	CLTH	CLTH	Pfam
190	1.69	189	0.86	1.00529	GOCC slim name	synapse	synapse	GOCC slim name
5	0.04	5	0.02	1	Pfam	Ca_chan_IQ	Ca_chan_IQ	Pfam
5	0.04	5	0.02	1	Pfam	BRK	BRK	Pfam
5	0.04	5	0.02	1	Pfam	Brix	Brix	Pfam
5	0.04	5	0.02	1	Pfam	BAG	BAG	Pfam
5	0.04	5	0.02	1	Pfam	Atg8	Atg8	Pfam
5	0.04	5	0.02	1	Pfam	Alpha-mann_mid	Alpha-mann_mid	Pfam
5	0.04	5	0.02	1	Pfam	ABC1	ABC1	Pfam
5	0.04	5	0.02	1	Pfam	A_deamin	A_deamin	Pfam
5	0.04	5	0.02	1	KEGG name	Vitamin B6 metabolism	Vitamin B6 metabolism	KEGG name
5	0.04	5	0.02	1	KEGG name	Caprolactam degradation	Caprolactam degradation	KEGG name
5	0.04	5	0.02	1	GOCC slim name	signal recognition particle	signal recognition particle	GOCC slim name
5	0.04	5	0.02	1	GOCC slim name	pyruvate dehydrogenase complex	pyruvate dehydrogenase complex	GOCC slim name
5	0.04	5	0.02	1	GOCC slim name	bleb	bleb	GOCC slim name
5	0.04	5	0.02	1	GOBP slim name	reproduction	reproduction	GOBP slim name
5	0.04	5	0.02	1	GOMF name	superoxide dismutase activity	superoxide dismutase activity	GOMF name
5	0.04	5	0.02	1	GOMF name	Ran guanyl-nucleotide exchange factor activity	Ran guanyl-nucleotide exchange factor activity	GOMF name
5	0.04	5	0.02	1	GOMF name	Rab geranylgeranyltransferase activity	Rab geranylgeranyltransferase activity	GOMF name
5	0.04	5	0.02	1	GOMF name	purine deoxyribonucleotide binding	purine deoxyribonucleotide binding	GOMF name
5	0.04	5	0.02	1	GOMF name	proteoglycan binding	proteoglycan binding	GOMF name
5	0.04	5	0.02	1	GOMF name	polynucleotide adenylyltransferase activity	polynucleotide adenylyltransferase activity	GOMF name
5	0.04	5	0.02	1	GOMF name	phosphoglycolate phosphatase activity	phosphoglycolate phosphatase activity	GOMF name
5	0.04	5	0.02	1	GOMF name	phosphatidylinositol trisphosphate phosphatase activity	phosphatidylinositol trisphosphate phosphatase activity	GOMF name
5	0.04	5	0.02	1	GOMF name	phenylalanine-tRNA ligase activity	phenylalanine-tRNA ligase activity	GOMF name
5	0.04	5	0.02	1	GOMF name	oxo-acid-lyase activity	oxo-acid-lyase activity	GOMF name
5	0.04	5	0.02	1	GOMF name	oxidoreductase activity, acting on superoxide radicals as acceptor	oxidoreductase activity, acting on superoxide radicals as acceptor	GOMF name
5	0.04	5	0.02	1	GOMF name	non-membrane spanning protein tyrosine phosphatase activity	non-membrane spanning protein tyrosine phosphatase activity	GOMF name
5	0.04	5	0.02	1	GOMF name	nitric-oxide synthase regulator activity	nitric-oxide synthase regulator activity	GOMF name
5	0.04	5	0.02	1	GOMF name	mRNA 5'-UTR binding	mRNA 5'-UTR binding	GOMF name
5	0.04	5	0.02	1	GOMF name	miRNA binding	miRNA binding	GOMF name
167	1.49	145	0.665	1.15172	KEGG name	Endocytosis	Endocytosis;Endocytosis	KEGG name;Keywords
5	0.04	5	0.02	1	GOMF name	methyl-CpG binding	methyl-CpG binding	GOMF name
5	0.04	5	0.02	1	GOMF name	metallochaperone activity	metallochaperone activity	GOMF name
5	0.04	5	0.02	1	GOMF name	ligase activity, forming phosphoric ester bonds	ligase activity, forming phosphoric ester bonds	GOMF name
5	0.04	5	0.02	1	GOMF name	kainate selective glutamate receptor activity	kainate selective glutamate receptor activity	GOMF name
5	0.04	5	0.02	1	GOMF name	inositol-polyphosphate 5-phosphatase activity	inositol-polyphosphate 5-phosphatase activity	GOMF name
5	0.04	5	0.02	1	GOMF name	inositol trisphosphate phosphatase activity	inositol trisphosphate phosphatase activity	GOMF name
5	0.04	5	0.02	1	GOMF name	histone demethylase activity (H3-K9 specific)	histone demethylase activity (H3-K9 specific)	GOMF name
161	1.43	150.5	0.69	1.06977	Keywords	Lysosome	Lysosome;Lysosome	Keywords;KEGG name
5	0.04	5	0.02	1	GOMF name	hexokinase activity	hexokinase activity	GOMF name
5	0.04	5	0.02	1	GOMF name	heparan sulfate proteoglycan binding	heparan sulfate proteoglycan binding	GOMF name
5	0.04	5	0.02	1	GOMF name	glucokinase activity	glucokinase activity	GOMF name
5	0.04	5	0.02	1	GOMF name	enoyl-CoA hydratase activity	enoyl-CoA hydratase activity	GOMF name
5	0.04	5	0.02	1	GOMF name	diphosphotransferase activity	diphosphotransferase activity	GOMF name
156	1.39	154	0.7	1.01299	Pfam	PH	PH	Pfam
5	0.04	5	0.02	1	GOMF name	cyclohydrolase activity	cyclohydrolase activity	GOMF name
5	0.04	5	0.02	1	GOMF name	CTD phosphatase activity	CTD phosphatase activity	GOMF name
5	0.04	5	0.02	1	GOMF name	CoA carboxylase activity	CoA carboxylase activity	GOMF name
5	0.04	5	0.02	1	GOMF name	cAMP response element binding protein binding	cAMP response element binding protein binding	GOMF name
5	0.04	5	0.02	1	GOMF name	alpha-mannosidase activity	alpha-mannosidase activity	GOMF name
5	0.04	5	0.02	1	GOMF name	adenyl deoxyribonucleotide binding	adenyl deoxyribonucleotide binding	GOMF name
5	0.04	5	0.02	1	GOMF name	7S RNA binding	7S RNA binding	GOMF name
4	0.04	4	0.02	1	Keywords	Viralnucleoprotein	Viralnucleoprotein	Keywords
4	0.04	4	0.02	1	Keywords	Signalrecognitionparticle	Signalrecognitionparticle	Keywords
4	0.04	4	0.02	1	Keywords	Prolinebiosynthesis	Prolinebiosynthesis	Keywords
4	0.04	4	0.02	1	Keywords	Lithium	Lithium	Keywords
4	0.04	4	0.02	1	Keywords	Glutathionylation	Glutathionylation	Keywords
4	0.04	4	0.02	1	Keywords	Branched-chainaminoacidcatabolism	Branched-chainaminoacidcatabolism	Keywords
4	0.04	4	0.02	1	Pfam	YEATS	YEATS	Pfam
146	1.3	136	0.62	1.07353	GOCC slim name	spliceosomal complex	spliceosomal complex	GOCC slim name
4	0.04	4	0.02	1	Pfam	VGCC_beta4Aa_N	VGCC_beta4Aa_N	Pfam
4	0.04	4	0.02	1	Pfam	tRNA-synt_1b	tRNA-synt_1b	Pfam
4	0.04	4	0.02	1	Pfam	TPR_6	TPR_6	Pfam
4	0.04	4	0.02	1	Pfam	TPD52	TPD52	Pfam
4	0.04	4	0.02	1	Pfam	Tmemb_cc2	Tmemb_cc2	Pfam
4	0.04	4	0.02	1	Pfam	THF_DHG_CYH_C	THF_DHG_CYH_C	Pfam
4	0.04	4	0.02	1	Pfam	THF_DHG_CYH	THF_DHG_CYH	Pfam
4	0.04	4	0.02	1	Pfam	SUI1	SUI1	Pfam
4	0.04	4	0.02	1	Pfam	Stathmin	Stathmin	Pfam
4	0.04	4	0.02	1	Pfam	SH3BGR	SH3BGR	Pfam
4	0.04	4	0.02	1	Pfam	Serum_albumin	Serum_albumin	Pfam
4	0.04	4	0.02	1	Pfam	SCP2	SCP2	Pfam
4	0.04	4	0.02	1	Pfam	RF-1	RF-1	Pfam
4	0.04	4	0.02	1	Pfam	Rep_fac_C	Rep_fac_C	Pfam
4	0.04	4	0.02	1	Pfam	RAI16-like	RAI16-like	Pfam
4	0.04	4	0.02	1	Pfam	PseudoU_synth_2	PseudoU_synth_2	Pfam
4	0.04	4	0.02	1	Pfam	Prenyltrans	Prenyltrans	Pfam
4	0.04	4	0.02	1	Pfam	PINIT	PINIT	Pfam
4	0.04	4	0.02	1	Pfam	PI3K_rbd	PI3K_rbd	Pfam
4	0.04	4	0.02	1	Pfam	PGM_PMM_IV	PGM_PMM_IV	Pfam
4	0.04	4	0.02	1	Pfam	Peptidase_S24	Peptidase_S24	Pfam
4	0.04	4	0.02	1	Pfam	Peptidase_M41	Peptidase_M41	Pfam
4	0.04	4	0.02	1	Pfam	Peptidase_C54	Peptidase_C54	Pfam
4	0.04	4	0.02	1	Pfam	PA28_beta	PA28_beta	Pfam
4	0.04	4	0.02	1	Pfam	PA28_alpha	PA28_alpha	Pfam
4	0.04	4	0.02	1	Pfam	P5-ATPase	P5-ATPase	Pfam
4	0.04	4	0.02	1	Pfam	Nucleoside_tran	Nucleoside_tran	Pfam
125	1.11	112	0.515	1.11607	Keywords	Spliceosome	Spliceosome;Spliceosome	Keywords;KEGG name
4	0.04	4	0.02	1	Pfam	Notch	Notch	Pfam
4	0.04	4	0.02	1	Pfam	NAC	NAC	Pfam
4	0.04	4	0.02	1	Pfam	Mod_r	Mod_r	Pfam
4	0.04	4	0.02	1	Pfam	MitMem_reg	MitMem_reg	Pfam
4	0.04	4	0.02	1	Pfam	MIB_HERC2	MIB_HERC2	Pfam
4	0.04	4	0.02	1	Pfam	Membr_traf_MHD	Membr_traf_MHD	Pfam
4	0.04	4	0.02	1	Pfam	LLGL	LLGL	Pfam
4	0.04	4	0.02	1	Pfam	KASH	KASH	Pfam
4	0.04	4	0.02	1	Pfam	Jnk-SapK_ap_N	Jnk-SapK_ap_N	Pfam
4	0.04	4	0.02	1	Pfam	IMPDH	IMPDH	Pfam
4	0.04	4	0.02	1	Pfam	HSP90	HSP90	Pfam
4	0.04	4	0.02	1	Pfam	HMA	HMA	Pfam
4	0.04	4	0.02	1	Pfam	GRIP	GRIP	Pfam
4	0.04	4	0.02	1	Pfam	GPCR_chapero_1	GPCR_chapero_1	Pfam
4	0.04	4	0.02	1	Pfam	Glyco_transf_64	Glyco_transf_64	Pfam
4	0.04	4	0.02	1	Pfam	Glucosamine_iso	Glucosamine_iso	Pfam
4	0.04	4	0.02	1	Pfam	GHMP_kinases_C	GHMP_kinases_C	Pfam
117	1.04	112	0.515	1.04464	KEGG name	Spliceosome	Spliceosome;Spliceosome	Keywords;KEGG name
4	0.04	4	0.02	1	Pfam	GFO_IDH_MocA	GFO_IDH_MocA	Pfam
4	0.04	4	0.02	1	Pfam	GDI	GDI	Pfam
4	0.04	4	0.02	1	Pfam	FYRN	FYRN	Pfam
115	1.02	114	0.52	1.00877	Pfam	PDZ	PDZ	Pfam
4	0.04	4	0.02	1	Pfam	FYRC	FYRC	Pfam
4	0.04	4	0.02	1	Pfam	Formyl_trans_N	Formyl_trans_N	Pfam
4	0.04	4	0.02	1	Pfam	FAD_binding_4	FAD_binding_4	Pfam
4	0.04	4	0.02	1	Pfam	Exostosin	Exostosin	Pfam
4	0.04	4	0.02	1	Pfam	ERM	ERM	Pfam
114	1.01	111	0.51	1.02703	Keywords	Guanine-nucleotidereleasingfactor	Guanine-nucleotidereleasingfactor	Keywords
4	0.04	4	0.02	1	Pfam	EFG_IV	EFG_IV	Pfam
4	0.04	4	0.02	1	Pfam	Dus	Dus	Pfam
4	0.04	4	0.02	1	Pfam	DUF758	DUF758	Pfam
4	0.04	4	0.02	1	Pfam	DUF4206	DUF4206	Pfam
4	0.04	4	0.02	1	Pfam	DUF3513	DUF3513	Pfam
4	0.04	4	0.02	1	Pfam	DUF3448	DUF3448	Pfam
4	0.04	4	0.02	1	Pfam	DUF21	DUF21	Pfam
4	0.04	4	0.02	1	Pfam	DUF1981	DUF1981	Pfam
4	0.04	4	0.02	1	Pfam	DUF1736	DUF1736	Pfam
4	0.04	4	0.02	1	Pfam	DUF1193	DUF1193	Pfam
4	0.04	4	0.02	1	Pfam	DNA_pol_B_exo1	DNA_pol_B_exo1	Pfam
4	0.04	4	0.02	1	Pfam	DNA_pol_B	DNA_pol_B	Pfam
4	0.04	4	0.02	1	Pfam	DEK_C	DEK_C	Pfam
106	0.94	84	0.385	1.2619	Keywords	Acyltransferase	Acyltransferase;Acyltransferase	Keywords;Pfam
4	0.04	4	0.02	1	Pfam	dCMP_cyt_deam_1	dCMP_cyt_deam_1	Pfam
4	0.04	4	0.02	1	Pfam	CAF1	CAF1	Pfam
4	0.04	4	0.02	1	Pfam	BK_channel_a	BK_channel_a	Pfam
4	0.04	4	0.02	1	Pfam	Biotin_carb_C	Biotin_carb_C	Pfam
4	0.04	4	0.02	1	Pfam	Beta-Casp	Beta-Casp	Pfam
4	0.04	4	0.02	1	Pfam	ATP-synt_ab_N	ATP-synt_ab_N	Pfam
104	0.93	100	0.46	1.04	GOBP slim name	tRNA metabolic process	tRNA metabolic process	GOBP slim name
4	0.04	4	0.02	1	Pfam	ATP-synt_ab_C	ATP-synt_ab_C	Pfam
4	0.04	4	0.02	1	Pfam	ATP-synt_ab	ATP-synt_ab	Pfam
4	0.04	4	0.02	1	Pfam	ASD2	ASD2	Pfam
4	0.04	4	0.02	1	Pfam	Aldolase_II	Aldolase_II	Pfam
4	0.04	4	0.02	1	Pfam	AIRS_C	AIRS_C	Pfam
4	0.04	4	0.02	1	Pfam	AIRS	AIRS	Pfam
4	0.04	4	0.02	1	Pfam	ABC_membrane_2	ABC_membrane_2	Pfam
4	0.04	4	0.02	1	Pfam	3HCDH_N	3HCDH_N	Pfam
4	0.04	4	0.02	1	Pfam	3HCDH	3HCDH	Pfam
4	0.04	4	0.02	1	Pfam	2-oxoacid_dh	2-oxoacid_dh	Pfam
4	0.04	4	0.02	1	Pfam	2-Hacid_dh_C	2-Hacid_dh_C	Pfam
4	0.04	4	0.02	1	Pfam	2-Hacid_dh	2-Hacid_dh	Pfam
4	0.04	4	0.02	1	KEGG name	Polycyclic aromatic hydrocarbon degradation	Polycyclic aromatic hydrocarbon degradation	KEGG name
4	0.04	4	0.02	1	KEGG name	Limonene and pinene degradation	Limonene and pinene degradation	KEGG name
4	0.04	4	0.02	1	GOCC slim name	THO complex	THO complex	GOCC slim name
4	0.04	4	0.02	1	GOBP slim name	pyrimidine-containing compound salvage	pyrimidine-containing compound salvage	GOBP slim name
4	0.04	4	0.02	1	GOBP slim name	cofactor transport	cofactor transport	GOBP slim name
4	0.04	4	0.02	1	GOMF name	xylosyltransferase activity	xylosyltransferase activity	GOMF name
4	0.04	4	0.02	1	GOMF name	unmethylated CpG binding	unmethylated CpG binding	GOMF name
4	0.04	4	0.02	1	GOMF name	UDP-xylosyltransferase activity	UDP-xylosyltransferase activity	GOMF name
98	0.87	71.5	0.325	1.37063	GOBP slim name	DNA replication	DNA replication;DNA replication	GOBP slim name;KEGG name
4	0.04	4	0.02	1	GOMF name	ubiquinone binding	ubiquinone binding	GOMF name
97	0.86	90	0.41	1.07778	GOCC slim name	site of polarized growth	site of polarized growth	GOCC slim name
4	0.04	4	0.02	1	GOMF name	ubiquinol-cytochrome-c reductase activity	ubiquinol-cytochrome-c reductase activity	GOMF name
4	0.04	4	0.02	1	GOMF name	tRNA dihydrouridine synthase activity	tRNA dihydrouridine synthase activity	GOMF name
4	0.04	4	0.02	1	GOMF name	transforming growth factor beta receptor activity, type I	transforming growth factor beta receptor activity, type I	GOMF name
4	0.04	4	0.02	1	GOMF name	thyroid hormone binding	thyroid hormone binding	GOMF name
4	0.04	4	0.02	1	GOMF name	thiosulfate sulfurtransferase activity	thiosulfate sulfurtransferase activity	GOMF name
4	0.04	4	0.02	1	GOMF name	SNAP receptor activity	SNAP receptor activity	GOMF name
94	0.84	92	0.42	1.02174	GOBP slim name	nucleobase-containing compound transport	nucleobase-containing compound transport	GOBP slim name
94	0.84	92	0.42	1.02174	GOBP slim name	endosome transport	endosome transport	GOBP slim name
4	0.04	4	0.02	1	GOMF name	sialic acid binding	sialic acid binding	GOMF name
4	0.04	4	0.02	1	GOMF name	rRNA methyltransferase activity	rRNA methyltransferase activity	GOMF name
4	0.04	4	0.02	1	GOMF name	ribose phosphate diphosphokinase activity	ribose phosphate diphosphokinase activity	GOMF name
4	0.04	4	0.02	1	GOMF name	ribonucleoside binding	ribonucleoside binding	GOMF name
92	0.82	89	0.41	1.03371	GOBP slim name	Golgi vesicle transport	Golgi vesicle transport	GOBP slim name
4	0.04	4	0.02	1	GOMF name	protein tyrosine kinase inhibitor activity	protein tyrosine kinase inhibitor activity	GOMF name
4	0.04	4	0.02	1	GOMF name	protein phosphatase type 1 regulator activity	protein phosphatase type 1 regulator activity	GOMF name
4	0.04	4	0.02	1	GOMF name	protein kinase A regulatory subunit binding	protein kinase A regulatory subunit binding	GOMF name
4	0.04	4	0.02	1	GOMF name	pre-mRNA binding	pre-mRNA binding	GOMF name
4	0.04	4	0.02	1	GOMF name	poly(G) RNA binding	poly(G) RNA binding	GOMF name
4	0.04	4	0.02	1	GOMF name	phosphorylase kinase regulator activity	phosphorylase kinase regulator activity	GOMF name
4	0.04	4	0.02	1	GOMF name	phosphoglucomutase activity	phosphoglucomutase activity	GOMF name
4	0.04	4	0.02	1	GOMF name	phosphodiesterase I activity	phosphodiesterase I activity	GOMF name
4	0.04	4	0.02	1	GOMF name	phosphatidylcholine-sterol O-acyltransferase activator activity	phosphatidylcholine-sterol O-acyltransferase activator activity	GOMF name
4	0.04	4	0.02	1	GOMF name	peptidyl-lysine 5-dioxygenase activity	peptidyl-lysine 5-dioxygenase activity	GOMF name
4	0.04	4	0.02	1	GOMF name	peptide-transporting ATPase activity	peptide-transporting ATPase activity	GOMF name
4	0.04	4	0.02	1	GOMF name	oxidoreductase activity, acting on the CH-CH group of donors, quinone or related compound as acceptor	oxidoreductase activity, acting on the CH-CH group of donors, quinone or related compound as acceptor	GOMF name
4	0.04	4	0.02	1	GOMF name	oxidoreductase activity, acting on diphenols and related substances as donors, cytochrome as acceptor	oxidoreductase activity, acting on diphenols and related substances as donors, cytochrome as acceptor	GOMF name
4	0.04	4	0.02	1	GOMF name	oligopeptide-transporting ATPase activity	oligopeptide-transporting ATPase activity	GOMF name
4	0.04	4	0.02	1	GOMF name	NF-kappaB binding	NF-kappaB binding	GOMF name
4	0.04	4	0.02	1	GOMF name	neurotrophin receptor activity	neurotrophin receptor activity	GOMF name
4	0.04	4	0.02	1	GOMF name	neurotrophin binding	neurotrophin binding	GOMF name
4	0.04	4	0.02	1	GOMF name	mRNA methyltransferase activity	mRNA methyltransferase activity	GOMF name
4	0.04	4	0.02	1	GOMF name	methylenetetrahydrofolate dehydrogenase (NADP+) activity	methylenetetrahydrofolate dehydrogenase (NADP+) activity	GOMF name
4	0.04	4	0.02	1	GOMF name	methylcytosine dioxygenase activity	methylcytosine dioxygenase activity	GOMF name
4	0.04	4	0.02	1	GOMF name	mannosyl-oligosaccharide 1,2-alpha-mannosidase activity	mannosyl-oligosaccharide 1,2-alpha-mannosidase activity	GOMF name
4	0.04	4	0.02	1	GOMF name	L-gamma-aminobutyric acid transmembrane transporter activity	L-gamma-aminobutyric acid transmembrane transporter activity	GOMF name
4	0.04	4	0.02	1	GOMF name	inorganic phosphate transmembrane transporter activity	inorganic phosphate transmembrane transporter activity	GOMF name
4	0.04	4	0.02	1	GOMF name	inorganic diphosphatase activity	inorganic diphosphatase activity	GOMF name
4	0.04	4	0.02	1	GOMF name	histone deacetylase regulator activity	histone deacetylase regulator activity	GOMF name
4	0.04	4	0.02	1	GOMF name	heme transporter activity	heme transporter activity	GOMF name
4	0.04	4	0.02	1	GOMF name	guanylyltransferase activity	guanylyltransferase activity	GOMF name
4	0.04	4	0.02	1	GOMF name	galactoside binding	galactoside binding	GOMF name
4	0.04	4	0.02	1	GOMF name	GABA receptor binding	GABA receptor binding	GOMF name
4	0.04	4	0.02	1	GOMF name	farnesyltranstransferase activity	farnesyltranstransferase activity	GOMF name
4	0.04	4	0.02	1	GOMF name	extracellular-glycine-gated ion channel activity	extracellular-glycine-gated ion channel activity	GOMF name
4	0.04	4	0.02	1	GOMF name	extracellular-glycine-gated chloride channel activity	extracellular-glycine-gated chloride channel activity	GOMF name
4	0.04	4	0.02	1	GOMF name	dopamine receptor binding	dopamine receptor binding	GOMF name
86	0.77	51	0.23	1.68627	Keywords	Flavoprotein	Flavoprotein;Flavoprotein	Keywords;Pfam
4	0.04	4	0.02	1	GOMF name	dATP binding	dATP binding	GOMF name
4	0.04	4	0.02	1	GOMF name	copper chaperone activity	copper chaperone activity	GOMF name
4	0.04	4	0.02	1	GOMF name	coenzyme transporter activity	coenzyme transporter activity	GOMF name
4	0.04	4	0.02	1	GOMF name	carbonyl reductase (NADPH) activity	carbonyl reductase (NADPH) activity	GOMF name
4	0.04	4	0.02	1	GOMF name	cAMP-dependent protein kinase inhibitor activity	cAMP-dependent protein kinase inhibitor activity	GOMF name
82	0.73	78	0.36	1.05128	KEGG name	Fc gamma R-mediated phagocytosis	Fc gamma R-mediated phagocytosis	KEGG name
4	0.04	4	0.02	1	GOMF name	calmodulin-dependent protein phosphatase activity	calmodulin-dependent protein phosphatase activity	GOMF name
4	0.04	4	0.02	1	GOMF name	calcium-independent phospholipase A2 activity	calcium-independent phospholipase A2 activity	GOMF name
4	0.04	4	0.02	1	GOMF name	C-acetyltransferase activity	C-acetyltransferase activity	GOMF name
4	0.04	4	0.02	1	GOMF name	bisphosphoglycerate phosphatase activity	bisphosphoglycerate phosphatase activity	GOMF name
4	0.04	4	0.02	1	GOMF name	biotin carboxylase activity	biotin carboxylase activity	GOMF name
4	0.04	4	0.02	1	GOMF name	bHLH transcription factor binding	bHLH transcription factor binding	GOMF name
4	0.04	4	0.02	1	GOMF name	ATP-dependent 5'-3' DNA helicase activity	ATP-dependent 5'-3' DNA helicase activity	GOMF name
4	0.04	4	0.02	1	GOMF name	arylesterase activity	arylesterase activity	GOMF name
4	0.04	4	0.02	1	GOMF name	aminoacyl-tRNA hydrolase activity	aminoacyl-tRNA hydrolase activity	GOMF name
4	0.04	4	0.02	1	GOMF name	aminoacylase activity	aminoacylase activity	GOMF name
4	0.04	4	0.02	1	GOMF name	1-acylglycerophosphocholine O-acyltransferase activity	1-acylglycerophosphocholine O-acyltransferase activity	GOMF name
3	0.03	3	0.01	1	Keywords	Serinebiosynthesis	Serinebiosynthesis	Keywords
3	0.03	3	0.01	1	Keywords	Phosphatetransport	Phosphatetransport	Keywords
3	0.03	3	0.01	1	Keywords	Pentoseshunt	Pentoseshunt	Keywords
3	0.03	3	0.01	1	Keywords	Lactation	Lactation	Keywords
3	0.03	3	0.01	1	Keywords	GMPbiosynthesis	GMPbiosynthesis	Keywords
3	0.03	3	0.01	1	Keywords	Fucosemetabolism	Fucosemetabolism	Keywords
3	0.03	3	0.01	1	Pfam	zf-Sec23_Sec24	zf-Sec23_Sec24	Pfam
3	0.03	3	0.01	1	Pfam	zf-RNPHF	zf-RNPHF	Pfam
3	0.03	3	0.01	1	Pfam	zf-CDGSH	zf-CDGSH	Pfam
3	0.03	3	0.01	1	Pfam	Vps51	Vps51	Pfam
3	0.03	3	0.01	1	Pfam	Vps26	Vps26	Pfam
3	0.03	3	0.01	1	Pfam	V_ATPase_I	V_ATPase_I	Pfam
3	0.03	3	0.01	1	Pfam	Utp12	Utp12	Pfam
3	0.03	3	0.01	1	Pfam	UPF0560	UPF0560	Pfam
3	0.03	3	0.01	1	Pfam	Tweety	Tweety	Pfam
76	0.68	71	0.32	1.07042	GOMF name	kinase binding	kinase binding	GOMF name
3	0.03	3	0.01	1	Pfam	TruB_N	TruB_N	Pfam
3	0.03	3	0.01	1	Pfam	tRNA-synt_2c	tRNA-synt_2c	Pfam
3	0.03	3	0.01	1	Pfam	TORC_N	TORC_N	Pfam
3	0.03	3	0.01	1	Pfam	TORC_M	TORC_M	Pfam
3	0.03	3	0.01	1	Pfam	TORC_C	TORC_C	Pfam
3	0.03	3	0.01	1	Pfam	TIMP	TIMP	Pfam
3	0.03	3	0.01	1	Pfam	THUMP	THUMP	Pfam
3	0.03	3	0.01	1	Pfam	TF_Zn_Ribbon	TF_Zn_Ribbon	Pfam
3	0.03	3	0.01	1	Pfam	Tet_JBP	Tet_JBP	Pfam
3	0.03	3	0.01	1	Pfam	TBD	TBD	Pfam
3	0.03	3	0.01	1	Pfam	TAFH	TAFH	Pfam
3	0.03	3	0.01	1	Pfam	Synuclein	Synuclein	Pfam
3	0.03	3	0.01	1	Pfam	SUZ-C	SUZ-C	Pfam
3	0.03	3	0.01	1	Pfam	SUZ	SUZ	Pfam
72	0.64	66	0.3	1.09091	Pfam	SH3_2	SH3_2	Pfam
3	0.03	3	0.01	1	Pfam	Suppressor_APC	Suppressor_APC	Pfam
3	0.03	3	0.01	1	Pfam	Striatin	Striatin	Pfam
3	0.03	3	0.01	1	Pfam	STOP	STOP	Pfam
3	0.03	3	0.01	1	Pfam	SPOC	SPOC	Pfam
71	0.63	68	0.31	1.04412	Keywords	rRNAprocessing	rRNAprocessing	Keywords
3	0.03	3	0.01	1	Pfam	Spermine_synth	Spermine_synth	Pfam
3	0.03	3	0.01	1	Pfam	Sox_N	Sox_N	Pfam
3	0.03	3	0.01	1	Pfam	Sod_Cu	Sod_Cu	Pfam
70	0.62	66	0.3	1.06061	KEGG name	Bacterial invasion of epithelial cells	Bacterial invasion of epithelial cells	KEGG name
3	0.03	3	0.01	1	Pfam	Sld5	Sld5	Pfam
3	0.03	3	0.01	1	Pfam	SHS2_Rpb7-N	SHS2_Rpb7-N	Pfam
3	0.03	3	0.01	1	Pfam	Shal-type	Shal-type	Pfam
3	0.03	3	0.01	1	Pfam	Serine_rich	Serine_rich	Pfam
3	0.03	3	0.01	1	Pfam	SelR	SelR	Pfam
3	0.03	3	0.01	1	Pfam	Sec23_trunk	Sec23_trunk	Pfam
3	0.03	3	0.01	1	Pfam	Sec23_helical	Sec23_helical	Pfam
3	0.03	3	0.01	1	Pfam	Sec23_BS	Sec23_BS	Pfam
3	0.03	3	0.01	1	Pfam	Sas10_Utp3	Sas10_Utp3	Pfam
3	0.03	3	0.01	1	Pfam	SAPS	SAPS	Pfam
3	0.03	3	0.01	1	Pfam	RyR	RyR	Pfam
3	0.03	3	0.01	1	Pfam	RrnaAD	RrnaAD	Pfam
3	0.03	3	0.01	1	Pfam	RR_TM4-6	RR_TM4-6	Pfam
3	0.03	3	0.01	1	Pfam	Robl_LC7	Robl_LC7	Pfam
3	0.03	3	0.01	1	Pfam	RNA_pol_Rpb2_7	RNA_pol_Rpb2_7	Pfam
3	0.03	3	0.01	1	Pfam	RNA_pol_Rpb2_6	RNA_pol_Rpb2_6	Pfam
3	0.03	3	0.01	1	Pfam	RNA_pol_Rpb2_3	RNA_pol_Rpb2_3	Pfam
3	0.03	3	0.01	1	Pfam	RNA_pol_Rpb2_2	RNA_pol_Rpb2_2	Pfam
3	0.03	3	0.01	1	Pfam	RNA_pol_Rpb2_1	RNA_pol_Rpb2_1	Pfam
3	0.03	3	0.01	1	Pfam	RNA_pol_Rpb1_5	RNA_pol_Rpb1_5	Pfam
3	0.03	3	0.01	1	Pfam	RNA_pol_Rpb1_4	RNA_pol_Rpb1_4	Pfam
3	0.03	3	0.01	1	Pfam	RNA_pol_Rpb1_3	RNA_pol_Rpb1_3	Pfam
3	0.03	3	0.01	1	Pfam	RNA_pol_Rpb1_2	RNA_pol_Rpb1_2	Pfam
3	0.03	3	0.01	1	Pfam	RNA_pol_Rpb1_1	RNA_pol_Rpb1_1	Pfam
3	0.03	3	0.01	1	Pfam	RMMBL	RMMBL	Pfam
65	0.58	63	0.29	1.03175	Keywords	tRNAprocessing	tRNAprocessing	Keywords
3	0.03	3	0.01	1	Pfam	Ribosomal_S18	Ribosomal_S18	Pfam
3	0.03	3	0.01	1	Pfam	Ribosomal_S10	Ribosomal_S10	Pfam
3	0.03	3	0.01	1	Pfam	Ribosomal_L30	Ribosomal_L30	Pfam
3	0.03	3	0.01	1	Pfam	Ribosomal_L18e	Ribosomal_L18e	Pfam
3	0.03	3	0.01	1	Pfam	Ribosomal_60s	Ribosomal_60s	Pfam
65	0.58	62	0.28	1.04839	GOMF name	Rho guanyl-nucleotide exchange factor activity	Rho guanyl-nucleotide exchange factor activity	GOMF name
65	0.58	61	0.28	1.06557	GOMF name	protein kinase binding	protein kinase binding	GOMF name
3	0.03	3	0.01	1	Pfam	RGS-like	RGS-like	Pfam
3	0.03	3	0.01	1	Pfam	Requiem_N	Requiem_N	Pfam
64	0.57	61	0.28	1.04918	Keywords	mRNAtransport	mRNAtransport	Keywords
3	0.03	3	0.01	1	Pfam	RELT	RELT	Pfam
3	0.03	3	0.01	1	Pfam	Reeler	Reeler	Pfam
3	0.03	3	0.01	1	Pfam	RasGAP_C	RasGAP_C	Pfam
3	0.03	3	0.01	1	Pfam	Rad60-SLD	Rad60-SLD	Pfam
3	0.03	3	0.01	1	Pfam	PurA	PurA	Pfam
3	0.03	3	0.01	1	Pfam	PUB	PUB	Pfam
3	0.03	3	0.01	1	Pfam	PUA	PUA	Pfam
64	0.57	54	0.25	1.18519	GOBP slim name	cytoskeleton-dependent intracellular transport	cytoskeleton-dependent intracellular transport	GOBP slim name
3	0.03	3	0.01	1	Pfam	PseudoU_synth_1	PseudoU_synth_1	Pfam
3	0.03	3	0.01	1	Pfam	PRA1	PRA1	Pfam
3	0.03	3	0.01	1	Pfam	PPR_3	PPR_3	Pfam
63	0.56	59	0.27	1.0678	Pfam	CH	CH	Pfam
3	0.03	3	0.01	1	Pfam	PP2C_C	PP2C_C	Pfam
3	0.03	3	0.01	1	Pfam	PLDc	PLDc	Pfam
3	0.03	3	0.01	1	Pfam	pKID	pKID	Pfam
3	0.03	3	0.01	1	Pfam	PKI	PKI	Pfam
3	0.03	3	0.01	1	Pfam	PI3K_p85B	PI3K_p85B	Pfam
62	0.55	58	0.27	1.06897	KEGG name	Long-term potentiation	Long-term potentiation	KEGG name
3	0.03	3	0.01	1	Pfam	Phosphorylase	Phosphorylase	Pfam
3	0.03	3	0.01	1	Pfam	PFK	PFK	Pfam
3	0.03	3	0.01	1	Pfam	Peptidase_M3	Peptidase_M3	Pfam
3	0.03	3	0.01	1	Pfam	Peptidase_C69	Peptidase_C69	Pfam
3	0.03	3	0.01	1	Pfam	Peptidase_C65	Peptidase_C65	Pfam
3	0.03	3	0.01	1	Pfam	Pentapeptide_4	Pentapeptide_4	Pfam
3	0.03	3	0.01	1	Pfam	PCMT	PCMT	Pfam
3	0.03	3	0.01	1	Pfam	ParA	ParA	Pfam
3	0.03	3	0.01	1	Pfam	PA26	PA26	Pfam
3	0.03	3	0.01	1	Pfam	OST3_OST6	OST3_OST6	Pfam
3	0.03	3	0.01	1	Pfam	NOSIC	NOSIC	Pfam
3	0.03	3	0.01	1	Pfam	NOPS	NOPS	Pfam
3	0.03	3	0.01	1	Pfam	Nop	Nop	Pfam
3	0.03	3	0.01	1	Pfam	Noelin-1	Noelin-1	Pfam
3	0.03	3	0.01	1	Pfam	NMDAR2_C	NMDAR2_C	Pfam
3	0.03	3	0.01	1	Pfam	NHR2	NHR2	Pfam
3	0.03	3	0.01	1	Pfam	NAD_binding_2	NAD_binding_2	Pfam
60	0.53	58	0.27	1.03448	GOBP slim name	tRNA processing	tRNA processing	GOBP slim name
3	0.03	3	0.01	1	Pfam	Myelin_PLP	Myelin_PLP	Pfam
3	0.03	3	0.01	1	Pfam	MutS_II	MutS_II	Pfam
3	0.03	3	0.01	1	Pfam	MT-A70	MT-A70	Pfam
59	0.52	58	0.27	1.01724	KEGG name	RNA degradation	RNA degradation	KEGG name
3	0.03	3	0.01	1	Pfam	Mpv17_PMP22	Mpv17_PMP22	Pfam
3	0.03	3	0.01	1	Pfam	Methyltransf_12	Methyltransf_12	Pfam
59	0.52	56	0.26	1.05357	GOCC slim name	histone methyltransferase complex	histone methyltransferase complex	GOCC slim name
3	0.03	3	0.01	1	Pfam	Malic_M	Malic_M	Pfam
3	0.03	3	0.01	1	Pfam	malic	malic	Pfam
3	0.03	3	0.01	1	Pfam	Lyase_1	Lyase_1	Pfam
3	0.03	3	0.01	1	Pfam	LUC7	LUC7	Pfam
58	0.52	57	0.26	1.01754	Pfam	RhoGEF	RhoGEF	Pfam
3	0.03	3	0.01	1	Pfam	LSM14	LSM14	Pfam
3	0.03	3	0.01	1	Pfam	Lipin_N	Lipin_N	Pfam
3	0.03	3	0.01	1	Pfam	LANC_like	LANC_like	Pfam
3	0.03	3	0.01	1	Pfam	KN_motif	KN_motif	Pfam
3	0.03	3	0.01	1	Pfam	Josephin	Josephin	Pfam
3	0.03	3	0.01	1	Pfam	Isochorismatase	Isochorismatase	Pfam
3	0.03	3	0.01	1	Pfam	IRF-2BP1_2	IRF-2BP1_2	Pfam
3	0.03	3	0.01	1	Pfam	HSA	HSA	Pfam
3	0.03	3	0.01	1	Pfam	HMGL-like	HMGL-like	Pfam
3	0.03	3	0.01	1	Pfam	HIT	HIT	Pfam
57	0.51	53	0.24	1.07547	Keywords	Exocytosis	Exocytosis	Keywords
3	0.03	3	0.01	1	Pfam	HHH	HHH	Pfam
3	0.03	3	0.01	1	Pfam	HAP1_N	HAP1_N	Pfam
3	0.03	3	0.01	1	Pfam	GYF	GYF	Pfam
3	0.03	3	0.01	1	Pfam	GTF2I	GTF2I	Pfam
3	0.03	3	0.01	1	Pfam	Granin	Granin	Pfam
3	0.03	3	0.01	1	Pfam	GMP_PDE_delta	GMP_PDE_delta	Pfam
3	0.03	3	0.01	1	Pfam	Glyco_transf_43	Glyco_transf_43	Pfam
3	0.03	3	0.01	1	Pfam	Glyco_hydro_20	Glyco_hydro_20	Pfam
3	0.03	3	0.01	1	Pfam	Glyco_hydro_15	Glyco_hydro_15	Pfam
56	0.5	55	0.25	1.01818	GOBP slim name	organelle localization	organelle localization	GOBP slim name
3	0.03	3	0.01	1	Pfam	GCFC	GCFC	Pfam
55	0.49	54	0.25	1.01852	Keywords	SH3-binding	SH3-binding	Keywords
55	0.49	53	0.24	1.03774	Keywords	Respiratorychain	Respiratorychain	Keywords
3	0.03	3	0.01	1	Pfam	Fumble	Fumble	Pfam
3	0.03	3	0.01	1	Pfam	FtsH_ext	FtsH_ext	Pfam
3	0.03	3	0.01	1	Pfam	Formyl_trans_C	Formyl_trans_C	Pfam
3	0.03	3	0.01	1	Pfam	FerI	FerI	Pfam
3	0.03	3	0.01	1	Pfam	FerB	FerB	Pfam
3	0.03	3	0.01	1	Pfam	FDF	FDF	Pfam
3	0.03	3	0.01	1	Pfam	Fasciclin	Fasciclin	Pfam
3	0.03	3	0.01	1	Pfam	FAA_hydrolase	FAA_hydrolase	Pfam
3	0.03	3	0.01	1	Pfam	Evr1_Alr	Evr1_Alr	Pfam
3	0.03	3	0.01	1	Pfam	EST1_DNA_bind	EST1_DNA_bind	Pfam
3	0.03	3	0.01	1	Pfam	EST1	EST1	Pfam
3	0.03	3	0.01	1	Pfam	ERG4_ERG24	ERG4_ERG24	Pfam
54	0.48	52	0.24	1.03846	GOMF name	ribonucleoprotein binding	ribonucleoprotein binding	GOMF name
3	0.03	3	0.01	1	Pfam	E3_binding	E3_binding	Pfam
3	0.03	3	0.01	1	Pfam	Dynein_light	Dynein_light	Pfam
53	0.47	45	0.21	1.17778	Keywords	Synaptosome	Synaptosome	Keywords
3	0.03	3	0.01	1	Pfam	DUF914	DUF914	Pfam
3	0.03	3	0.01	1	Pfam	DUF4217	DUF4217	Pfam
3	0.03	3	0.01	1	Pfam	DUF3451	DUF3451	Pfam
3	0.03	3	0.01	1	Pfam	DUF3399	DUF3399	Pfam
3	0.03	3	0.01	1	Pfam	DUF2465	DUF2465	Pfam
3	0.03	3	0.01	1	Pfam	DUF221	DUF221	Pfam
3	0.03	3	0.01	1	Pfam	DUF1977	DUF1977	Pfam
52	0.46	50	0.23	1.04	Keywords	Ribosomebiogenesis	Ribosomebiogenesis	Keywords
3	0.03	3	0.01	1	Pfam	DUF1154	DUF1154	Pfam
3	0.03	3	0.01	1	Pfam	DUF1115	DUF1115	Pfam
3	0.03	3	0.01	1	Pfam	Dsh_C	Dsh_C	Pfam
3	0.03	3	0.01	1	Pfam	DNA_pol_E_B	DNA_pol_E_B	Pfam
3	0.03	3	0.01	1	Pfam	DNA_mis_repair	DNA_mis_repair	Pfam
3	0.03	3	0.01	1	Pfam	DLIC	DLIC	Pfam
3	0.03	3	0.01	1	Pfam	DJ-1_PfpI	DJ-1_PfpI	Pfam
3	0.03	3	0.01	1	Pfam	Dishevelled	Dishevelled	Pfam
3	0.03	3	0.01	1	Pfam	Di19	Di19	Pfam
51	0.45	44	0.2	1.15909	Keywords	Proteasome	Proteasome;Proteasome;Proteasome	Keywords;KEGG name;Pfam
3	0.03	3	0.01	1	Pfam	DBINO	DBINO	Pfam
3	0.03	3	0.01	1	Pfam	DARPP-32	DARPP-32	Pfam
3	0.03	3	0.01	1	Pfam	DALR_1	DALR_1	Pfam
3	0.03	3	0.01	1	Pfam	cwf21	cwf21	Pfam
3	0.03	3	0.01	1	Pfam	Cse1	Cse1	Pfam
3	0.03	3	0.01	1	Pfam	CRIC_ras_sig	CRIC_ras_sig	Pfam
3	0.03	3	0.01	1	Pfam	CPSF_A	CPSF_A	Pfam
3	0.03	3	0.01	1	Pfam	COX7a	COX7a	Pfam
3	0.03	3	0.01	1	Pfam	CortBP2	CortBP2	Pfam
3	0.03	3	0.01	1	Pfam	COPIIcoated_ERV	COPIIcoated_ERV	Pfam
3	0.03	3	0.01	1	Pfam	Complex1_LYR_1	Complex1_LYR_1	Pfam
3	0.03	3	0.01	1	Pfam	CK1gamma_C	CK1gamma_C	Pfam
3	0.03	3	0.01	1	Pfam	CD36	CD36	Pfam
50	0.44	47	0.22	1.06383	GOBP slim name	neurotransmitter transport	neurotransmitter transport	GOBP slim name
3	0.03	3	0.01	1	Pfam	CD34_antigen	CD34_antigen	Pfam
3	0.03	3	0.01	1	Pfam	CBM_20	CBM_20	Pfam
3	0.03	3	0.01	1	Pfam	CBF	CBF	Pfam
3	0.03	3	0.01	1	Pfam	Carboxyl_trans	Carboxyl_trans	Pfam
3	0.03	3	0.01	1	Pfam	Calcyon	Calcyon	Pfam
3	0.03	3	0.01	1	Pfam	Calcipressin	Calcipressin	Pfam
3	0.03	3	0.01	1	Pfam	CAF1C_H4-bd	CAF1C_H4-bd	Pfam
3	0.03	3	0.01	1	Pfam	BSD	BSD	Pfam
3	0.03	3	0.01	1	Pfam	Bromo_TP	Bromo_TP	Pfam
3	0.03	3	0.01	1	Pfam	BPS	BPS	Pfam
3	0.03	3	0.01	1	Pfam	BPL_LplA_LipB	BPL_LplA_LipB	Pfam
3	0.03	3	0.01	1	Pfam	BolA	BolA	Pfam
3	0.03	3	0.01	1	Pfam	BCL_N	BCL_N	Pfam
3	0.03	3	0.01	1	Pfam	B9-C2	B9-C2	Pfam
3	0.03	3	0.01	1	Pfam	B56	B56	Pfam
3	0.03	3	0.01	1	Pfam	B2-adapt-app_C	B2-adapt-app_C	Pfam
3	0.03	3	0.01	1	Pfam	ATP_Ca_trans_C	ATP_Ca_trans_C	Pfam
3	0.03	3	0.01	1	Pfam	Asparaginase_2	Asparaginase_2	Pfam
3	0.03	3	0.01	1	Pfam	Asp_Arg_Hydrox	Asp_Arg_Hydrox	Pfam
3	0.03	3	0.01	1	Pfam	ASD1	ASD1	Pfam
3	0.03	3	0.01	1	Pfam	Arylesterase	Arylesterase	Pfam
3	0.03	3	0.01	1	Pfam	APP_N	APP_N	Pfam
3	0.03	3	0.01	1	Pfam	APP_E2	APP_E2	Pfam
3	0.03	3	0.01	1	Pfam	APP_Cu_bd	APP_Cu_bd	Pfam
3	0.03	3	0.01	1	Pfam	APP_amyloid	APP_amyloid	Pfam
3	0.03	3	0.01	1	Pfam	APH	APH	Pfam
3	0.03	3	0.01	1	Pfam	Ank_3	Ank_3	Pfam
3	0.03	3	0.01	1	Pfam	Angiomotin_C	Angiomotin_C	Pfam
3	0.03	3	0.01	1	Pfam	Amidinotransf	Amidinotransf	Pfam
3	0.03	3	0.01	1	Pfam	Alba	Alba	Pfam
3	0.03	3	0.01	1	Pfam	AdoHcyase_NAD	AdoHcyase_NAD	Pfam
3	0.03	3	0.01	1	Pfam	AdoHcyase	AdoHcyase	Pfam
3	0.03	3	0.01	1	Pfam	ADK_lid	ADK_lid	Pfam
3	0.03	3	0.01	1	Pfam	Aconitase_C	Aconitase_C	Pfam
3	0.03	3	0.01	1	Pfam	Aconitase	Aconitase	Pfam
3	0.03	3	0.01	1	Pfam	ABM	ABM	Pfam
3	0.03	3	0.01	1	Pfam	5_nucleotid	5_nucleotid	Pfam
3	0.03	3	0.01	1	KEGG name	Thiamine metabolism	Thiamine metabolism	KEGG name
3	0.03	3	0.01	1	KEGG name	Lipoic acid metabolism	Lipoic acid metabolism	KEGG name
3	0.03	3	0.01	1	KEGG name	Geraniol degradation	Geraniol degradation	KEGG name
3	0.03	3	0.01	1	KEGG name	Circadian rhythm - plant	Circadian rhythm - plant	KEGG name
3	0.03	3	0.01	1	KEGG name	Cell cycle - Caulobacter	Cell cycle - Caulobacter	KEGG name
3	0.03	3	0.01	1	GOCC slim name	ribonuclease P complex	ribonuclease P complex	GOCC slim name
3	0.03	3	0.01	1	GOCC slim name	respiratory chain complex IV	respiratory chain complex IV	GOCC slim name
3	0.03	3	0.01	1	GOCC slim name	I-kappaB/NF-kappaB complex	I-kappaB/NF-kappaB complex	GOCC slim name
3	0.03	3	0.01	1	GOCC slim name	electron transfer flavoprotein complex	electron transfer flavoprotein complex	GOCC slim name
45	0.4	42	0.19	1.07143	Keywords	Nitration	Nitration	Keywords
3	0.03	3	0.01	1	GOBP slim name	meiotic cell cycle	meiotic cell cycle	GOBP slim name
3	0.03	3	0.01	1	GOBP slim name	DNA integration	DNA integration	GOBP slim name
3	0.03	3	0.01	1	GOMF name	Y-form DNA binding	Y-form DNA binding	GOMF name
3	0.03	3	0.01	1	GOMF name	UTP binding	UTP binding	GOMF name
3	0.03	3	0.01	1	GOMF name	uridine-diphosphatase activity	uridine-diphosphatase activity	GOMF name
3	0.03	3	0.01	1	GOMF name	trialkylsulfonium hydrolase activity	trialkylsulfonium hydrolase activity	GOMF name
3	0.03	3	0.01	1	GOMF name	transmitter-gated ion channel activity	transmitter-gated ion channel activity	GOMF name
3	0.03	3	0.01	1	GOMF name	transmitter-gated channel activity	transmitter-gated channel activity	GOMF name
3	0.03	3	0.01	1	GOMF name	translation repressor activity, nucleic acid binding	translation repressor activity, nucleic acid binding	GOMF name
3	0.03	3	0.01	1	GOMF name	translation release factor activity, codon specific	translation release factor activity, codon specific	GOMF name
45	0.4	42	0.19	1.07143	GOMF name	lysine N-acetyltransferase activity	lysine N-acetyltransferase activity	GOMF name
45	0.4	42	0.19	1.07143	GOMF name	histone acetyltransferase activity	histone acetyltransferase activity	GOMF name
3	0.03	3	0.01	1	GOMF name	trans-2-enoyl-CoA reductase (NADPH) activity	trans-2-enoyl-CoA reductase (NADPH) activity	GOMF name
3	0.03	3	0.01	1	GOMF name	TPR domain binding	TPR domain binding	GOMF name
3	0.03	3	0.01	1	GOMF name	thrombospondin receptor activity	thrombospondin receptor activity	GOMF name
3	0.03	3	0.01	1	GOMF name	threonine-tRNA ligase activity	threonine-tRNA ligase activity	GOMF name
3	0.03	3	0.01	1	GOMF name	thiol oxidase activity	thiol oxidase activity	GOMF name
3	0.03	3	0.01	1	GOMF name	tapasin binding	tapasin binding	GOMF name
3	0.03	3	0.01	1	GOMF name	TAP2 binding	TAP2 binding	GOMF name
3	0.03	3	0.01	1	GOMF name	TAP1 binding	TAP1 binding	GOMF name
3	0.03	3	0.01	1	GOMF name	TAP binding	TAP binding	GOMF name
3	0.03	3	0.01	1	GOMF name	succinate dehydrogenase activity	succinate dehydrogenase activity	GOMF name
3	0.03	3	0.01	1	GOMF name	starch binding	starch binding	GOMF name
3	0.03	3	0.01	1	GOMF name	serine-tRNA ligase activity	serine-tRNA ligase activity	GOMF name
43	0.38	38	0.17	1.13158	Pfam	FERM_M	FERM_M	Pfam
3	0.03	3	0.01	1	GOMF name	ryanodine-sensitive calcium-release channel activity	ryanodine-sensitive calcium-release channel activity	GOMF name
3	0.03	3	0.01	1	GOMF name	rRNA (adenine-N6,N6-)-dimethyltransferase activity	rRNA (adenine-N6,N6-)-dimethyltransferase activity	GOMF name
3	0.03	3	0.01	1	GOMF name	rRNA (adenine) methyltransferase activity	rRNA (adenine) methyltransferase activity	GOMF name
3	0.03	3	0.01	1	GOMF name	RNA stem-loop binding	RNA stem-loop binding	GOMF name
3	0.03	3	0.01	1	GOMF name	RNA polymerase III regulatory region DNA binding	RNA polymerase III regulatory region DNA binding	GOMF name
3	0.03	3	0.01	1	GOMF name	RNA 7-methylguanosine cap binding	RNA 7-methylguanosine cap binding	GOMF name
3	0.03	3	0.01	1	GOMF name	ribosomal protein S6 kinase activity	ribosomal protein S6 kinase activity	GOMF name
3	0.03	3	0.01	1	GOMF name	ribosomal large subunit binding	ribosomal large subunit binding	GOMF name
3	0.03	3	0.01	1	GOMF name	ribonucleoside-diphosphate reductase activity	ribonucleoside-diphosphate reductase activity	GOMF name
3	0.03	3	0.01	1	GOMF name	ribonuclease H activity	ribonuclease H activity	GOMF name
43	0.38	41	0.19	1.04878	GOMF name	ligase activity, forming carbon-oxygen bonds	ligase activity, forming carbon-oxygen bonds	GOMF name
43	0.38	41	0.19	1.04878	GOMF name	ligase activity, forming aminoacyl-tRNA and related compounds	ligase activity, forming aminoacyl-tRNA and related compounds	GOMF name
3	0.03	3	0.01	1	GOMF name	rDNA binding	rDNA binding	GOMF name
3	0.03	3	0.01	1	GOMF name	Ral GTPase activator activity	Ral GTPase activator activity	GOMF name
43	0.38	41	0.19	1.04878	GOMF name	aminoacyl-tRNA ligase activity	aminoacyl-tRNA ligase activity	GOMF name
3	0.03	3	0.01	1	GOMF name	pyrimidine ribonucleotide binding	pyrimidine ribonucleotide binding	GOMF name
3	0.03	3	0.01	1	GOMF name	protein-L-isoaspartate (D-aspartate) O-methyltransferase activity	protein-L-isoaspartate (D-aspartate) O-methyltransferase activity	GOMF name
3	0.03	3	0.01	1	GOMF name	protein serine/threonine phosphatase inhibitor activity	protein serine/threonine phosphatase inhibitor activity	GOMF name
3	0.03	3	0.01	1	GOMF name	protein N-acetylglucosaminyltransferase activity	protein N-acetylglucosaminyltransferase activity	GOMF name
3	0.03	3	0.01	1	GOMF name	procollagen-proline 4-dioxygenase activity	procollagen-proline 4-dioxygenase activity	GOMF name
42	0.37	40	0.18	1.05	KEGG name	Aminoacyl-tRNA biosynthesis	Aminoacyl-tRNA biosynthesis	KEGG name
42	0.37	40	0.18	1.05	GOBP slim name	tRNA aminoacylation for protein translation	tRNA aminoacylation for protein translation	GOBP slim name
3	0.03	3	0.01	1	GOMF name	procollagen-lysine 5-dioxygenase activity	procollagen-lysine 5-dioxygenase activity	GOMF name
3	0.03	3	0.01	1	GOMF name	phosphotransferase activity, carboxyl group as acceptor	phosphotransferase activity, carboxyl group as acceptor	GOMF name
3	0.03	3	0.01	1	GOMF name	phosphoserine phosphatase activity	phosphoserine phosphatase activity	GOMF name
3	0.03	3	0.01	1	GOMF name	phosphoglycerate mutase activity	phosphoglycerate mutase activity	GOMF name
3	0.03	3	0.01	1	GOMF name	phosphogluconate dehydrogenase (decarboxylating) activity	phosphogluconate dehydrogenase (decarboxylating) activity	GOMF name
3	0.03	3	0.01	1	GOMF name	phosphatidylethanolamine binding	phosphatidylethanolamine binding	GOMF name
3	0.03	3	0.01	1	GOMF name	peptide-methionine (R)-S-oxide reductase activity	peptide-methionine (R)-S-oxide reductase activity	GOMF name
3	0.03	3	0.01	1	GOMF name	pantothenate kinase activity	pantothenate kinase activity	GOMF name
3	0.03	3	0.01	1	GOMF name	palmitoyl-(protein) hydrolase activity	palmitoyl-(protein) hydrolase activity	GOMF name
3	0.03	3	0.01	1	GOMF name	oxidoreductase activity, acting on the CH-NH group of donors, quinone or similar compound as acceptor	oxidoreductase activity, acting on the CH-NH group of donors, quinone or similar compound as acceptor	GOMF name
3	0.03	3	0.01	1	GOMF name	oxidoreductase activity, acting on the CH-NH group of donors, oxygen as acceptor	oxidoreductase activity, acting on the CH-NH group of donors, oxygen as acceptor	GOMF name
3	0.03	3	0.01	1	GOMF name	oxidoreductase activity, acting on CH or CH2 groups, disulfide as acceptor	oxidoreductase activity, acting on CH or CH2 groups, disulfide as acceptor	GOMF name
3	0.03	3	0.01	1	GOMF name	oncostatin-M receptor activity	oncostatin-M receptor activity	GOMF name
3	0.03	3	0.01	1	GOMF name	nucleobase binding	nucleobase binding	GOMF name
3	0.03	3	0.01	1	GOMF name	nicotinate-nucleotide diphosphorylase (carboxylating) activity	nicotinate-nucleotide diphosphorylase (carboxylating) activity	GOMF name
3	0.03	3	0.01	1	GOMF name	nicotinate-nucleotide adenylyltransferase activity	nicotinate-nucleotide adenylyltransferase activity	GOMF name
3	0.03	3	0.01	1	GOMF name	nicotinate phosphoribosyltransferase activity	nicotinate phosphoribosyltransferase activity	GOMF name
3	0.03	3	0.01	1	GOMF name	nicotinamide-nucleotide adenylyltransferase activity	nicotinamide-nucleotide adenylyltransferase activity	GOMF name
3	0.03	3	0.01	1	GOMF name	NEDD8-specific protease activity	NEDD8-specific protease activity	GOMF name
3	0.03	3	0.01	1	GOMF name	NADP-retinol dehydrogenase activity	NADP-retinol dehydrogenase activity	GOMF name
3	0.03	3	0.01	1	GOMF name	NADH pyrophosphatase activity	NADH pyrophosphatase activity	GOMF name
3	0.03	3	0.01	1	GOMF name	muscle alpha-actinin binding	muscle alpha-actinin binding	GOMF name
3	0.03	3	0.01	1	GOMF name	molybdopterin cofactor binding	molybdopterin cofactor binding	GOMF name
3	0.03	3	0.01	1	GOMF name	methenyltetrahydrofolate cyclohydrolase activity	methenyltetrahydrofolate cyclohydrolase activity	GOMF name
3	0.03	3	0.01	1	GOMF name	malic enzyme activity	malic enzyme activity	GOMF name
3	0.03	3	0.01	1	GOMF name	malate dehydrogenase (oxaloacetate-decarboxylating) activity	malate dehydrogenase (oxaloacetate-decarboxylating) activity	GOMF name
3	0.03	3	0.01	1	GOMF name	m7G(5')pppN diphosphatase activity	m7G(5')pppN diphosphatase activity	GOMF name
3	0.03	3	0.01	1	GOMF name	JUN kinase binding	JUN kinase binding	GOMF name
40	0.36	37	0.17	1.08108	GOMF name	small GTPase binding	small GTPase binding	GOMF name
40	0.36	37	0.17	1.08108	GOMF name	Ras GTPase binding	Ras GTPase binding	GOMF name
40	0.36	37	0.17	1.08108	GOMF name	GTPase binding	GTPase binding	GOMF name
3	0.03	3	0.01	1	GOMF name	insulin-like growth factor receptor binding	insulin-like growth factor receptor binding	GOMF name
3	0.03	3	0.01	1	GOMF name	inositol-1,4,5-trisphosphate 5-phosphatase activity	inositol-1,4,5-trisphosphate 5-phosphatase activity	GOMF name
3	0.03	3	0.01	1	GOMF name	inositol tetrakisphosphate phosphatase activity	inositol tetrakisphosphate phosphatase activity	GOMF name
3	0.03	3	0.01	1	GOMF name	inositol monophosphate phosphatase activity	inositol monophosphate phosphatase activity	GOMF name
3	0.03	3	0.01	1	GOMF name	inositol bisphosphate phosphatase activity	inositol bisphosphate phosphatase activity	GOMF name
3	0.03	3	0.01	1	GOMF name	Hsp70 protein binding	Hsp70 protein binding	GOMF name
3	0.03	3	0.01	1	GOMF name	histone serine kinase activity	histone serine kinase activity	GOMF name
3	0.03	3	0.01	1	GOMF name	histone pre-mRNA DCP binding	histone pre-mRNA DCP binding	GOMF name
3	0.03	3	0.01	1	GOMF name	histone methyltransferase activity (H3-K27 specific)	histone methyltransferase activity (H3-K27 specific)	GOMF name
3	0.03	3	0.01	1	GOMF name	histone demethylase activity (H3-K27 specific)	histone demethylase activity (H3-K27 specific)	GOMF name
3	0.03	3	0.01	1	GOMF name	histone demethylase activity (H3-dimethyl-K4 specific)	histone demethylase activity (H3-dimethyl-K4 specific)	GOMF name
3	0.03	3	0.01	1	GOMF name	guanine/thymine mispair binding	guanine/thymine mispair binding	GOMF name
3	0.03	3	0.01	1	GOMF name	glycogen phosphorylase activity	glycogen phosphorylase activity	GOMF name
3	0.03	3	0.01	1	GOMF name	glutaminyl-tRNA synthase (glutamine-hydrolyzing) activity	glutaminyl-tRNA synthase (glutamine-hydrolyzing) activity	GOMF name
3	0.03	3	0.01	1	GOMF name	glutamate decarboxylase activity	glutamate decarboxylase activity	GOMF name
3	0.03	3	0.01	1	GOMF name	gamma-aminobutyric acid:sodium symporter activity	gamma-aminobutyric acid:sodium symporter activity	GOMF name
3	0.03	3	0.01	1	GOMF name	galactosylgalactosylxylosylprotein 3-beta-glucuronosyltransferase activity	galactosylgalactosylxylosylprotein 3-beta-glucuronosyltransferase activity	GOMF name
3	0.03	3	0.01	1	GOMF name	fibroblast growth factor receptor binding	fibroblast growth factor receptor binding	GOMF name
3	0.03	3	0.01	1	GOMF name	fatty acid elongase activity	fatty acid elongase activity	GOMF name
38	0.34	37	0.17	1.02703	Keywords	Coatedpit	Coatedpit	Keywords
3	0.03	3	0.01	1	GOMF name	epoxide hydrolase activity	epoxide hydrolase activity	GOMF name
3	0.03	3	0.01	1	GOMF name	electron-transferring-flavoprotein dehydrogenase activity	electron-transferring-flavoprotein dehydrogenase activity	GOMF name
3	0.03	3	0.01	1	GOMF name	double-stranded RNA adenosine deaminase activity	double-stranded RNA adenosine deaminase activity	GOMF name
3	0.03	3	0.01	1	GOMF name	dolichyl-phosphate-mannose-protein mannosyltransferase activity	dolichyl-phosphate-mannose-protein mannosyltransferase activity	GOMF name
3	0.03	3	0.01	1	GOMF name	dodecenoyl-CoA delta-isomerase activity	dodecenoyl-CoA delta-isomerase activity	GOMF name
3	0.03	3	0.01	1	GOMF name	DNA-N1-methyladenine dioxygenase activity	DNA-N1-methyladenine dioxygenase activity	GOMF name
3	0.03	3	0.01	1	GOMF name	DNA-dependent protein kinase activity	DNA-dependent protein kinase activity	GOMF name
3	0.03	3	0.01	1	GOMF name	DNA replication origin binding	DNA replication origin binding	GOMF name
3	0.03	3	0.01	1	GOMF name	DNA ligase activity	DNA ligase activity	GOMF name
3	0.03	3	0.01	1	GOMF name	DNA ligase (ATP) activity	DNA ligase (ATP) activity	GOMF name
3	0.03	3	0.01	1	GOMF name	DNA demethylase activity	DNA demethylase activity	GOMF name
3	0.03	3	0.01	1	GOMF name	diphosphoinositol-polyphosphate diphosphatase activity	diphosphoinositol-polyphosphate diphosphatase activity	GOMF name
3	0.03	3	0.01	1	GOMF name	deoxynucleoside kinase activity	deoxynucleoside kinase activity	GOMF name
3	0.03	3	0.01	1	GOMF name	cyclo-ligase activity	cyclo-ligase activity	GOMF name
38	0.34	32	0.15	1.1875	GOMF name	hormone receptor binding	hormone receptor binding	GOMF name
3	0.03	3	0.01	1	GOMF name	cholinesterase activity	cholinesterase activity	GOMF name
3	0.03	3	0.01	1	GOMF name	choline binding	choline binding	GOMF name
3	0.03	3	0.01	1	GOMF name	cAMP-dependent protein kinase activity	cAMP-dependent protein kinase activity	GOMF name
37	0.33	36	0.16	1.02778	Keywords	Aminoacyl-tRNAsynthetase	Aminoacyl-tRNAsynthetase	Keywords
3	0.03	3	0.01	1	GOMF name	calcium-independent protein kinase C activity	calcium-independent protein kinase C activity	GOMF name
3	0.03	3	0.01	1	GOMF name	calcitonin receptor activity	calcitonin receptor activity	GOMF name
37	0.33	36	0.16	1.02778	Pfam	Pkinase_C	Pkinase_C	Pfam
3	0.03	3	0.01	1	GOMF name	bisphosphoglycerate mutase activity	bisphosphoglycerate mutase activity	GOMF name
3	0.03	3	0.01	1	GOMF name	bisphosphoglycerate 2-phosphatase activity	bisphosphoglycerate 2-phosphatase activity	GOMF name
3	0.03	3	0.01	1	GOMF name	arginine-tRNA ligase activity	arginine-tRNA ligase activity	GOMF name
3	0.03	3	0.01	1	GOMF name	amidine-lyase activity	amidine-lyase activity	GOMF name
3	0.03	3	0.01	1	GOMF name	alpha(1,3)-fucosyltransferase activity	alpha(1,3)-fucosyltransferase activity	GOMF name
3	0.03	3	0.01	1	GOMF name	alanine-tRNA ligase activity	alanine-tRNA ligase activity	GOMF name
3	0.03	3	0.01	1	GOMF name	adenosylhomocysteinase activity	adenosylhomocysteinase activity	GOMF name
3	0.03	3	0.01	1	GOMF name	acetyl-CoA C-acetyltransferase activity	acetyl-CoA C-acetyltransferase activity	GOMF name
3	0.03	3	0.01	1	GOMF name	acetate-CoA ligase activity	acetate-CoA ligase activity	GOMF name
3	0.03	3	0.01	1	GOMF name	6-phosphofructokinase activity	6-phosphofructokinase activity	GOMF name
3	0.03	3	0.01	1	GOMF name	5'-deoxyribose-5-phosphate lyase activity	5'-deoxyribose-5-phosphate lyase activity	GOMF name
3	0.03	3	0.01	1	GOMF name	1-phosphatidylinositol-5-phosphate 4-kinase activity	1-phosphatidylinositol-5-phosphate 4-kinase activity	GOMF name
3	0.03	3	0.01	1	GOMF name	1-phosphatidylinositol 4-kinase activity	1-phosphatidylinositol 4-kinase activity	GOMF name
2	0.02	2	0.01	1	Keywords	Xylosemetabolism	Xylosemetabolism	Keywords
2	0.02	2	0.01	1	Keywords	RNArepair	RNArepair	Keywords
2	0.02	2	0.01	1	Keywords	Primosome	Primosome	Keywords
2	0.02	2	0.01	1	Keywords	Nickel	Nickel	Keywords
2	0.02	2	0.01	1	Keywords	Neuropathy	Neuropathy	Keywords
2	0.02	2	0.01	1	Keywords	Neuronalceroidlipofuscinosis	Neuronalceroidlipofuscinosis	Keywords
36	0.32	35	0.16	1.02857	GOBP slim name	Golgi organization	Golgi organization	GOBP slim name
2	0.02	2	0.01	1	Keywords	Hypusinebiosynthesis	Hypusinebiosynthesis	Keywords
2	0.02	2	0.01	1	Keywords	Hypusine	Hypusine	Keywords
2	0.02	2	0.01	1	Keywords	Histidinebiosynthesis	Histidinebiosynthesis	Keywords
2	0.02	2	0.01	1	Keywords	Hermansky-Pudlaksyndrome	Hermansky-Pudlaksyndrome	Keywords
2	0.02	2	0.01	1	Keywords	Glyoxylatebypass	Glyoxylatebypass	Keywords
2	0.02	2	0.01	1	Keywords	Endorphin	Endorphin	Keywords
2	0.02	2	0.01	1	Keywords	Cysteinebiosynthesis	Cysteinebiosynthesis	Keywords
2	0.02	2	0.01	1	Keywords	Cataract	Cataract	Keywords
2	0.02	2	0.01	1	Keywords	Carnitinebiosynthesis	Carnitinebiosynthesis	Keywords
35	0.31	28	0.13	1.25	Pfam	KH_1	KH_1	Pfam
2	0.02	2	0.01	1	Keywords	Cardiomyopathy	Cardiomyopathy	Keywords
2	0.02	2	0.01	1	Keywords	Branched-chainaminoacidbiosynthesis	Branched-chainaminoacidbiosynthesis	Keywords
35	0.31	34	0.16	1.02941	GOCC slim name	protein serine/threonine phosphatase complex	protein serine/threonine phosphatase complex	GOCC slim name
35	0.31	34	0.16	1.02941	GOCC slim name	AP-type membrane coat adaptor complex	AP-type membrane coat adaptor complex	GOCC slim name
2	0.02	2	0.01	1	Keywords	Bacteriolyticenzyme	Bacteriolyticenzyme	Keywords
2	0.02	2	0.01	1	Keywords	Asparaginebiosynthesis	Asparaginebiosynthesis	Keywords
2	0.02	2	0.01	1	Keywords	Aromatichydrocarbonscatabolism	Aromatichydrocarbonscatabolism	Keywords
35	0.31	30	0.14	1.16667	GOMF name	nuclear hormone receptor binding	nuclear hormone receptor binding	GOMF name
2	0.02	2	0.01	1	Keywords	Argininemetabolism	Argininemetabolism	Keywords
2	0.02	2	0.01	1	Pfam	zf-SAP30	zf-SAP30	Pfam
2	0.02	2	0.01	1	Pfam	zf-rbx1	zf-rbx1	Pfam
2	0.02	2	0.01	1	Pfam	zf-piccolo	zf-piccolo	Pfam
2	0.02	2	0.01	1	Pfam	zf-NADH-PPase	zf-NADH-PPase	Pfam
2	0.02	2	0.01	1	Pfam	zf-C4pol	zf-C4pol	Pfam
2	0.02	2	0.01	1	Pfam	zf-C3Hc3H	zf-C3Hc3H	Pfam
2	0.02	2	0.01	1	Pfam	YL1_C	YL1_C	Pfam
2	0.02	2	0.01	1	Pfam	YjeF_N	YjeF_N	Pfam
2	0.02	2	0.01	1	Pfam	YIF1	YIF1	Pfam
2	0.02	2	0.01	1	Pfam	YDG_SRA	YDG_SRA	Pfam
2	0.02	2	0.01	1	Pfam	XPG_N	XPG_N	Pfam
2	0.02	2	0.01	1	Pfam	XPG_I	XPG_I	Pfam
2	0.02	2	0.01	1	Pfam	XPC-binding	XPC-binding	Pfam
2	0.02	2	0.01	1	Pfam	WSK	WSK	Pfam
2	0.02	2	0.01	1	Pfam	WAC_Acf1_DNA_bd	WAC_Acf1_DNA_bd	Pfam
2	0.02	2	0.01	1	Pfam	V-SNARE	V-SNARE	Pfam
2	0.02	2	0.01	1	Pfam	Vps55	Vps55	Pfam
2	0.02	2	0.01	1	Pfam	Vps39_2	Vps39_2	Pfam
2	0.02	2	0.01	1	Pfam	Vps39_1	Vps39_1	Pfam
2	0.02	2	0.01	1	Pfam	VKOR	VKOR	Pfam
2	0.02	2	0.01	1	Pfam	Vitellogenin_N	Vitellogenin_N	Pfam
2	0.02	2	0.01	1	Pfam	Vert_HS_TF	Vert_HS_TF	Pfam
2	0.02	2	0.01	1	Pfam	UPF0258	UPF0258	Pfam
2	0.02	2	0.01	1	Pfam	UPF0041	UPF0041	Pfam
2	0.02	2	0.01	1	Pfam	UPF0004	UPF0004	Pfam
2	0.02	2	0.01	1	Pfam	UMPH-1	UMPH-1	Pfam
2	0.02	2	0.01	1	Pfam	UEV	UEV	Pfam
2	0.02	2	0.01	1	Pfam	UBN_AB	UBN_AB	Pfam
32	0.28	31	0.14	1.03226	Keywords	DNA-directedRNApolymerase	DNA-directedRNApolymerase	Keywords
2	0.02	2	0.01	1	Pfam	Tyr_Deacylase	Tyr_Deacylase	Pfam
2	0.02	2	0.01	1	Pfam	tRNA-synt_2d	tRNA-synt_2d	Pfam
2	0.02	2	0.01	1	Pfam	tRNA-synt_1g	tRNA-synt_1g	Pfam
2	0.02	2	0.01	1	Pfam	tRNA-synt_1d	tRNA-synt_1d	Pfam
2	0.02	2	0.01	1	Pfam	tRNA-synt_1c	tRNA-synt_1c	Pfam
2	0.02	2	0.01	1	Pfam	tRNA_int_endo	tRNA_int_endo	Pfam
2	0.02	2	0.01	1	Pfam	Trm112p	Trm112p	Pfam
2	0.02	2	0.01	1	Pfam	TRM	TRM	Pfam
32	0.28	31	0.14	1.03226	GOCC slim name	NADH dehydrogenase complex	NADH dehydrogenase complex	GOCC slim name
2	0.02	2	0.01	1	Pfam	TRIC	TRIC	Pfam
2	0.02	2	0.01	1	Pfam	TRF	TRF	Pfam
2	0.02	2	0.01	1	Pfam	Translin	Translin	Pfam
2	0.02	2	0.01	1	Pfam	TRAM	TRAM	Pfam
2	0.02	2	0.01	1	Pfam	TPP_enzyme_N	TPP_enzyme_N	Pfam
2	0.02	2	0.01	1	Pfam	TPP_enzyme_M	TPP_enzyme_M	Pfam
2	0.02	2	0.01	1	Pfam	TPP_enzyme_C	TPP_enzyme_C	Pfam
2	0.02	2	0.01	1	Pfam	Tmemb_9	Tmemb_9	Pfam
2	0.02	2	0.01	1	Pfam	Tmemb_55A	Tmemb_55A	Pfam
31	0.28	27	0.12	1.14815	Pfam	FERM_N	FERM_N	Pfam
2	0.02	2	0.01	1	Pfam	Tmemb_161AB	Tmemb_161AB	Pfam
2	0.02	2	0.01	1	Pfam	TIR_2	TIR_2	Pfam
2	0.02	2	0.01	1	Pfam	TIP49	TIP49	Pfam
2	0.02	2	0.01	1	Pfam	TIP120	TIP120	Pfam
2	0.02	2	0.01	1	Pfam	Tim44	Tim44	Pfam
31	0.28	30	0.14	1.03333	GOBP slim name	ribosome biogenesis	ribosome biogenesis	GOBP slim name
2	0.02	2	0.01	1	Pfam	TFIID-18kDa	TFIID-18kDa	Pfam
2	0.02	2	0.01	1	Pfam	Telo_bind	Telo_bind	Pfam
2	0.02	2	0.01	1	Pfam	TauD	TauD	Pfam
2	0.02	2	0.01	1	Pfam	TAF	TAF	Pfam
2	0.02	2	0.01	1	Pfam	Sybindin	Sybindin	Pfam
2	0.02	2	0.01	1	Pfam	Suf	Suf	Pfam
2	0.02	2	0.01	1	Pfam	STT3	STT3	Pfam
2	0.02	2	0.01	1	Pfam	Strabismus	Strabismus	Pfam
2	0.02	2	0.01	1	Pfam	Sterile	Sterile	Pfam
2	0.02	2	0.01	1	Pfam	ST7	ST7	Pfam
30	0.27	16.5	0.075	1.81818	Keywords	Rotamase	Rotamase;Rotamase	Keywords;Pfam
2	0.02	2	0.01	1	Pfam	SSDP	SSDP	Pfam
30	0.27	26.5	0.12	1.13208	Keywords	Bromodomain	Bromodomain;Bromodomain	Pfam;Keywords
2	0.02	2	0.01	1	Pfam	SRP54_N	SRP54_N	Pfam
2	0.02	2	0.01	1	Pfam	SRP54	SRP54	Pfam
30	0.27	26.5	0.12	1.13208	Pfam	Bromodomain	Bromodomain;Bromodomain	Pfam;Keywords
2	0.02	2	0.01	1	Pfam	SQS_PSY	SQS_PSY	Pfam
2	0.02	2	0.01	1	Pfam	SpoU_sub_bind	SpoU_sub_bind	Pfam
2	0.02	2	0.01	1	Pfam	SpoU_methylase	SpoU_methylase	Pfam
2	0.02	2	0.01	1	Pfam	Spot_14	Spot_14	Pfam
2	0.02	2	0.01	1	Pfam	SOUL	SOUL	Pfam
2	0.02	2	0.01	1	Pfam	SLY	SLY	Pfam
2	0.02	2	0.01	1	Pfam	SLIDE	SLIDE	Pfam
2	0.02	2	0.01	1	Pfam	SLBB	SLBB	Pfam
2	0.02	2	0.01	1	Pfam	Skp1_POZ	Skp1_POZ	Pfam
2	0.02	2	0.01	1	Pfam	SKI	SKI	Pfam
2	0.02	2	0.01	1	Pfam	SIS	SIS	Pfam
2	0.02	2	0.01	1	Pfam	Sin3_corepress	Sin3_corepress	Pfam
2	0.02	2	0.01	1	Pfam	SH3BP5	SH3BP5	Pfam
2	0.02	2	0.01	1	Pfam	SGS	SGS	Pfam
2	0.02	2	0.01	1	Pfam	Seryl_tRNA_N	Seryl_tRNA_N	Pfam
2	0.02	2	0.01	1	Pfam	Sep15_SelM	Sep15_SelM	Pfam
2	0.02	2	0.01	1	Pfam	Sedlin_N	Sedlin_N	Pfam
2	0.02	2	0.01	1	Pfam	SecY	SecY	Pfam
2	0.02	2	0.01	1	Pfam	Sec2p	Sec2p	Pfam
2	0.02	2	0.01	1	Pfam	Sec15	Sec15	Pfam
2	0.02	2	0.01	1	Pfam	SCO1-SenC	SCO1-SenC	Pfam
2	0.02	2	0.01	1	Pfam	SAP30_Sin3_bdg	SAP30_Sin3_bdg	Pfam
2	0.02	2	0.01	1	Pfam	S1-like	S1-like	Pfam
2	0.02	2	0.01	1	Pfam	Rubis-subs-bind	Rubis-subs-bind	Pfam
2	0.02	2	0.01	1	Pfam	RTC_insert	RTC_insert	Pfam
2	0.02	2	0.01	1	Pfam	RTC	RTC	Pfam
2	0.02	2	0.01	1	Pfam	rRNA_proc-arch	rRNA_proc-arch	Pfam
2	0.02	2	0.01	1	Pfam	RRM_3	RRM_3	Pfam
2	0.02	2	0.01	1	Pfam	RPN7	RPN7	Pfam
2	0.02	2	0.01	1	Pfam	RNase_P_Rpp14	RNase_P_Rpp14	Pfam
28	0.25	25	0.11	1.12	Keywords	cAMP	cAMP	Keywords
2	0.02	2	0.01	1	Pfam	RNA_pol_Rpb4	RNA_pol_Rpb4	Pfam
28	0.25	26	0.12	1.07692	Pfam	UBA	UBA	Pfam
2	0.02	2	0.01	1	Pfam	RNA_pol_Rpb2_5	RNA_pol_Rpb2_5	Pfam
2	0.02	2	0.01	1	Pfam	RNA_pol_Rpb2_4	RNA_pol_Rpb2_4	Pfam
28	0.25	26	0.12	1.07692	Pfam	FYVE	FYVE	Pfam
2	0.02	2	0.01	1	Pfam	RNA_POL_M_15KD	RNA_POL_M_15KD	Pfam
2	0.02	2	0.01	1	Pfam	RLI	RLI	Pfam
2	0.02	2	0.01	1	Pfam	RimK	RimK	Pfam
2	0.02	2	0.01	1	Pfam	Ric8	Ric8	Pfam
2	0.02	2	0.01	1	Pfam	Ribosomal_S9	Ribosomal_S9	Pfam
28	0.25	27	0.12	1.03704	GOMF name	oxidoreductase activity, acting on NADH or NADPH, quinone or similar compound as acceptor	oxidoreductase activity, acting on NADH or NADPH, quinone or similar compound as acceptor	GOMF name
2	0.02	2	0.01	1	Pfam	Ribosomal_S8e	Ribosomal_S8e	Pfam
2	0.02	2	0.01	1	Pfam	Ribosomal_S4	Ribosomal_S4	Pfam
28	0.25	27	0.12	1.03704	GOMF name	glutamate receptor activity	glutamate receptor activity	GOMF name
2	0.02	2	0.01	1	Pfam	Ribosomal_S27e	Ribosomal_S27e	Pfam
2	0.02	2	0.01	1	Pfam	Ribosomal_S2	Ribosomal_S2	Pfam
2	0.02	2	0.01	1	Pfam	Ribosomal_S17	Ribosomal_S17	Pfam
2	0.02	2	0.01	1	Pfam	Ribosomal_S15	Ribosomal_S15	Pfam
2	0.02	2	0.01	1	Pfam	Ribosomal_S14	Ribosomal_S14	Pfam
2	0.02	2	0.01	1	Pfam	Ribosomal_S12	Ribosomal_S12	Pfam
2	0.02	2	0.01	1	Pfam	Ribosomal_L4	Ribosomal_L4	Pfam
2	0.02	2	0.01	1	Pfam	Ribosomal_L30_N	Ribosomal_L30_N	Pfam
2	0.02	2	0.01	1	Pfam	Ribosomal_L3	Ribosomal_L3	Pfam
2	0.02	2	0.01	1	Pfam	Ribosomal_L22e	Ribosomal_L22e	Pfam
2	0.02	2	0.01	1	Pfam	Ribosomal_L22	Ribosomal_L22	Pfam
2	0.02	2	0.01	1	Pfam	Ribosomal_L2_C	Ribosomal_L2_C	Pfam
2	0.02	2	0.01	1	Pfam	Ribosomal_L2	Ribosomal_L2	Pfam
2	0.02	2	0.01	1	Pfam	Ribosomal_L14	Ribosomal_L14	Pfam
27	0.24	26	0.12	1.03846	GOBP slim name	membrane docking	membrane docking	GOBP slim name
2	0.02	2	0.01	1	Pfam	Ribosomal_L13	Ribosomal_L13	Pfam
27	0.24	25	0.11	1.08	GOMF name	tRNA binding	tRNA binding	GOMF name
27	0.24	26	0.12	1.03846	GOMF name	Rho GTPase activator activity	Rho GTPase activator activity	GOMF name
2	0.02	2	0.01	1	Pfam	Ribosomal_L11_N	Ribosomal_L11_N	Pfam
2	0.02	2	0.01	1	Pfam	Ribosomal_L11	Ribosomal_L11	Pfam
2	0.02	2	0.01	1	Pfam	Ribosomal_L10	Ribosomal_L10	Pfam
2	0.02	2	0.01	1	Pfam	Ribonuc_red_sm	Ribonuc_red_sm	Pfam
2	0.02	2	0.01	1	Pfam	Rhomboid_SP	Rhomboid_SP	Pfam
2	0.02	2	0.01	1	Pfam	Response_reg	Response_reg	Pfam
26	0.23	22	0.1	1.18182	Pfam	FERM_C	FERM_C	Pfam
2	0.02	2	0.01	1	Pfam	RBM1CTR	RBM1CTR	Pfam
2	0.02	2	0.01	1	Pfam	Rav1p_C	Rav1p_C	Pfam
2	0.02	2	0.01	1	Pfam	Rabaptin	Rabaptin	Pfam
2	0.02	2	0.01	1	Pfam	Pyrophosphatase	Pyrophosphatase	Pfam
2	0.02	2	0.01	1	Pfam	Put_Phosphatase	Put_Phosphatase	Pfam
2	0.02	2	0.01	1	Pfam	PUA_2	PUA_2	Pfam
2	0.02	2	0.01	1	Pfam	PTN_MK_N	PTN_MK_N	Pfam
2	0.02	2	0.01	1	Pfam	PTN_MK_C	PTN_MK_C	Pfam
2	0.02	2	0.01	1	Pfam	PTH2	PTH2	Pfam
2	0.02	2	0.01	1	Pfam	Pterin_4a	Pterin_4a	Pfam
2	0.02	2	0.01	1	Pfam	PSS	PSS	Pfam
2	0.02	2	0.01	1	Pfam	PRP4	PRP4	Pfam
25	0.22	24	0.11	1.04167	Keywords	Cellshape	Cellshape	Keywords
2	0.02	2	0.01	1	Pfam	PRP38	PRP38	Pfam
2	0.02	2	0.01	1	Pfam	Prenyltransf	Prenyltransf	Pfam
2	0.02	2	0.01	1	Pfam	Prenylcys_lyase	Prenylcys_lyase	Pfam
2	0.02	2	0.01	1	Pfam	Pr_beta_C	Pr_beta_C	Pfam
2	0.02	2	0.01	1	Pfam	PPTA	PPTA	Pfam
2	0.02	2	0.01	1	Pfam	PPR_2	PPR_2	Pfam
2	0.02	2	0.01	1	Pfam	Polyketide_cyc	Polyketide_cyc	Pfam
2	0.02	2	0.01	1	Pfam	PMT	PMT	Pfam
2	0.02	2	0.01	1	Pfam	PMM	PMM	Pfam
2	0.02	2	0.01	1	Pfam	Plug_translocon	Plug_translocon	Pfam
2	0.02	2	0.01	1	Pfam	PKK	PKK	Pfam
2	0.02	2	0.01	1	Pfam	PK	PK	Pfam
2	0.02	2	0.01	1	Pfam	PITH	PITH	Pfam
25	0.22	22	0.1	1.13636	GOMF name	inositol or phosphatidylinositol phosphatase activity	inositol or phosphatidylinositol phosphatase activity	GOMF name
2	0.02	2	0.01	1	Pfam	PI31_Prot_N	PI31_Prot_N	Pfam
2	0.02	2	0.01	1	Pfam	PhyH	PhyH	Pfam
2	0.02	2	0.01	1	Pfam	Phostensin_N	Phostensin_N	Pfam
2	0.02	2	0.01	1	Pfam	Phostensin	Phostensin	Pfam
2	0.02	2	0.01	1	Pfam	PHO4	PHO4	Pfam
24	0.21	22	0.1	1.09091	Pfam	Guanylate_kin	Guanylate_kin	Pfam
2	0.02	2	0.01	1	Pfam	PGK	PGK	Pfam
2	0.02	2	0.01	1	Pfam	PGAP1	PGAP1	Pfam
2	0.02	2	0.01	1	Pfam	Pex24p	Pex24p	Pfam
24	0.21	22	0.1	1.09091	GOMF name	NADH dehydrogenase activity	NADH dehydrogenase activity	GOMF name
24	0.21	22	0.1	1.09091	GOMF name	NADH dehydrogenase (ubiquinone) activity	NADH dehydrogenase (ubiquinone) activity	GOMF name
24	0.21	22	0.1	1.09091	GOMF name	NADH dehydrogenase (quinone) activity	NADH dehydrogenase (quinone) activity	GOMF name
2	0.02	2	0.01	1	Pfam	Peptidase_S9_N	Peptidase_S9_N	Pfam
2	0.02	2	0.01	1	Pfam	Peptidase_M22	Peptidase_M22	Pfam
2	0.02	2	0.01	1	Pfam	Peptidase_M2	Peptidase_M2	Pfam
2	0.02	2	0.01	1	Pfam	Peptidase_M17	Peptidase_M17	Pfam
2	0.02	2	0.01	1	Pfam	Peptidase_C13	Peptidase_C13	Pfam
2	0.02	2	0.01	1	Pfam	Pellino	Pellino	Pfam
2	0.02	2	0.01	1	Pfam	PDCD9	PDCD9	Pfam
2	0.02	2	0.01	1	Pfam	PDCD2_C	PDCD2_C	Pfam
2	0.02	2	0.01	1	Pfam	PCRF	PCRF	Pfam
2	0.02	2	0.01	1	Pfam	PCAF_N	PCAF_N	Pfam
2	0.02	2	0.01	1	Pfam	PBP	PBP	Pfam
2	0.02	2	0.01	1	Pfam	PAP_RNA-bind	PAP_RNA-bind	Pfam
2	0.02	2	0.01	1	Pfam	PAP_central	PAP_central	Pfam
2	0.02	2	0.01	1	Pfam	Palm_thioest	Palm_thioest	Pfam
2	0.02	2	0.01	1	Pfam	PAF-AH_p_II	PAF-AH_p_II	Pfam
2	0.02	2	0.01	1	Pfam	PABP	PABP	Pfam
23	0.2	22	0.1	1.04545	GOMF name	SNARE binding	SNARE binding	GOMF name
2	0.02	2	0.01	1	Pfam	PA14	PA14	Pfam
2	0.02	2	0.01	1	Pfam	P4Ha_N	P4Ha_N	Pfam
2	0.02	2	0.01	1	Pfam	P16-Arc	P16-Arc	Pfam
2	0.02	2	0.01	1	Pfam	OGFr_N	OGFr_N	Pfam
2	0.02	2	0.01	1	Pfam	O-FucT	O-FucT	Pfam
2	0.02	2	0.01	1	Pfam	NumbF	NumbF	Pfam
2	0.02	2	0.01	1	Pfam	NUDIX-like	NUDIX-like	Pfam
2	0.02	2	0.01	1	Pfam	NUDE_C	NUDE_C	Pfam
2	0.02	2	0.01	1	Pfam	Nudc_N	Nudc_N	Pfam
22	0.2	19	0.09	1.15789	Pfam	Spectrin	Spectrin	Pfam
2	0.02	2	0.01	1	Pfam	Nucleoporin_N	Nucleoporin_N	Pfam
2	0.02	2	0.01	1	Pfam	Nucleoporin_C	Nucleoporin_C	Pfam
2	0.02	2	0.01	1	Pfam	NUC153	NUC153	Pfam
2	0.02	2	0.01	1	Pfam	NTP_transferase	NTP_transferase	Pfam
2	0.02	2	0.01	1	Pfam	NT5C	NT5C	Pfam
22	0.2	19	0.09	1.15789	Pfam	ArfGap	ArfGap	Pfam
2	0.02	2	0.01	1	Pfam	NOT2_3_5	NOT2_3_5	Pfam
2	0.02	2	0.01	1	Pfam	NOP5NT	NOP5NT	Pfam
2	0.02	2	0.01	1	Pfam	Nop52	Nop52	Pfam
2	0.02	2	0.01	1	Pfam	NMT_C	NMT_C	Pfam
2	0.02	2	0.01	1	Pfam	NMT	NMT	Pfam
2	0.02	2	0.01	1	Pfam	NmrA	NmrA	Pfam
2	0.02	2	0.01	1	Pfam	NLE	NLE	Pfam
2	0.02	2	0.01	1	Pfam	NID	NID	Pfam
2	0.02	2	0.01	1	Pfam	NEMO	NEMO	Pfam
2	0.02	2	0.01	1	Pfam	NDUFA12	NDUFA12	Pfam
2	0.02	2	0.01	1	Pfam	NCD2	NCD2	Pfam
2	0.02	2	0.01	1	Pfam	NCD1	NCD1	Pfam
2	0.02	2	0.01	1	Pfam	NAPRTase	NAPRTase	Pfam
22	0.2	21	0.1	1.04762	GOBP slim name	endosome organization	endosome organization	GOBP slim name
2	0.02	2	0.01	1	Pfam	NAD_synthase	NAD_synthase	Pfam
2	0.02	2	0.01	1	Pfam	NAD_kinase	NAD_kinase	Pfam
2	0.02	2	0.01	1	Pfam	NAD_Gly3P_dh_N	NAD_Gly3P_dh_N	Pfam
2	0.02	2	0.01	1	Pfam	NAD_Gly3P_dh_C	NAD_Gly3P_dh_C	Pfam
2	0.02	2	0.01	1	Pfam	NAD_binding_4	NAD_binding_4	Pfam
2	0.02	2	0.01	1	Pfam	N1221	N1221	Pfam
2	0.02	2	0.01	1	Pfam	Mst1_SARAH	Mst1_SARAH	Pfam
2	0.02	2	0.01	1	Pfam	MRP-S27	MRP-S27	Pfam
22	0.2	19	0.09	1.15789	GOMF name	ARF GTPase activator activity	ARF GTPase activator activity	GOMF name
2	0.02	2	0.01	1	Pfam	Mon1	Mon1	Pfam
2	0.02	2	0.01	1	Pfam	MoCF_biosynth	MoCF_biosynth	Pfam
2	0.02	2	0.01	1	Pfam	Mo25	Mo25	Pfam
2	0.02	2	0.01	1	Pfam	Mlf1IP	Mlf1IP	Pfam
2	0.02	2	0.01	1	Pfam	MitoNEET_N	MitoNEET_N	Pfam
2	0.02	2	0.01	1	Pfam	MIF	MIF	Pfam
21	0.19	20	0.09	1.05	Keywords	Aminopeptidase	Aminopeptidase	Keywords
2	0.02	2	0.01	1	Pfam	MHC_I_C	MHC_I_C	Pfam
2	0.02	2	0.01	1	Pfam	MENTAL	MENTAL	Pfam
2	0.02	2	0.01	1	Pfam	Med25	Med25	Pfam
2	0.02	2	0.01	1	Pfam	Med13_N	Med13_N	Pfam
2	0.02	2	0.01	1	Pfam	Med13_C	Med13_C	Pfam
2	0.02	2	0.01	1	Pfam	Med12-PQL	Med12-PQL	Pfam
2	0.02	2	0.01	1	Pfam	Med12-LCEWAV	Med12-LCEWAV	Pfam
2	0.02	2	0.01	1	Pfam	Med12	Med12	Pfam
2	0.02	2	0.01	1	Pfam	MARCKS	MARCKS	Pfam
2	0.02	2	0.01	1	Pfam	MaoC_dehydratas	MaoC_dehydratas	Pfam
2	0.02	2	0.01	1	Pfam	Lon_C	Lon_C	Pfam
2	0.02	2	0.01	1	Pfam	LMF1	LMF1	Pfam
2	0.02	2	0.01	1	Pfam	Lipase_3	Lipase_3	Pfam
2	0.02	2	0.01	1	Pfam	LicD	LicD	Pfam
2	0.02	2	0.01	1	Pfam	Leuk-A4-hydro_C	Leuk-A4-hydro_C	Pfam
2	0.02	2	0.01	1	Pfam	LAP1C	LAP1C	Pfam
21	0.19	20	0.09	1.05	GOMF name	protein deacetylase activity	protein deacetylase activity	GOMF name
21	0.19	18	0.08	1.16667	GOMF name	protein complex scaffold	protein complex scaffold	GOMF name
2	0.02	2	0.01	1	Pfam	LACT	LACT	Pfam
2	0.02	2	0.01	1	Pfam	L27_2	L27_2	Pfam
2	0.02	2	0.01	1	Pfam	Kv2channel	Kv2channel	Pfam
2	0.02	2	0.01	1	Pfam	Ku_N	Ku_N	Pfam
2	0.02	2	0.01	1	Pfam	Ku_C	Ku_C	Pfam
2	0.02	2	0.01	1	Pfam	Ku	Ku	Pfam
2	0.02	2	0.01	1	Pfam	KTI12	KTI12	Pfam
2	0.02	2	0.01	1	Pfam	KIF1B	KIF1B	Pfam
2	0.02	2	0.01	1	Pfam	Ketoacyl-synt_C	Ketoacyl-synt_C	Pfam
2	0.02	2	0.01	1	Pfam	ketoacyl-synt	ketoacyl-synt	Pfam
2	0.02	2	0.01	1	Pfam	KCl_Cotrans_1	KCl_Cotrans_1	Pfam
2	0.02	2	0.01	1	Pfam	IFP_35_N	IFP_35_N	Pfam
2	0.02	2	0.01	1	Pfam	IF-2	IF-2	Pfam
2	0.02	2	0.01	1	Pfam	ICAT	ICAT	Pfam
20	0.18	18	0.08	1.11111	Pfam	RUN	RUN	Pfam
2	0.02	2	0.01	1	Pfam	ICA69	ICA69	Pfam
2	0.02	2	0.01	1	Pfam	Hyccin	Hyccin	Pfam
2	0.02	2	0.01	1	Pfam	HS1_rep	HS1_rep	Pfam
2	0.02	2	0.01	1	Pfam	HRD	HRD	Pfam
2	0.02	2	0.01	1	Pfam	HMG_CoA_synt_N	HMG_CoA_synt_N	Pfam
2	0.02	2	0.01	1	Pfam	HMG_CoA_synt_C	HMG_CoA_synt_C	Pfam
2	0.02	2	0.01	1	Pfam	Heme_oxygenase	Heme_oxygenase	Pfam
2	0.02	2	0.01	1	Pfam	HAND	HAND	Pfam
2	0.02	2	0.01	1	Pfam	GUCT	GUCT	Pfam
2	0.02	2	0.01	1	Pfam	GrpE	GrpE	Pfam
2	0.02	2	0.01	1	Pfam	GRASP55_65	GRASP55_65	Pfam
2	0.02	2	0.01	1	Pfam	GPP34	GPP34	Pfam
2	0.02	2	0.01	1	Pfam	Golgin_A5	Golgin_A5	Pfam
2	0.02	2	0.01	1	Pfam	GOLD_2	GOLD_2	Pfam
20	0.18	18	0.08	1.11111	GOMF name	steroid hormone receptor binding	steroid hormone receptor binding	GOMF name
2	0.02	2	0.01	1	Pfam	GNT-I	GNT-I	Pfam
2	0.02	2	0.01	1	Pfam	Glyco_transf_90	Glyco_transf_90	Pfam
2	0.02	2	0.01	1	Pfam	Glyco_hydro_20b	Glyco_hydro_20b	Pfam
2	0.02	2	0.01	1	Pfam	Glyco_hydro_2_N	Glyco_hydro_2_N	Pfam
2	0.02	2	0.01	1	Pfam	Glyco_hydro_2_C	Glyco_hydro_2_C	Pfam
2	0.02	2	0.01	1	Pfam	GFO_IDH_MocA_C	GFO_IDH_MocA_C	Pfam
2	0.02	2	0.01	1	Pfam	GCV_H	GCV_H	Pfam
2	0.02	2	0.01	1	Pfam	GATase_7	GATase_7	Pfam
2	0.02	2	0.01	1	Pfam	GATase_2	GATase_2	Pfam
2	0.02	2	0.01	1	Pfam	Gamma-COP	Gamma-COP	Pfam
2	0.02	2	0.01	1	Pfam	GalKase_gal_bdg	GalKase_gal_bdg	Pfam
2	0.02	2	0.01	1	Pfam	G8	G8	Pfam
2	0.02	2	0.01	1	Pfam	G6PD_N	G6PD_N	Pfam
2	0.02	2	0.01	1	Pfam	G6PD_C	G6PD_C	Pfam
2	0.02	2	0.01	1	Pfam	Fzo_mitofusin	Fzo_mitofusin	Pfam
2	0.02	2	0.01	1	Pfam	FUN14	FUN14	Pfam
2	0.02	2	0.01	1	Pfam	FTHFS	FTHFS	Pfam
19	0.17	18	0.08	1.05556	Pfam	FCH	FCH	Pfam
2	0.02	2	0.01	1	Pfam	Fructosamin_kin	Fructosamin_kin	Pfam
2	0.02	2	0.01	1	Pfam	Folliculin	Folliculin	Pfam
2	0.02	2	0.01	1	Pfam	Flavodoxin_2	Flavodoxin_2	Pfam
2	0.02	2	0.01	1	Pfam	Fibrillarin	Fibrillarin	Pfam
2	0.02	2	0.01	1	Pfam	Fib_alpha	Fib_alpha	Pfam
2	0.02	2	0.01	1	Pfam	FGE-sulfatase	FGE-sulfatase	Pfam
2	0.02	2	0.01	1	Pfam	FEZ	FEZ	Pfam
19	0.17	18	0.08	1.05556	GOCC slim name	RNA polymerase complex	RNA polymerase complex	GOCC slim name
2	0.02	2	0.01	1	Pfam	Fe-S_biosyn	Fe-S_biosyn	Pfam
19	0.17	18	0.08	1.05556	GOMF name	SMAD binding	SMAD binding	GOMF name
19	0.17	14	0.06	1.35714	GOMF name	Rho GTPase binding	Rho GTPase binding	GOMF name
2	0.02	2	0.01	1	Pfam	FerA	FerA	Pfam
2	0.02	2	0.01	1	Pfam	Fer4_7	Fer4_7	Pfam
2	0.02	2	0.01	1	Pfam	Fe_hyd_SSU	Fe_hyd_SSU	Pfam
19	0.17	18	0.08	1.05556	GOMF name	histone deacetylase activity	histone deacetylase activity	GOMF name
2	0.02	2	0.01	1	Pfam	Fe_hyd_lg_C	Fe_hyd_lg_C	Pfam
2	0.02	2	0.01	1	Pfam	FDX-ACB	FDX-ACB	Pfam
2	0.02	2	0.01	1	Pfam	Fcf1	Fcf1	Pfam
2	0.02	2	0.01	1	Pfam	FAD_binding_7	FAD_binding_7	Pfam
2	0.02	2	0.01	1	Pfam	F-actin_cap_A	F-actin_cap_A	Pfam
2	0.02	2	0.01	1	Pfam	EZH2_WD-Binding	EZH2_WD-Binding	Pfam
2	0.02	2	0.01	1	Pfam	ETF	ETF	Pfam
2	0.02	2	0.01	1	Pfam	ERO1	ERO1	Pfam
2	0.02	2	0.01	1	Pfam	eRF1_3	eRF1_3	Pfam
2	0.02	2	0.01	1	Pfam	eRF1_2	eRF1_2	Pfam
2	0.02	2	0.01	1	Pfam	eRF1_1	eRF1_1	Pfam
2	0.02	2	0.01	1	Pfam	Endosulfine	Endosulfine	Pfam
2	0.02	2	0.01	1	Pfam	Endostatin	Endostatin	Pfam
18	0.16	17	0.08	1.05882	Pfam	SNARE	SNARE	Pfam
2	0.02	2	0.01	1	Pfam	eIF-5a	eIF-5a	Pfam
2	0.02	2	0.01	1	Pfam	eIF-5_eIF-2B	eIF-5_eIF-2B	Pfam
2	0.02	2	0.01	1	Pfam	eIF2A	eIF2A	Pfam
18	0.16	16	0.07	1.125	Pfam	Lig_chan	Lig_chan	Pfam
2	0.02	2	0.01	1	Pfam	ECR1_N	ECR1_N	Pfam
2	0.02	2	0.01	1	Pfam	EBP50_C-term	EBP50_C-term	Pfam
2	0.02	2	0.01	1	Pfam	EAP30	EAP30	Pfam
2	0.02	2	0.01	1	Pfam	E_Pc_C	E_Pc_C	Pfam
2	0.02	2	0.01	1	Pfam	Dynein_IC2	Dynein_IC2	Pfam
2	0.02	2	0.01	1	Pfam	DUF971	DUF971	Pfam
2	0.02	2	0.01	1	Pfam	DUF89	DUF89	Pfam
2	0.02	2	0.01	1	Pfam	DUF862	DUF862	Pfam
2	0.02	2	0.01	1	Pfam	DUF837	DUF837	Pfam
2	0.02	2	0.01	1	Pfam	DUF814	DUF814	Pfam
2	0.02	2	0.01	1	Pfam	DUF737	DUF737	Pfam
2	0.02	2	0.01	1	Pfam	DUF719	DUF719	Pfam
2	0.02	2	0.01	1	Pfam	DUF676	DUF676	Pfam
2	0.02	2	0.01	1	Pfam	DUF663	DUF663	Pfam
2	0.02	2	0.01	1	Pfam	DUF607	DUF607	Pfam
2	0.02	2	0.01	1	Pfam	DUF59	DUF59	Pfam
2	0.02	2	0.01	1	Pfam	DUF572	DUF572	Pfam
2	0.02	2	0.01	1	Pfam	DUF563	DUF563	Pfam
2	0.02	2	0.01	1	Pfam	DUF544	DUF544	Pfam
18	0.16	16	0.07	1.125	GOMF name	ionotropic glutamate receptor activity	ionotropic glutamate receptor activity	GOMF name
18	0.16	16	0.07	1.125	GOMF name	extracellular-glutamate-gated ion channel activity	extracellular-glutamate-gated ion channel activity	GOMF name
18	0.16	16	0.07	1.125	GOMF name	endoribonuclease activity, producing 5'-phosphomonoesters	endoribonuclease activity, producing 5'-phosphomonoesters	GOMF name
2	0.02	2	0.01	1	Pfam	DUF525	DUF525	Pfam
2	0.02	2	0.01	1	Pfam	DUF498	DUF498	Pfam
2	0.02	2	0.01	1	Pfam	DUF4205	DUF4205	Pfam
2	0.02	2	0.01	1	Pfam	DUF4203	DUF4203	Pfam
2	0.02	2	0.01	1	Pfam	DUF4195	DUF4195	Pfam
2	0.02	2	0.01	1	Pfam	DUF4151	DUF4151	Pfam
2	0.02	2	0.01	1	Pfam	DUF4061	DUF4061	Pfam
2	0.02	2	0.01	1	Pfam	DUF3776	DUF3776	Pfam
2	0.02	2	0.01	1	Pfam	DUF3715	DUF3715	Pfam
2	0.02	2	0.01	1	Pfam	DUF3669	DUF3669	Pfam
2	0.02	2	0.01	1	Pfam	DUF3657	DUF3657	Pfam
2	0.02	2	0.01	1	Pfam	DUF3590	DUF3590	Pfam
2	0.02	2	0.01	1	Pfam	DUF3548	DUF3548	Pfam
2	0.02	2	0.01	1	Pfam	DUF3543	DUF3543	Pfam
2	0.02	2	0.01	1	Pfam	DUF3534	DUF3534	Pfam
2	0.02	2	0.01	1	Pfam	DUF3518	DUF3518	Pfam
2	0.02	2	0.01	1	Pfam	DUF3512	DUF3512	Pfam
2	0.02	2	0.01	1	Pfam	DUF3481	DUF3481	Pfam
2	0.02	2	0.01	1	Pfam	DUF3480	DUF3480	Pfam
2	0.02	2	0.01	1	Pfam	DUF3469	DUF3469	Pfam
2	0.02	2	0.01	1	Pfam	DUF3402	DUF3402	Pfam
2	0.02	2	0.01	1	Pfam	DUF3401	DUF3401	Pfam
2	0.02	2	0.01	1	Pfam	DUF3350	DUF3350	Pfam
2	0.02	2	0.01	1	Pfam	DUF2464	DUF2464	Pfam
17	0.15	16	0.07	1.0625	Pfam	Cadherin_2	Cadherin_2	Pfam
2	0.02	2	0.01	1	Pfam	DUF2450	DUF2450	Pfam
17	0.15	12	0.05	1.41667	Pfam	BAR	BAR	Pfam
2	0.02	2	0.01	1	Pfam	DUF2217	DUF2217	Pfam
2	0.02	2	0.01	1	Pfam	DUF2146	DUF2146	Pfam
2	0.02	2	0.01	1	Pfam	DUF1897	DUF1897	Pfam
2	0.02	2	0.01	1	Pfam	DUF1866	DUF1866	Pfam
2	0.02	2	0.01	1	Pfam	DUF1767	DUF1767	Pfam
17	0.15	16	0.07	1.0625	KEGG name	Mismatch repair	Mismatch repair	KEGG name
2	0.02	2	0.01	1	Pfam	DUF1681	DUF1681	Pfam
2	0.02	2	0.01	1	Pfam	DUF1640	DUF1640	Pfam
2	0.02	2	0.01	1	Pfam	DUF1619	DUF1619	Pfam
2	0.02	2	0.01	1	Pfam	DUF1546	DUF1546	Pfam
17	0.15	16	0.07	1.0625	GOBP slim name	endoplasmic reticulum organization	endoplasmic reticulum organization	GOBP slim name
2	0.02	2	0.01	1	Pfam	DUF1394	DUF1394	Pfam
2	0.02	2	0.01	1	Pfam	DUF1387	DUF1387	Pfam
2	0.02	2	0.01	1	Pfam	DUF1370	DUF1370	Pfam
17	0.15	16	0.07	1.0625	GOMF name	telomeric DNA binding	telomeric DNA binding	GOMF name
17	0.15	14	0.06	1.21429	GOMF name	syntaxin binding	syntaxin binding	GOMF name
2	0.02	2	0.01	1	Pfam	DUF1279	DUF1279	Pfam
2	0.02	2	0.01	1	Pfam	DUF106	DUF106	Pfam
2	0.02	2	0.01	1	Pfam	DTHCT	DTHCT	Pfam
2	0.02	2	0.01	1	Pfam	DSHCT	DSHCT	Pfam
2	0.02	2	0.01	1	Pfam	DRY_EERY	DRY_EERY	Pfam
2	0.02	2	0.01	1	Pfam	Drf_FH1	Drf_FH1	Pfam
2	0.02	2	0.01	1	Pfam	DNA_topoisoIV	DNA_topoisoIV	Pfam
2	0.02	2	0.01	1	Pfam	DNA_photolyase	DNA_photolyase	Pfam
2	0.02	2	0.01	1	Pfam	DNA_gyraseB	DNA_gyraseB	Pfam
2	0.02	2	0.01	1	Pfam	Diphthamide_syn	Diphthamide_syn	Pfam
2	0.02	2	0.01	1	Pfam	DIM1	DIM1	Pfam
2	0.02	2	0.01	1	Pfam	DHO_dh	DHO_dh	Pfam
2	0.02	2	0.01	1	Pfam	DHHA2	DHHA2	Pfam
2	0.02	2	0.01	1	Pfam	DHDPS	DHDPS	Pfam
2	0.02	2	0.01	1	Pfam	DCP1	DCP1	Pfam
2	0.02	2	0.01	1	Pfam	DBC1	DBC1	Pfam
16	0.14	13	0.06	1.23077	Pfam	FA	FA	Pfam
16	0.14	14	0.06	1.14286	Pfam	dsrm	dsrm	Pfam
2	0.02	2	0.01	1	Pfam	CwfJ_C_2	CwfJ_C_2	Pfam
16	0.14	15	0.07	1.06667	Pfam	CNH	CNH	Pfam
2	0.02	2	0.01	1	Pfam	CwfJ_C_1	CwfJ_C_1	Pfam
2	0.02	2	0.01	1	Pfam	Cupin_4	Cupin_4	Pfam
2	0.02	2	0.01	1	Pfam	Cul7	Cul7	Pfam
2	0.02	2	0.01	1	Pfam	Ctr	Ctr	Pfam
2	0.02	2	0.01	1	Pfam	CTP_transf_1	CTP_transf_1	Pfam
2	0.02	2	0.01	1	Pfam	CTP_synth_N	CTP_synth_N	Pfam
2	0.02	2	0.01	1	Pfam	CSTF2_hinge	CSTF2_hinge	Pfam
2	0.02	2	0.01	1	Pfam	CSTF_C	CSTF_C	Pfam
2	0.02	2	0.01	1	Pfam	CRM1_C	CRM1_C	Pfam
2	0.02	2	0.01	1	Pfam	COX4	COX4	Pfam
2	0.02	2	0.01	1	Pfam	Cobl	Cobl	Pfam
2	0.02	2	0.01	1	Pfam	Coatomer_WDAD	Coatomer_WDAD	Pfam
2	0.02	2	0.01	1	Pfam	Coatamer_beta_C	Coatamer_beta_C	Pfam
2	0.02	2	0.01	1	Pfam	CoaE	CoaE	Pfam
2	0.02	2	0.01	1	Pfam	CoA_transf_3	CoA_transf_3	Pfam
2	0.02	2	0.01	1	Pfam	Cmc1	Cmc1	Pfam
2	0.02	2	0.01	1	Pfam	CLPTM1	CLPTM1	Pfam
16	0.14	14	0.06	1.14286	GOMF name	NAD-dependent protein deacetylase activity	NAD-dependent protein deacetylase activity	GOMF name
2	0.02	2	0.01	1	Pfam	ClpS	ClpS	Pfam
2	0.02	2	0.01	1	Pfam	ClpB_D2-small	ClpB_D2-small	Pfam
2	0.02	2	0.01	1	Pfam	Clp1	Clp1	Pfam
2	0.02	2	0.01	1	Pfam	Clathrin_lg_ch	Clathrin_lg_ch	Pfam
2	0.02	2	0.01	1	Pfam	CDK5_activator	CDK5_activator	Pfam
16	0.14	14	0.06	1.14286	GOMF name	cAMP binding	cAMP binding	GOMF name
2	0.02	2	0.01	1	Pfam	CDC48_N	CDC48_N	Pfam
2	0.02	2	0.01	1	Pfam	CDC48_2	CDC48_2	Pfam
15	0.13	14	0.06	1.07143	Keywords	Ubiquinone	Ubiquinone	Keywords
2	0.02	2	0.01	1	Pfam	CDC37_M	CDC37_M	Pfam
2	0.02	2	0.01	1	Pfam	Cbl_N3	Cbl_N3	Pfam
2	0.02	2	0.01	1	Pfam	Cbl_N2	Cbl_N2	Pfam
2	0.02	2	0.01	1	Pfam	Cbl_N	Cbl_N	Pfam
15	0.13	14	0.06	1.07143	Keywords	Heparansulfate	Heparansulfate	Keywords
2	0.02	2	0.01	1	Pfam	CBFNT	CBFNT	Pfam
2	0.02	2	0.01	1	Pfam	CBAH	CBAH	Pfam
2	0.02	2	0.01	1	Pfam	CAS_CSE1	CAS_CSE1	Pfam
2	0.02	2	0.01	1	Pfam	CAP_N	CAP_N	Pfam
15	0.13	13	0.06	1.15385	Keywords	Actincapping	Actincapping	Keywords
2	0.02	2	0.01	1	Pfam	CAP_C	CAP_C	Pfam
15	0.13	14	0.06	1.07143	Pfam	zf-RanBP	zf-RanBP	Pfam
2	0.02	2	0.01	1	Pfam	Caldesmon	Caldesmon	Pfam
15	0.13	12	0.05	1.25	Pfam	WH2	WH2	Pfam
2	0.02	2	0.01	1	Pfam	BSMAP	BSMAP	Pfam
2	0.02	2	0.01	1	Pfam	Bombesin	Bombesin	Pfam
2	0.02	2	0.01	1	Pfam	BNIP3	BNIP3	Pfam
2	0.02	2	0.01	1	Pfam	Bin3	Bin3	Pfam
15	0.13	14	0.06	1.07143	Pfam	OB_NTP_bind	OB_NTP_bind	Pfam
2	0.02	2	0.01	1	Pfam	BicD	BicD	Pfam
15	0.13	12	0.05	1.25	Pfam	MH1	MH1	Pfam
15	0.13	13	0.06	1.15385	Pfam	IBN_N	IBN_N	Pfam
2	0.02	2	0.01	1	Pfam	Beta-TrCP_D	Beta-TrCP_D	Pfam
2	0.02	2	0.01	1	Pfam	BCL9	BCL9	Pfam
15	0.13	14	0.06	1.07143	Pfam	FH2	FH2	Pfam
15	0.13	13	0.06	1.15385	Pfam	Dynamin_N	Dynamin_N	Pfam
2	0.02	2	0.01	1	Pfam	Bap31	Bap31	Pfam
2	0.02	2	0.01	1	Pfam	B3_4	B3_4	Pfam
2	0.02	2	0.01	1	Pfam	B12-binding	B12-binding	Pfam
2	0.02	2	0.01	1	Pfam	AXH	AXH	Pfam
2	0.02	2	0.01	1	Pfam	Autophagy_act_C	Autophagy_act_C	Pfam
2	0.02	2	0.01	1	Pfam	Atrophin-1	Atrophin-1	Pfam
2	0.02	2	0.01	1	Pfam	ATP-sulfurylase	ATP-sulfurylase	Pfam
2	0.02	2	0.01	1	Pfam	AstE_AspA	AstE_AspA	Pfam
2	0.02	2	0.01	1	Pfam	Asn_synthase	Asn_synthase	Pfam
2	0.02	2	0.01	1	Pfam	ASCH	ASCH	Pfam
2	0.02	2	0.01	1	Pfam	ArsA_ATPase	ArsA_ATPase	Pfam
2	0.02	2	0.01	1	Pfam	ARL2_Bind_BART	ARL2_Bind_BART	Pfam
2	0.02	2	0.01	1	Pfam	APS_kinase	APS_kinase	Pfam
2	0.02	2	0.01	1	Pfam	Ant_C	Ant_C	Pfam
15	0.13	14	0.06	1.07143	GOMF name	RNA polymerase II carboxy-terminal domain kinase activity	RNA polymerase II carboxy-terminal domain kinase activity	GOMF name
2	0.02	2	0.01	1	Pfam	AMPKBI	AMPKBI	Pfam
2	0.02	2	0.01	1	Pfam	AMP_N	AMP_N	Pfam
2	0.02	2	0.01	1	Pfam	Aminotran_4	Aminotran_4	Pfam
2	0.02	2	0.01	1	Pfam	Amidase	Amidase	Pfam
2	0.02	2	0.01	1	Pfam	Alpha_L_fucos	Alpha_L_fucos	Pfam
2	0.02	2	0.01	1	Pfam	Alpha_adaptin_C	Alpha_adaptin_C	Pfam
2	0.02	2	0.01	1	Pfam	ALIX_LYPXL_bnd	ALIX_LYPXL_bnd	Pfam
2	0.02	2	0.01	1	Pfam	AHSA1	AHSA1	Pfam
15	0.13	13	0.06	1.15385	GOMF name	NAD-dependent histone deacetylase activity	NAD-dependent histone deacetylase activity	GOMF name
2	0.02	2	0.01	1	Pfam	Aha1_N	Aha1_N	Pfam
2	0.02	2	0.01	1	Pfam	Afi1	Afi1	Pfam
2	0.02	2	0.01	1	Pfam	Adenylsucc_synt	Adenylsucc_synt	Pfam
2	0.02	2	0.01	1	Pfam	Acylphosphatase	Acylphosphatase	Pfam
2	0.02	2	0.01	1	Pfam	Acyl_transf_1	Acyl_transf_1	Pfam
2	0.02	2	0.01	1	Pfam	AChE_tetra	AChE_tetra	Pfam
2	0.02	2	0.01	1	Pfam	Acetyltransf_7	Acetyltransf_7	Pfam
2	0.02	2	0.01	1	Pfam	AARP2CN	AARP2CN	Pfam
15	0.13	10	0.05	1.5	GOMF name	cell adhesion molecule binding	cell adhesion molecule binding	GOMF name
2	0.02	2	0.01	1	Pfam	AAA_31	AAA_31	Pfam
2	0.02	2	0.01	1	Pfam	AAA_2	AAA_2	Pfam
2	0.02	2	0.01	1	Pfam	60KD_IMP	60KD_IMP	Pfam
2	0.02	2	0.01	1	Pfam	5-FTHF_cyc-lig	5-FTHF_cyc-lig	Pfam
2	0.02	2	0.01	1	KEGG name	Naphthalene degradation	Naphthalene degradation	KEGG name
2	0.02	2	0.01	1	KEGG name	Biotin metabolism	Biotin metabolism	KEGG name
2	0.02	2	0.01	1	KEGG name	Bacterial secretion system	Bacterial secretion system	KEGG name
2	0.02	2	0.01	1	GOCC slim name	transcription export complex	transcription export complex	GOCC slim name
2	0.02	2	0.01	1	GOCC slim name	SSL2-core TFIIH complex	SSL2-core TFIIH complex	GOCC slim name
2	0.02	2	0.01	1	GOCC slim name	Sec61 translocon complex	Sec61 translocon complex	GOCC slim name
2	0.02	2	0.01	1	GOCC slim name	Holliday junction resolvase complex	Holliday junction resolvase complex	GOCC slim name
2	0.02	2	0.01	1	GOCC slim name	glycine cleavage complex	glycine cleavage complex	GOCC slim name
2	0.02	2	0.01	1	GOCC slim name	DNA recombinase mediator complex	DNA recombinase mediator complex	GOCC slim name
2	0.02	2	0.01	1	GOBP slim name	transcription from RNA polymerase I promoter	transcription from RNA polymerase I promoter	GOBP slim name
2	0.02	2	0.01	1	GOBP slim name	phytoalexin metabolic process	phytoalexin metabolic process	GOBP slim name
2	0.02	2	0.01	1	GOBP slim name	pathogenesis	pathogenesis	GOBP slim name
2	0.02	2	0.01	1	GOBP slim name	isopentenyl diphosphate metabolic process	isopentenyl diphosphate metabolic process	GOBP slim name
14	0.12	13	0.06	1.07692	Pfam	PBD	PBD	Pfam
2	0.02	2	0.01	1	GOMF name	vitamin E binding	vitamin E binding	GOMF name
2	0.02	2	0.01	1	GOMF name	virion binding	virion binding	GOMF name
2	0.02	2	0.01	1	GOMF name	valine-tRNA ligase activity	valine-tRNA ligase activity	GOMF name
2	0.02	2	0.01	1	GOMF name	uridylate kinase activity	uridylate kinase activity	GOMF name
2	0.02	2	0.01	1	GOMF name	uniporter activity	uniporter activity	GOMF name
2	0.02	2	0.01	1	GOMF name	UMP kinase activity	UMP kinase activity	GOMF name
2	0.02	2	0.01	1	GOMF name	UFM1 conjugating enzyme activity	UFM1 conjugating enzyme activity	GOMF name
2	0.02	2	0.01	1	GOMF name	UDP-N-acetylglucosamine-lysosomal-enzyme N-acetylglucosaminephosphotransferase activity	UDP-N-acetylglucosamine-lysosomal-enzyme N-acetylglucosaminephosphotransferase activity	GOMF name
2	0.02	2	0.01	1	GOMF name	UDP-galactose:glucosylceramide beta-1,4-galactosyltransferase activity	UDP-galactose:glucosylceramide beta-1,4-galactosyltransferase activity	GOMF name
2	0.02	2	0.01	1	GOMF name	tyrosine-tRNA ligase activity	tyrosine-tRNA ligase activity	GOMF name
2	0.02	2	0.01	1	GOMF name	type 1 angiotensin receptor binding	type 1 angiotensin receptor binding	GOMF name
2	0.02	2	0.01	1	GOMF name	two-component response regulator activity	two-component response regulator activity	GOMF name
14	0.12	13	0.06	1.07692	GOCC slim name	polysome	polysome	GOCC slim name
2	0.02	2	0.01	1	GOMF name	tubulin deacetylase activity	tubulin deacetylase activity	GOMF name
2	0.02	2	0.01	1	GOMF name	tryptophan-tRNA ligase activity	tryptophan-tRNA ligase activity	GOMF name
2	0.02	2	0.01	1	GOMF name	tRNA-intron endonuclease activity	tRNA-intron endonuclease activity	GOMF name
2	0.02	2	0.01	1	GOMF name	tRNA (guanine-N2-)-methyltransferase activity	tRNA (guanine-N2-)-methyltransferase activity	GOMF name
2	0.02	2	0.01	1	GOMF name	tRNA (cytosine) methyltransferase activity	tRNA (cytosine) methyltransferase activity	GOMF name
2	0.02	2	0.01	1	GOMF name	tricarboxylic acid transmembrane transporter activity	tricarboxylic acid transmembrane transporter activity	GOMF name
2	0.02	2	0.01	1	GOMF name	transmembrane receptor protein tyrosine phosphatase activity	transmembrane receptor protein tyrosine phosphatase activity	GOMF name
2	0.02	2	0.01	1	GOMF name	transmembrane receptor protein phosphatase activity	transmembrane receptor protein phosphatase activity	GOMF name
14	0.12	13	0.06	1.07692	GOMF name	Rac GTPase activator activity	Rac GTPase activator activity	GOMF name
14	0.12	12	0.05	1.16667	GOMF name	protein kinase C binding	protein kinase C binding	GOMF name
2	0.02	2	0.01	1	GOMF name	transforming growth factor beta receptor, pathway-specific cytoplasmic mediator activity	transforming growth factor beta receptor, pathway-specific cytoplasmic mediator activity	GOMF name
2	0.02	2	0.01	1	GOMF name	thymidylate kinase activity	thymidylate kinase activity	GOMF name
2	0.02	2	0.01	1	GOMF name	thioredoxin peroxidase activity	thioredoxin peroxidase activity	GOMF name
2	0.02	2	0.01	1	GOMF name	TFIID-class transcription factor binding	TFIID-class transcription factor binding	GOMF name
2	0.02	2	0.01	1	GOMF name	TBP-class protein binding	TBP-class protein binding	GOMF name
14	0.12	13	0.06	1.07692	GOMF name	H4 histone acetyltransferase activity	H4 histone acetyltransferase activity	GOMF name
2	0.02	2	0.01	1	GOMF name	taurine binding	taurine binding	GOMF name
2	0.02	2	0.01	1	GOMF name	syndecan binding	syndecan binding	GOMF name
2	0.02	2	0.01	1	GOMF name	superoxide dismutase copper chaperone activity	superoxide dismutase copper chaperone activity	GOMF name
2	0.02	2	0.01	1	GOMF name	SUMO activating enzyme activity	SUMO activating enzyme activity	GOMF name
2	0.02	2	0.01	1	GOMF name	sulfate adenylyltransferase activity	sulfate adenylyltransferase activity	GOMF name
2	0.02	2	0.01	1	GOMF name	sulfate adenylyltransferase (ATP) activity	sulfate adenylyltransferase (ATP) activity	GOMF name
2	0.02	2	0.01	1	GOMF name	succinate-semialdehyde dehydrogenase activity	succinate-semialdehyde dehydrogenase activity	GOMF name
2	0.02	2	0.01	1	GOMF name	succinate-CoA ligase (GDP-forming) activity	succinate-CoA ligase (GDP-forming) activity	GOMF name
2	0.02	2	0.01	1	GOMF name	succinate transmembrane transporter activity	succinate transmembrane transporter activity	GOMF name
2	0.02	2	0.01	1	GOMF name	succinate dehydrogenase (ubiquinone) activity	succinate dehydrogenase (ubiquinone) activity	GOMF name
2	0.02	2	0.01	1	GOMF name	sphinganine kinase activity	sphinganine kinase activity	GOMF name
2	0.02	2	0.01	1	GOMF name	S-malonyltransferase activity	S-malonyltransferase activity	GOMF name
2	0.02	2	0.01	1	GOMF name	single thymine insertion binding	single thymine insertion binding	GOMF name
2	0.02	2	0.01	1	GOMF name	single guanine insertion binding	single guanine insertion binding	GOMF name
2	0.02	2	0.01	1	GOMF name	single base insertion or deletion binding	single base insertion or deletion binding	GOMF name
2	0.02	2	0.01	1	GOMF name	signal recognition particle binding	signal recognition particle binding	GOMF name
13	0.12	10	0.05	1.3	Pfam	ZU5	ZU5	Pfam
2	0.02	2	0.01	1	GOMF name	serotonin transmembrane transporter activity	serotonin transmembrane transporter activity	GOMF name
13	0.12	11	0.05	1.18182	Pfam	Septin	Septin	Pfam
2	0.02	2	0.01	1	GOMF name	serine binding	serine binding	GOMF name
2	0.02	2	0.01	1	GOMF name	selenide, water dikinase activity	selenide, water dikinase activity	GOMF name
2	0.02	2	0.01	1	GOMF name	S-acetyltransferase activity	S-acetyltransferase activity	GOMF name
13	0.12	10	0.05	1.3	Pfam	MIR	MIR	Pfam
2	0.02	2	0.01	1	GOMF name	rRNA primary transcript binding	rRNA primary transcript binding	GOMF name
13	0.12	12	0.05	1.08333	Pfam	HSP70	HSP70	Pfam
13	0.12	9	0.04	1.44444	Pfam	HEAT	HEAT	Pfam
2	0.02	2	0.01	1	GOMF name	RNA polymerase III type 3 promoter DNA binding	RNA polymerase III type 3 promoter DNA binding	GOMF name
2	0.02	2	0.01	1	GOMF name	RNA polymerase III type 2 promoter DNA binding	RNA polymerase III type 2 promoter DNA binding	GOMF name
2	0.02	2	0.01	1	GOMF name	RNA polymerase III type 1 promoter DNA binding	RNA polymerase III type 1 promoter DNA binding	GOMF name
2	0.02	2	0.01	1	GOMF name	RNA polymerase II intronic transcription regulatory region sequence-specific DNA binding	RNA polymerase II intronic transcription regulatory region sequence-specific DNA binding	GOMF name
2	0.02	2	0.01	1	GOMF name	RNA guanylyltransferase activity	RNA guanylyltransferase activity	GOMF name
2	0.02	2	0.01	1	GOMF name	repressing transcription factor binding	repressing transcription factor binding	GOMF name
2	0.02	2	0.01	1	GOMF name	reelin receptor activity	reelin receptor activity	GOMF name
2	0.02	2	0.01	1	GOMF name	Rap guanyl-nucleotide exchange factor activity	Rap guanyl-nucleotide exchange factor activity	GOMF name
2	0.02	2	0.01	1	GOMF name	Rab GDP-dissociation inhibitor activity	Rab GDP-dissociation inhibitor activity	GOMF name
2	0.02	2	0.01	1	GOMF name	pyruvate kinase activity	pyruvate kinase activity	GOMF name
2	0.02	2	0.01	1	GOMF name	pyrimidine nucleotide sugar transmembrane transporter activity	pyrimidine nucleotide sugar transmembrane transporter activity	GOMF name
2	0.02	2	0.01	1	GOMF name	pyridoxal phosphatase activity	pyridoxal phosphatase activity	GOMF name
2	0.02	2	0.01	1	GOMF name	purine nucleotide transmembrane transporter activity	purine nucleotide transmembrane transporter activity	GOMF name
2	0.02	2	0.01	1	GOMF name	purine base binding	purine base binding	GOMF name
2	0.02	2	0.01	1	GOMF name	PTB domain binding	PTB domain binding	GOMF name
2	0.02	2	0.01	1	GOMF name	protein-tyrosine sulfotransferase activity	protein-tyrosine sulfotransferase activity	GOMF name
2	0.02	2	0.01	1	GOMF name	protein-glutamic acid ligase activity	protein-glutamic acid ligase activity	GOMF name
2	0.02	2	0.01	1	GOMF name	protein-disulfide reductase activity	protein-disulfide reductase activity	GOMF name
13	0.12	12	0.05	1.08333	GOCC slim name	BLOC complex	BLOC complex	GOCC slim name
2	0.02	2	0.01	1	GOMF name	protein-disulfide reductase (glutathione) activity	protein-disulfide reductase (glutathione) activity	GOMF name
2	0.02	2	0.01	1	GOMF name	protein-cysteine S-palmitoleyltransferase activity	protein-cysteine S-palmitoleyltransferase activity	GOMF name
2	0.02	2	0.01	1	GOMF name	protein-cysteine S-acyltransferase activity	protein-cysteine S-acyltransferase activity	GOMF name
13	0.12	11	0.05	1.18182	GOMF name	tau-protein kinase activity	tau-protein kinase activity	GOMF name
2	0.02	2	0.01	1	GOMF name	protein-arginine omega-N symmetric methyltransferase activity	protein-arginine omega-N symmetric methyltransferase activity	GOMF name
2	0.02	2	0.01	1	GOMF name	protein tag	protein tag	GOMF name
2	0.02	2	0.01	1	GOMF name	protein phosphatase 2B binding	protein phosphatase 2B binding	GOMF name
2	0.02	2	0.01	1	GOMF name	protein farnesyltransferase activity	protein farnesyltransferase activity	GOMF name
2	0.02	2	0.01	1	GOMF name	protein anchor	protein anchor	GOMF name
2	0.02	2	0.01	1	GOMF name	propionyl-CoA carboxylase activity	propionyl-CoA carboxylase activity	GOMF name
2	0.02	2	0.01	1	GOMF name	proline-tRNA ligase activity	proline-tRNA ligase activity	GOMF name
2	0.02	2	0.01	1	GOMF name	procollagen galactosyltransferase activity	procollagen galactosyltransferase activity	GOMF name
2	0.02	2	0.01	1	GOMF name	prenylcysteine oxidase activity	prenylcysteine oxidase activity	GOMF name
2	0.02	2	0.01	1	GOMF name	potassium:hydrogen antiporter activity	potassium:hydrogen antiporter activity	GOMF name
13	0.12	11	0.05	1.18182	GOMF name	phosphatidylinositol bisphosphate phosphatase activity	phosphatidylinositol bisphosphate phosphatase activity	GOMF name
2	0.02	2	0.01	1	GOMF name	polyamine oxidase activity	polyamine oxidase activity	GOMF name
2	0.02	2	0.01	1	GOMF name	poly(ADP-ribose) glycohydrolase activity	poly(ADP-ribose) glycohydrolase activity	GOMF name
2	0.02	2	0.01	1	GOMF name	platelet-derived growth factor-activated receptor activity	platelet-derived growth factor-activated receptor activity	GOMF name
13	0.12	11	0.05	1.18182	GOMF name	NAD-dependent histone deacetylase activity (H3-K9 specific)	NAD-dependent histone deacetylase activity (H3-K9 specific)	GOMF name
2	0.02	2	0.01	1	GOMF name	phosphotransferase activity, paired acceptors	phosphotransferase activity, paired acceptors	GOMF name
2	0.02	2	0.01	1	GOMF name	phosphorylase kinase activity	phosphorylase kinase activity	GOMF name
13	0.12	11	0.05	1.18182	GOMF name	histone deacetylase activity (H3-K9 specific)	histone deacetylase activity (H3-K9 specific)	GOMF name
2	0.02	2	0.01	1	GOMF name	phosphomannomutase activity	phosphomannomutase activity	GOMF name
2	0.02	2	0.01	1	GOMF name	phosphohistidine phosphatase activity	phosphohistidine phosphatase activity	GOMF name
2	0.02	2	0.01	1	GOMF name	phosphoglycerate kinase activity	phosphoglycerate kinase activity	GOMF name
2	0.02	2	0.01	1	GOMF name	phosphatidylserine decarboxylase activity	phosphatidylserine decarboxylase activity	GOMF name
2	0.02	2	0.01	1	GOMF name	phosphatidylinositol-4-phosphate phosphatase activity	phosphatidylinositol-4-phosphate phosphatase activity	GOMF name
2	0.02	2	0.01	1	GOMF name	phosphatidylinositol-4,5-bisphosphate 4-phosphatase activity	phosphatidylinositol-4,5-bisphosphate 4-phosphatase activity	GOMF name
13	0.12	12	0.05	1.08333	GOMF name	calcium-release channel activity	calcium-release channel activity	GOMF name
2	0.02	2	0.01	1	GOMF name	phosphatidylinositol-3,4,5-trisphosphate 5-phosphatase activity	phosphatidylinositol-3,4,5-trisphosphate 5-phosphatase activity	GOMF name
13	0.12	12	0.05	1.08333	GOMF name	basal transcription machinery binding	basal transcription machinery binding	GOMF name
13	0.12	12	0.05	1.08333	GOMF name	basal RNA polymerase II transcription machinery binding	basal RNA polymerase II transcription machinery binding	GOMF name
2	0.02	2	0.01	1	GOMF name	phosphatidic acid binding	phosphatidic acid binding	GOMF name
12	0.11	11	0.05	1.09091	Keywords	tRNA-binding	tRNA-binding	Keywords
2	0.02	2	0.01	1	GOMF name	phosphatidate cytidylyltransferase activity	phosphatidate cytidylyltransferase activity	GOMF name
2	0.02	2	0.01	1	GOMF name	phorbol ester receptor activity	phorbol ester receptor activity	GOMF name
2	0.02	2	0.01	1	GOMF name	peroxisome matrix targeting signal-2 binding	peroxisome matrix targeting signal-2 binding	GOMF name
12	0.11	11	0.05	1.09091	Keywords	Mitochondrionnucleoid	Mitochondrionnucleoid	Keywords
2	0.02	2	0.01	1	GOMF name	peptide-O-fucosyltransferase activity	peptide-O-fucosyltransferase activity	GOMF name
2	0.02	2	0.01	1	GOMF name	peptide hormone receptor binding	peptide hormone receptor binding	GOMF name
2	0.02	2	0.01	1	GOMF name	palmitoyl-CoA oxidase activity	palmitoyl-CoA oxidase activity	GOMF name
2	0.02	2	0.01	1	GOMF name	oxysterol 7-alpha-hydroxylase activity	oxysterol 7-alpha-hydroxylase activity	GOMF name
12	0.11	11	0.05	1.09091	Keywords	Exosome	Exosome	Keywords
2	0.02	2	0.01	1	GOMF name	oxidoreductase activity, acting on NADH or NADPH, nitrogenous group as acceptor	oxidoreductase activity, acting on NADH or NADPH, nitrogenous group as acceptor	GOMF name
12	0.11	11	0.05	1.09091	Keywords	cAMP-binding	cAMP-binding	Keywords
2	0.02	2	0.01	1	GOMF name	oxidized purine DNA binding	oxidized purine DNA binding	GOMF name
2	0.02	2	0.01	1	GOMF name	oxidized DNA binding	oxidized DNA binding	GOMF name
2	0.02	2	0.01	1	GOMF name	oxidized base lesion DNA N-glycosylase activity	oxidized base lesion DNA N-glycosylase activity	GOMF name
12	0.11	11	0.05	1.09091	Pfam	WH1	WH1	Pfam
2	0.02	2	0.01	1	GOMF name	oxidative RNA demethylase activity	oxidative RNA demethylase activity	GOMF name
2	0.02	2	0.01	1	GOMF name	opsonin binding	opsonin binding	GOMF name
2	0.02	2	0.01	1	GOMF name	octanoyltransferase activity	octanoyltransferase activity	GOMF name
2	0.02	2	0.01	1	GOMF name	nucleotide transmembrane transporter activity	nucleotide transmembrane transporter activity	GOMF name
2	0.02	2	0.01	1	GOMF name	nucleosomal histone binding	nucleosomal histone binding	GOMF name
2	0.02	2	0.01	1	GOMF name	nucleoside triphosphate adenylate kinase activity	nucleoside triphosphate adenylate kinase activity	GOMF name
12	0.11	11	0.05	1.09091	Pfam	Lactamase_B	Lactamase_B	Pfam
2	0.02	2	0.01	1	GOMF name	non-kinase phorbol ester receptor activity	non-kinase phorbol ester receptor activity	GOMF name
2	0.02	2	0.01	1	GOMF name	netrin receptor activity	netrin receptor activity	GOMF name
2	0.02	2	0.01	1	GOMF name	NEDD8 activating enzyme activity	NEDD8 activating enzyme activity	GOMF name
2	0.02	2	0.01	1	GOMF name	NAD+ kinase activity	NAD+ kinase activity	GOMF name
12	0.11	9	0.04	1.33333	Pfam	Ded_cyto	Ded_cyto	Pfam
2	0.02	2	0.01	1	GOMF name	NAD(P)H dehydrogenase (quinone) activity	NAD(P)H dehydrogenase (quinone) activity	GOMF name
2	0.02	2	0.01	1	GOMF name	N-acylmannosamine kinase activity	N-acylmannosamine kinase activity	GOMF name
2	0.02	2	0.01	1	GOMF name	N-acetyl-L-aspartate-L-glutamate ligase activity	N-acetyl-L-aspartate-L-glutamate ligase activity	GOMF name
2	0.02	2	0.01	1	GOMF name	N-acetylglucosaminyl-proteoglycan 4-beta-glucuronosyltransferase activity	N-acetylglucosaminyl-proteoglycan 4-beta-glucuronosyltransferase activity	GOMF name
2	0.02	2	0.01	1	GOMF name	N-acetyl-beta-glucosaminyl-glycoprotein 4-beta-N-acetylgalactosaminyltransferase activity	N-acetyl-beta-glucosaminyl-glycoprotein 4-beta-N-acetylgalactosaminyltransferase activity	GOMF name
2	0.02	2	0.01	1	GOMF name	N4-(beta-N-acetylglucosaminyl)-L-asparaginase activity	N4-(beta-N-acetylglucosaminyl)-L-asparaginase activity	GOMF name
2	0.02	2	0.01	1	GOMF name	myristoyltransferase activity	myristoyltransferase activity	GOMF name
2	0.02	2	0.01	1	GOMF name	mRNA (2'-O-methyladenosine-N6-)-methyltransferase activity	mRNA (2'-O-methyladenosine-N6-)-methyltransferase activity	GOMF name
12	0.11	10	0.05	1.2	KEGG name	MAPK signaling pathway - yeast	MAPK signaling pathway - yeast	KEGG name
2	0.02	2	0.01	1	GOMF name	MRF binding	MRF binding	GOMF name
12	0.11	10	0.05	1.2	GOCC slim name	septin complex	septin complex	GOCC slim name
2	0.02	2	0.01	1	GOMF name	mitogen-activated protein kinase p38 binding	mitogen-activated protein kinase p38 binding	GOMF name
2	0.02	2	0.01	1	GOMF name	methylenetetrahydrofolate dehydrogenase (NAD+) activity	methylenetetrahydrofolate dehydrogenase (NAD+) activity	GOMF name
2	0.02	2	0.01	1	GOMF name	methylcrotonoyl-CoA carboxylase activity	methylcrotonoyl-CoA carboxylase activity	GOMF name
2	0.02	2	0.01	1	GOMF name	methionine-tRNA ligase activity	methionine-tRNA ligase activity	GOMF name
2	0.02	2	0.01	1	GOMF name	metalloaminopeptidase activity	metalloaminopeptidase activity	GOMF name
2	0.02	2	0.01	1	GOMF name	medium-chain-acyl-CoA dehydrogenase activity	medium-chain-acyl-CoA dehydrogenase activity	GOMF name
2	0.02	2	0.01	1	GOMF name	mannosyl-oligosaccharide 1,3-1,6-alpha-mannosidase activity	mannosyl-oligosaccharide 1,3-1,6-alpha-mannosidase activity	GOMF name
2	0.02	2	0.01	1	GOMF name	mannose-phosphate guanylyltransferase activity	mannose-phosphate guanylyltransferase activity	GOMF name
12	0.11	11	0.05	1.09091	GOMF name	omega peptidase activity	omega peptidase activity	GOMF name
2	0.02	2	0.01	1	GOMF name	mannose-6-phosphate isomerase activity	mannose-6-phosphate isomerase activity	GOMF name
12	0.11	10	0.05	1.2	GOMF name	NAD-dependent histone deacetylase activity (H3-K14 specific)	NAD-dependent histone deacetylase activity (H3-K14 specific)	GOMF name
2	0.02	2	0.01	1	GOMF name	mannose-1-phosphate guanylyltransferase activity	mannose-1-phosphate guanylyltransferase activity	GOMF name
12	0.11	10	0.05	1.2	GOMF name	lipid phosphatase activity	lipid phosphatase activity	GOMF name
2	0.02	2	0.01	1	GOMF name	malonyltransferase activity	malonyltransferase activity	GOMF name
2	0.02	2	0.01	1	GOMF name	malate dehydrogenase (oxaloacetate-decarboxylating) (NADP+) activity	malate dehydrogenase (oxaloacetate-decarboxylating) (NADP+) activity	GOMF name
12	0.11	10	0.05	1.2	GOMF name	histone deacetylase activity (H3-K14 specific)	histone deacetylase activity (H3-K14 specific)	GOMF name
2	0.02	2	0.01	1	GOMF name	magnesium-dependent protein serine/threonine phosphatase activity	magnesium-dependent protein serine/threonine phosphatase activity	GOMF name
2	0.02	2	0.01	1	GOMF name	lysophospholipid acyltransferase activity	lysophospholipid acyltransferase activity	GOMF name
2	0.02	2	0.01	1	GOMF name	lysophosphatidic acid acyltransferase activity	lysophosphatidic acid acyltransferase activity	GOMF name
2	0.02	2	0.01	1	GOMF name	L-valine transaminase activity	L-valine transaminase activity	GOMF name
2	0.02	2	0.01	1	GOMF name	long-chain-fatty-acyl-CoA reductase activity	long-chain-fatty-acyl-CoA reductase activity	GOMF name
12	0.11	8	0.04	1.5	GOMF name	androgen receptor binding	androgen receptor binding	GOMF name
2	0.02	2	0.01	1	GOMF name	long-chain-enoyl-CoA hydratase activity	long-chain-enoyl-CoA hydratase activity	GOMF name
11	0.1	10	0.05	1.1	Keywords	Thiaminepyrophosphate	Thiaminepyrophosphate	Keywords
11	0.1	8	0.04	1.375	Keywords	RNAediting	RNAediting	Keywords
2	0.02	2	0.01	1	GOMF name	long-chain-3-hydroxyacyl-CoA dehydrogenase activity	long-chain-3-hydroxyacyl-CoA dehydrogenase activity	GOMF name
2	0.02	2	0.01	1	GOMF name	L-malate dehydrogenase activity	L-malate dehydrogenase activity	GOMF name
2	0.02	2	0.01	1	GOMF name	L-leucine transaminase activity	L-leucine transaminase activity	GOMF name
2	0.02	2	0.01	1	GOMF name	L-isoleucine transaminase activity	L-isoleucine transaminase activity	GOMF name
2	0.02	2	0.01	1	GOMF name	LIM domain binding	LIM domain binding	GOMF name
2	0.02	2	0.01	1	GOMF name	leukemia inhibitory factor receptor activity	leukemia inhibitory factor receptor activity	GOMF name
2	0.02	2	0.01	1	GOMF name	leucine-tRNA ligase activity	leucine-tRNA ligase activity	GOMF name
2	0.02	2	0.01	1	GOMF name	leucine binding	leucine binding	GOMF name
2	0.02	2	0.01	1	GOMF name	L-aspartate:2-oxoglutarate aminotransferase activity	L-aspartate:2-oxoglutarate aminotransferase activity	GOMF name
2	0.02	2	0.01	1	GOMF name	large conductance calcium-activated potassium channel activity	large conductance calcium-activated potassium channel activity	GOMF name
11	0.1	10	0.05	1.1	Pfam	NAP	NAP	Pfam
11	0.1	10	0.05	1.1	Pfam	Myotub-related	Myotub-related	Pfam
2	0.02	2	0.01	1	GOMF name	L-aminoadipate-semialdehyde dehydrogenase activity	L-aminoadipate-semialdehyde dehydrogenase activity	GOMF name
2	0.02	2	0.01	1	GOMF name	laminin receptor activity	laminin receptor activity	GOMF name
11	0.1	10	0.05	1.1	Pfam	Hist_deacetyl	Hist_deacetyl	Pfam
2	0.02	2	0.01	1	GOMF name	L-alanine:2-oxoglutarate aminotransferase activity	L-alanine:2-oxoglutarate aminotransferase activity	GOMF name
2	0.02	2	0.01	1	GOMF name	isoleucine-tRNA ligase activity	isoleucine-tRNA ligase activity	GOMF name
2	0.02	2	0.01	1	GOMF name	isocitrate hydro-lyase (cis-aconitate-forming) activity	isocitrate hydro-lyase (cis-aconitate-forming) activity	GOMF name
11	0.1	9	0.04	1.22222	Pfam	DOCK-C2	DOCK-C2	Pfam
2	0.02	2	0.01	1	GOMF name	isocitrate dehydrogenase (NADP+) activity	isocitrate dehydrogenase (NADP+) activity	GOMF name
11	0.1	9	0.04	1.22222	Pfam	Cofilin_ADF	Cofilin_ADF	Pfam
2	0.02	2	0.01	1	GOMF name	intronic transcription regulatory region sequence-specific DNA binding	intronic transcription regulatory region sequence-specific DNA binding	GOMF name
2	0.02	2	0.01	1	GOMF name	intronic transcription regulatory region DNA binding	intronic transcription regulatory region DNA binding	GOMF name
2	0.02	2	0.01	1	GOMF name	inositol-1,4-bisphosphate 1-phosphatase activity	inositol-1,4-bisphosphate 1-phosphatase activity	GOMF name
2	0.02	2	0.01	1	GOMF name	inositol tetrakisphosphate kinase activity	inositol tetrakisphosphate kinase activity	GOMF name
2	0.02	2	0.01	1	GOMF name	inositol 1,3,4,5-tetrakisphosphate 5-phosphatase activity	inositol 1,3,4,5-tetrakisphosphate 5-phosphatase activity	GOMF name
2	0.02	2	0.01	1	GOMF name	inositol 1,3,4,5,6-pentakisphosphate kinase activity	inositol 1,3,4,5,6-pentakisphosphate kinase activity	GOMF name
2	0.02	2	0.01	1	GOMF name	IMP dehydrogenase activity	IMP dehydrogenase activity	GOMF name
2	0.02	2	0.01	1	GOMF name	IkappaB kinase activity	IkappaB kinase activity	GOMF name
2	0.02	2	0.01	1	GOMF name	hydroxymethylglutaryl-CoA synthase activity	hydroxymethylglutaryl-CoA synthase activity	GOMF name
2	0.02	2	0.01	1	GOMF name	hydroxymethylglutaryl-CoA lyase activity	hydroxymethylglutaryl-CoA lyase activity	GOMF name
11	0.1	10	0.05	1.1	GOMF name	tRNA-specific ribonuclease activity	tRNA-specific ribonuclease activity	GOMF name
2	0.02	2	0.01	1	GOMF name	histone pre-mRNA stem-loop binding	histone pre-mRNA stem-loop binding	GOMF name
2	0.02	2	0.01	1	GOMF name	histone demethylase activity (H4-K20 specific)	histone demethylase activity (H4-K20 specific)	GOMF name
2	0.02	2	0.01	1	GOMF name	histidine-tRNA ligase activity	histidine-tRNA ligase activity	GOMF name
2	0.02	2	0.01	1	GOMF name	heme oxygenase (decyclizing) activity	heme oxygenase (decyclizing) activity	GOMF name
11	0.1	9	0.04	1.22222	GOMF name	retinoic acid receptor binding	retinoic acid receptor binding	GOMF name
2	0.02	2	0.01	1	GOMF name	H3 histone acetyltransferase activity	H3 histone acetyltransferase activity	GOMF name
11	0.1	8	0.04	1.375	GOMF name	Rac GTPase binding	Rac GTPase binding	GOMF name
2	0.02	2	0.01	1	GOMF name	guanosine-diphosphatase activity	guanosine-diphosphatase activity	GOMF name
11	0.1	7	0.03	1.57143	GOMF name	profilin binding	profilin binding	GOMF name
2	0.02	2	0.01	1	GOMF name	group II metabotropic glutamate receptor activity	group II metabotropic glutamate receptor activity	GOMF name
2	0.02	2	0.01	1	GOMF name	GPI-anchor transamidase activity	GPI-anchor transamidase activity	GOMF name
2	0.02	2	0.01	1	GOMF name	GMP reductase activity	GMP reductase activity	GOMF name
2	0.02	2	0.01	1	GOMF name	glycylpeptide N-tetradecanoyltransferase activity	glycylpeptide N-tetradecanoyltransferase activity	GOMF name
11	0.1	9	0.04	1.22222	GOMF name	NAD-dependent histone deacetylase activity (H4-K16 specific)	NAD-dependent histone deacetylase activity (H4-K16 specific)	GOMF name
2	0.02	2	0.01	1	GOMF name	glycoprotein transporter activity	glycoprotein transporter activity	GOMF name
2	0.02	2	0.01	1	GOMF name	glycoprotein endo-alpha-1,2-mannosidase activity	glycoprotein endo-alpha-1,2-mannosidase activity	GOMF name
2	0.02	2	0.01	1	GOMF name	glycolipid mannosyltransferase activity	glycolipid mannosyltransferase activity	GOMF name
2	0.02	2	0.01	1	GOMF name	glycogen binding	glycogen binding	GOMF name
2	0.02	2	0.01	1	GOMF name	glycerol-3-phosphate dehydrogenase activity	glycerol-3-phosphate dehydrogenase activity	GOMF name
2	0.02	2	0.01	1	GOMF name	glycerol-3-phosphate dehydrogenase [NAD+] activity	glycerol-3-phosphate dehydrogenase [NAD+] activity	GOMF name
2	0.02	2	0.01	1	GOMF name	glutaminyl-peptide cyclotransferase activity	glutaminyl-peptide cyclotransferase activity	GOMF name
2	0.02	2	0.01	1	GOMF name	glutamine-fructose-6-phosphate transaminase (isomerizing) activity	glutamine-fructose-6-phosphate transaminase (isomerizing) activity	GOMF name
2	0.02	2	0.01	1	GOMF name	glutamate-tRNA ligase activity	glutamate-tRNA ligase activity	GOMF name
2	0.02	2	0.01	1	GOMF name	glutamate-cysteine ligase activity	glutamate-cysteine ligase activity	GOMF name
2	0.02	2	0.01	1	GOMF name	glutamate:sodium symporter activity	glutamate:sodium symporter activity	GOMF name
2	0.02	2	0.01	1	GOMF name	glucuronylgalactosylproteoglycan 4-beta-N-acetylgalactosaminyltransferase activity	glucuronylgalactosylproteoglycan 4-beta-N-acetylgalactosaminyltransferase activity	GOMF name
2	0.02	2	0.01	1	GOMF name	glucosylceramidase activity	glucosylceramidase activity	GOMF name
2	0.02	2	0.01	1	GOMF name	glucose-6-phosphate dehydrogenase activity	glucose-6-phosphate dehydrogenase activity	GOMF name
2	0.02	2	0.01	1	GOMF name	glucosamine-6-phosphate deaminase activity	glucosamine-6-phosphate deaminase activity	GOMF name
2	0.02	2	0.01	1	GOMF name	glucocorticoid receptor binding	glucocorticoid receptor binding	GOMF name
2	0.02	2	0.01	1	GOMF name	geranyltranstransferase activity	geranyltranstransferase activity	GOMF name
2	0.02	2	0.01	1	GOMF name	gamma-glutamylcyclotransferase activity	gamma-glutamylcyclotransferase activity	GOMF name
2	0.02	2	0.01	1	GOMF name	galactokinase activity	galactokinase activity	GOMF name
2	0.02	2	0.01	1	GOMF name	fucosidase activity	fucosidase activity	GOMF name
10	0.09	9	0.04	1.11111	Keywords	Peroxisomebiogenesis	Peroxisomebiogenesis	Keywords
2	0.02	2	0.01	1	GOMF name	formyltetrahydrofolate dehydrogenase activity	formyltetrahydrofolate dehydrogenase activity	GOMF name
2	0.02	2	0.01	1	GOMF name	formate-tetrahydrofolate ligase activity	formate-tetrahydrofolate ligase activity	GOMF name
2	0.02	2	0.01	1	GOMF name	fatty-acyl-CoA reductase (alcohol-forming) activity	fatty-acyl-CoA reductase (alcohol-forming) activity	GOMF name
2	0.02	2	0.01	1	GOMF name	eukaryotic initiation factor 4E binding	eukaryotic initiation factor 4E binding	GOMF name
2	0.02	2	0.01	1	GOMF name	ethanolaminephosphotransferase activity	ethanolaminephosphotransferase activity	GOMF name
2	0.02	2	0.01	1	GOMF name	ErbB-3 class receptor binding	ErbB-3 class receptor binding	GOMF name
10	0.09	9	0.04	1.11111	Pfam	Synaptobrevin	Synaptobrevin	Pfam
2	0.02	2	0.01	1	GOMF name	endoplasmic reticulum signal peptide binding	endoplasmic reticulum signal peptide binding	GOMF name
2	0.02	2	0.01	1	GOMF name	DNA polymerase processivity factor activity	DNA polymerase processivity factor activity	GOMF name
2	0.02	2	0.01	1	GOMF name	DNA photolyase activity	DNA photolyase activity	GOMF name
2	0.02	2	0.01	1	GOMF name	dITP diphosphatase activity	dITP diphosphatase activity	GOMF name
10	0.09	8	0.04	1.25	Pfam	Rap_GAP	Rap_GAP	Pfam
10	0.09	9	0.04	1.11111	Pfam	Pyr_redox_2	Pyr_redox_2	Pfam
2	0.02	2	0.01	1	GOMF name	diphosphoinositol-pentakisphosphate kinase activity	diphosphoinositol-pentakisphosphate kinase activity	GOMF name
10	0.09	9	0.04	1.11111	Pfam	Oxysterol_BP	Oxysterol_BP	Pfam
10	0.09	4	0.02	2.5	Pfam	NfI_DNAbd_pre-N	NfI_DNAbd_pre-N	Pfam
2	0.02	2	0.01	1	GOMF name	dimethylargininase activity	dimethylargininase activity	GOMF name
2	0.02	2	0.01	1	GOMF name	dimethylallyltranstransferase activity	dimethylallyltranstransferase activity	GOMF name
2	0.02	2	0.01	1	GOMF name	dihydroorotate oxidase activity	dihydroorotate oxidase activity	GOMF name
10	0.09	9	0.04	1.11111	Pfam	Lig_chan-Glu_bd	Lig_chan-Glu_bd	Pfam
10	0.09	9	0.04	1.11111	Pfam	Laminin_G_1	Laminin_G_1	Pfam
10	0.09	8	0.04	1.25	Pfam	L27	L27	Pfam
2	0.02	2	0.01	1	GOMF name	dihydroorotate dehydrogenase activity	dihydroorotate dehydrogenase activity	GOMF name
2	0.02	2	0.01	1	GOMF name	D-erythro-sphingosine kinase activity	D-erythro-sphingosine kinase activity	GOMF name
2	0.02	2	0.01	1	GOMF name	dephospho-CoA kinase activity	dephospho-CoA kinase activity	GOMF name
2	0.02	2	0.01	1	GOMF name	D-amino-acid oxidase activity	D-amino-acid oxidase activity	GOMF name
2	0.02	2	0.01	1	GOMF name	D5 dopamine receptor binding	D5 dopamine receptor binding	GOMF name
2	0.02	2	0.01	1	GOMF name	cytosine C-5 DNA demethylase activity	cytosine C-5 DNA demethylase activity	GOMF name
10	0.09	8	0.04	1.25	Pfam	Drf_GBD	Drf_GBD	Pfam
10	0.09	8	0.04	1.25	Pfam	Drf_FH3	Drf_FH3	Pfam
10	0.09	9	0.04	1.11111	Pfam	DnaJ_C	DnaJ_C	Pfam
10	0.09	9	0.04	1.11111	Pfam	Cullin	Cullin	Pfam
10	0.09	4	0.02	2.5	Pfam	CTF_NFI	CTF_NFI	Pfam
2	0.02	2	0.01	1	GOMF name	cysteine-S-conjugate beta-lyase activity	cysteine-S-conjugate beta-lyase activity	GOMF name
2	0.02	2	0.01	1	GOMF name	cyclin-dependent protein kinase 5 activator activity	cyclin-dependent protein kinase 5 activator activity	GOMF name
2	0.02	2	0.01	1	GOMF name	CTP synthase activity	CTP synthase activity	GOMF name
2	0.02	2	0.01	1	GOMF name	CTP binding	CTP binding	GOMF name
2	0.02	2	0.01	1	GOMF name	corticotropin-releasing hormone binding	corticotropin-releasing hormone binding	GOMF name
2	0.02	2	0.01	1	GOMF name	coproporphyrinogen oxidase activity	coproporphyrinogen oxidase activity	GOMF name
10	0.09	9	0.04	1.11111	GOBP slim name	ribosome assembly	ribosome assembly	GOBP slim name
2	0.02	2	0.01	1	GOMF name	copper-transporting ATPase activity	copper-transporting ATPase activity	GOMF name
2	0.02	2	0.01	1	GOMF name	copper-exporting ATPase activity	copper-exporting ATPase activity	GOMF name
10	0.09	9	0.04	1.11111	GOBP slim name	multicellular organismal movement	multicellular organismal movement	GOBP slim name
2	0.02	2	0.01	1	GOMF name	coenzyme A transmembrane transporter activity	coenzyme A transmembrane transporter activity	GOMF name
2	0.02	2	0.01	1	GOMF name	cobalt ion binding	cobalt ion binding	GOMF name
2	0.02	2	0.01	1	GOMF name	citrate transmembrane transporter activity	citrate transmembrane transporter activity	GOMF name
2	0.02	2	0.01	1	GOMF name	citrate hydro-lyase (cis-aconitate-forming) activity	citrate hydro-lyase (cis-aconitate-forming) activity	GOMF name
2	0.02	2	0.01	1	GOMF name	chondroitin sulfate binding	chondroitin sulfate binding	GOMF name
10	0.09	8	0.04	1.25	GOMF name	RNA helicase activity	RNA helicase activity	GOMF name
2	0.02	2	0.01	1	GOMF name	chondroitin 6-sulfotransferase activity	chondroitin 6-sulfotransferase activity	GOMF name
10	0.09	9	0.04	1.11111	GOMF name	Rac guanyl-nucleotide exchange factor activity	Rac guanyl-nucleotide exchange factor activity	GOMF name
2	0.02	2	0.01	1	GOMF name	choline-phosphate cytidylyltransferase activity	choline-phosphate cytidylyltransferase activity	GOMF name
2	0.02	2	0.01	1	GOMF name	choline kinase activity	choline kinase activity	GOMF name
2	0.02	2	0.01	1	GOMF name	ceramide kinase activity	ceramide kinase activity	GOMF name
10	0.09	9	0.04	1.11111	GOMF name	protein C-terminus binding	protein C-terminus binding	GOMF name
2	0.02	2	0.01	1	GOMF name	ceramide glucosyltransferase activity	ceramide glucosyltransferase activity	GOMF name
2	0.02	2	0.01	1	GOMF name	ceramide binding	ceramide binding	GOMF name
2	0.02	2	0.01	1	GOMF name	centromeric DNA binding	centromeric DNA binding	GOMF name
2	0.02	2	0.01	1	GOMF name	calcium-dependent protein kinase regulator activity	calcium-dependent protein kinase regulator activity	GOMF name
2	0.02	2	0.01	1	GOMF name	calcium-dependent protein kinase inhibitor activity	calcium-dependent protein kinase inhibitor activity	GOMF name
2	0.02	2	0.01	1	GOMF name	calcium- and calmodulin-responsive adenylate cyclase activity	calcium- and calmodulin-responsive adenylate cyclase activity	GOMF name
2	0.02	2	0.01	1	GOMF name	calcitonin gene-related polypeptide receptor activity	calcitonin gene-related polypeptide receptor activity	GOMF name
2	0.02	2	0.01	1	GOMF name	CAAX-protein geranylgeranyltransferase activity	CAAX-protein geranylgeranyltransferase activity	GOMF name
2	0.02	2	0.01	1	GOMF name	C-8 sterol isomerase activity	C-8 sterol isomerase activity	GOMF name
2	0.02	2	0.01	1	GOMF name	C4-dicarboxylate transmembrane transporter activity	C4-dicarboxylate transmembrane transporter activity	GOMF name
2	0.02	2	0.01	1	GOMF name	BRE binding	BRE binding	GOMF name
2	0.02	2	0.01	1	GOMF name	branched-chain-amino-acid transaminase activity	branched-chain-amino-acid transaminase activity	GOMF name
2	0.02	2	0.01	1	GOMF name	bis(5'-adenosyl)-triphosphatase activity	bis(5'-adenosyl)-triphosphatase activity	GOMF name
10	0.09	8	0.04	1.25	GOMF name	intracellular ligand-gated calcium channel activity	intracellular ligand-gated calcium channel activity	GOMF name
2	0.02	2	0.01	1	GOMF name	biotin binding	biotin binding	GOMF name
2	0.02	2	0.01	1	GOMF name	biliverdin reductase activity	biliverdin reductase activity	GOMF name
2	0.02	2	0.01	1	GOMF name	beta-adrenergic receptor kinase activity	beta-adrenergic receptor kinase activity	GOMF name
10	0.09	9	0.04	1.11111	GOMF name	histone acetyltransferase activity (H4-K8 specific)	histone acetyltransferase activity (H4-K8 specific)	GOMF name
10	0.09	9	0.04	1.11111	GOMF name	histone acetyltransferase activity (H4-K5 specific)	histone acetyltransferase activity (H4-K5 specific)	GOMF name
10	0.09	9	0.04	1.11111	GOMF name	histone acetyltransferase activity (H4-K16 specific)	histone acetyltransferase activity (H4-K16 specific)	GOMF name
2	0.02	2	0.01	1	GOMF name	A-type (transient outward) potassium channel activity	A-type (transient outward) potassium channel activity	GOMF name
2	0.02	2	0.01	1	GOMF name	ATP-activated nucleotide receptor activity	ATP-activated nucleotide receptor activity	GOMF name
2	0.02	2	0.01	1	GOMF name	ATP-activated inward rectifier potassium channel activity	ATP-activated inward rectifier potassium channel activity	GOMF name
2	0.02	2	0.01	1	GOMF name	ATP transmembrane transporter activity	ATP transmembrane transporter activity	GOMF name
2	0.02	2	0.01	1	GOMF name	Atg12 ligase activity	Atg12 ligase activity	GOMF name
2	0.02	2	0.01	1	GOMF name	aspartate-tRNA ligase activity	aspartate-tRNA ligase activity	GOMF name
2	0.02	2	0.01	1	GOMF name	asparagine-tRNA ligase activity	asparagine-tRNA ligase activity	GOMF name
2	0.02	2	0.01	1	GOMF name	asparagine synthase (glutamine-hydrolyzing) activity	asparagine synthase (glutamine-hydrolyzing) activity	GOMF name
2	0.02	2	0.01	1	GOMF name	aryldialkylphosphatase activity	aryldialkylphosphatase activity	GOMF name
2	0.02	2	0.01	1	GOMF name	arginase activity	arginase activity	GOMF name
2	0.02	2	0.01	1	GOMF name	AP-2 adaptor complex binding	AP-2 adaptor complex binding	GOMF name
2	0.02	2	0.01	1	GOMF name	angiotensin receptor binding	angiotensin receptor binding	GOMF name
2	0.02	2	0.01	1	GOMF name	angiostatin binding	angiostatin binding	GOMF name
2	0.02	2	0.01	1	GOMF name	AMP transmembrane transporter activity	AMP transmembrane transporter activity	GOMF name
2	0.02	2	0.01	1	GOMF name	alpha-L-fucosidase activity	alpha-L-fucosidase activity	GOMF name
2	0.02	2	0.01	1	GOMF name	alpha-1,6-mannosylglycoprotein 6-beta-N-acetylglucosaminyltransferase activity	alpha-1,6-mannosylglycoprotein 6-beta-N-acetylglucosaminyltransferase activity	GOMF name
2	0.02	2	0.01	1	GOMF name	alanine-oxo-acid transaminase activity	alanine-oxo-acid transaminase activity	GOMF name
2	0.02	2	0.01	1	GOMF name	adrenergic receptor binding	adrenergic receptor binding	GOMF name
2	0.02	2	0.01	1	GOMF name	ADP-ribosylation factor binding	ADP-ribosylation factor binding	GOMF name
9	0.08	8	0.04	1.125	Pfam	VHS	VHS	Pfam
2	0.02	2	0.01	1	GOMF name	ADP-activated nucleotide receptor activity	ADP-activated nucleotide receptor activity	GOMF name
2	0.02	2	0.01	1	GOMF name	ADP transmembrane transporter activity	ADP transmembrane transporter activity	GOMF name
2	0.02	2	0.01	1	GOMF name	adenylylsulfate kinase activity	adenylylsulfate kinase activity	GOMF name
2	0.02	2	0.01	1	GOMF name	adenylosuccinate synthase activity	adenylosuccinate synthase activity	GOMF name
2	0.02	2	0.01	1	GOMF name	adenyl-nucleotide exchange factor activity	adenyl-nucleotide exchange factor activity	GOMF name
2	0.02	2	0.01	1	GOMF name	adenosine-diphosphatase activity	adenosine-diphosphatase activity	GOMF name
9	0.08	8	0.04	1.125	Pfam	Sec1	Sec1	Pfam
9	0.08	4	0.02	2.25	Pfam	SAB	SAB	Pfam
9	0.08	6	0.03	1.5	Pfam	RYDR_ITPR	RYDR_ITPR	Pfam
9	0.08	6	0.03	1.5	Pfam	RIH_assoc	RIH_assoc	Pfam
9	0.08	7	0.03	1.28571	Pfam	R3H	R3H	Pfam
2	0.02	2	0.01	1	GOMF name	adenine nucleotide transmembrane transporter activity	adenine nucleotide transmembrane transporter activity	GOMF name
9	0.08	8	0.04	1.125	Pfam	Peptidase_M1	Peptidase_M1	Pfam
2	0.02	2	0.01	1	GOMF name	acylphosphatase activity	acylphosphatase activity	GOMF name
2	0.02	2	0.01	1	GOMF name	aconitate hydratase activity	aconitate hydratase activity	GOMF name
2	0.02	2	0.01	1	GOMF name	acetylcholinesterase activity	acetylcholinesterase activity	GOMF name
2	0.02	2	0.01	1	GOMF name	8-oxo-7,8-dihydroguanosine triphosphate pyrophosphatase activity	8-oxo-7,8-dihydroguanosine triphosphate pyrophosphatase activity	GOMF name
2	0.02	2	0.01	1	GOMF name	8-oxo-7,8-dihydrodeoxyguanosine triphosphate pyrophosphatase activity	8-oxo-7,8-dihydrodeoxyguanosine triphosphate pyrophosphatase activity	GOMF name
2	0.02	2	0.01	1	GOMF name	6-phosphogluconolactonase activity	6-phosphogluconolactonase activity	GOMF name
2	0.02	2	0.01	1	GOMF name	5S rDNA binding	5S rDNA binding	GOMF name
2	0.02	2	0.01	1	GOMF name	5-formyltetrahydrofolate cyclo-ligase activity	5-formyltetrahydrofolate cyclo-ligase activity	GOMF name
9	0.08	8	0.04	1.125	Pfam	Miro	Miro	Pfam
2	0.02	2	0.01	1	GOMF name	4-nitrophenylphosphatase activity	4-nitrophenylphosphatase activity	GOMF name
9	0.08	6	0.03	1.5	Pfam	Ins145_P3_rec	Ins145_P3_rec	Pfam
2	0.02	2	0.01	1	GOMF name	4-alpha-hydroxytetrahydrobiopterin dehydratase activity	4-alpha-hydroxytetrahydrobiopterin dehydratase activity	GOMF name
2	0.02	2	0.01	1	GOMF name	3-oxoacyl-[acyl-carrier-protein] synthase activity	3-oxoacyl-[acyl-carrier-protein] synthase activity	GOMF name
2	0.02	2	0.01	1	GOMF name	3-keto sterol reductase activity	3-keto sterol reductase activity	GOMF name
2	0.02	2	0.01	1	GOMF name	3-hydroxybutyrate dehydrogenase activity	3-hydroxybutyrate dehydrogenase activity	GOMF name
2	0.02	2	0.01	1	GOMF name	3'(2'),5'-bisphosphate nucleotidase activity	3'(2'),5'-bisphosphate nucleotidase activity	GOMF name
2	0.02	2	0.01	1	GOMF name	3 iron, 4 sulfur cluster binding	3 iron, 4 sulfur cluster binding	GOMF name
2	0.02	2	0.01	1	GOMF name	2,4-dienoyl-CoA reductase (NADPH) activity	2,4-dienoyl-CoA reductase (NADPH) activity	GOMF name
2	0.02	2	0.01	1	GOMF name	1-alkylglycerophosphocholine O-acetyltransferase activity	1-alkylglycerophosphocholine O-acetyltransferase activity	GOMF name
2	0.02	2	0.01	1	GOMF name	15-oxoprostaglandin 13-oxidase activity	15-oxoprostaglandin 13-oxidase activity	GOMF name
2	0.02	2	0.01	1	GOMF name	[pyruvate dehydrogenase (lipoamide)] phosphatase activity	[pyruvate dehydrogenase (lipoamide)] phosphatase activity	GOMF name
9	0.08	8	0.04	1.125	Pfam	CAP_GLY	CAP_GLY	Pfam
2	0.02	2	0.01	1	GOMF name	[hydroxymethylglutaryl-CoA reductase (NADPH)] kinase activity	[hydroxymethylglutaryl-CoA reductase (NADPH)] kinase activity	GOMF name
2	0.02	2	0.01	1	GOMF name	[acyl-carrier-protein] S-malonyltransferase activity	[acyl-carrier-protein] S-malonyltransferase activity	GOMF name
2	0.02	2	0.01	1	GOMF name	[acetyl-CoA carboxylase] kinase activity	[acetyl-CoA carboxylase] kinase activity	GOMF name
1	0.01	1	0	1	Keywords	Vasodilator	Vasodilator	Keywords
1	0.01	1	0	1	Keywords	Tripletrepeatexpansion	Tripletrepeatexpansion	Keywords
9	0.08	4	0.02	2.25	Pfam	4_1_CTD	4_1_CTD	Pfam
1	0.01	1	0	1	Keywords	Transposableelement	Transposableelement	Keywords
1	0.01	1	0	1	Keywords	Septation	Septation	Keywords
1	0.01	1	0	1	Keywords	Pyridoxinebiosynthesis	Pyridoxinebiosynthesis	Keywords
1	0.01	1	0	1	Keywords	PQQ	PQQ;PQQ	Keywords;Pfam
9	0.08	8	0.04	1.125	GOCC slim name	telomere cap complex	telomere cap complex	GOCC slim name
1	0.01	1	0	1	Keywords	Phospholipiddegradation	Phospholipiddegradation	Keywords
1	0.01	1	0	1	Keywords	Peroxisomebiogenesisdisorder	Peroxisomebiogenesisdisorder	Keywords
1	0.01	1	0	1	Keywords	Non-syndromicdeafness	Non-syndromicdeafness	Keywords
1	0.01	1	0	1	Keywords	Methotrexateresistance	Methotrexateresistance	Keywords
1	0.01	1	0	1	Keywords	Inositolbiosynthesis	Inositolbiosynthesis	Keywords
1	0.01	1	0	1	Keywords	Glycogenstoragedisease	Glycogenstoragedisease	Keywords
1	0.01	1	0	1	Keywords	Gluconateutilization	Gluconateutilization	Keywords
1	0.01	1	0	1	Keywords	Cone-roddystrophy	Cone-roddystrophy	Keywords
9	0.08	7	0.03	1.28571	GOMF name	syntaxin-1 binding	syntaxin-1 binding	GOMF name
1	0.01	1	0	1	Keywords	3Fe-4S	3Fe-4S	Keywords
1	0.01	1	0	1	Pfam	Zw10	Zw10	Pfam
1	0.01	1	0	1	Pfam	zf-ZPR1	zf-ZPR1	Pfam
1	0.01	1	0	1	Pfam	zf-TFIIIC	zf-TFIIIC	Pfam
1	0.01	1	0	1	Pfam	zf-SNAP50_C	zf-SNAP50_C	Pfam
1	0.01	1	0	1	Pfam	zf-RING-like	zf-RING-like	Pfam
1	0.01	1	0	1	Pfam	zf-NPL4	zf-NPL4	Pfam
1	0.01	1	0	1	Pfam	zf-NF-X1	zf-NF-X1	Pfam
9	0.08	8	0.04	1.125	GOMF name	ribonuclease P activity	ribonuclease P activity	GOMF name
1	0.01	1	0	1	Pfam	zf-LYAR	zf-LYAR	Pfam
1	0.01	1	0	1	Pfam	zf-FPG_IleRS	zf-FPG_IleRS	Pfam
9	0.08	7	0.03	1.28571	GOMF name	protein-arginine N-methyltransferase activity	protein-arginine N-methyltransferase activity	GOMF name
1	0.01	1	0	1	Pfam	zf-DNL	zf-DNL	Pfam
1	0.01	1	0	1	Pfam	zf-DNA_Pol	zf-DNA_Pol	Pfam
1	0.01	1	0	1	Pfam	zf-CpG_bind_C	zf-CpG_bind_C	Pfam
1	0.01	1	0	1	Pfam	zf-CHY	zf-CHY	Pfam
1	0.01	1	0	1	Pfam	zf-CHCC	zf-CHCC	Pfam
9	0.08	7	0.03	1.28571	GOMF name	nucleoside kinase activity	nucleoside kinase activity	GOMF name
1	0.01	1	0	1	Pfam	zf-CCHH	zf-CCHH	Pfam
1	0.01	1	0	1	Pfam	zf-CCHC_2	zf-CCHC_2	Pfam
9	0.08	8	0.04	1.125	GOMF name	neurexin family protein binding	neurexin family protein binding	GOMF name
1	0.01	1	0	1	Pfam	zf-C4H2	zf-C4H2	Pfam
1	0.01	1	0	1	Pfam	zf-C3HC	zf-C3HC	Pfam
1	0.01	1	0	1	Pfam	zf-C2HC5	zf-C2HC5	Pfam
1	0.01	1	0	1	Pfam	zf-Apc11	zf-Apc11	Pfam
1	0.01	1	0	1	Pfam	zf-AD	zf-AD	Pfam
1	0.01	1	0	1	Pfam	YL1	YL1	Pfam
1	0.01	1	0	1	Pfam	YdjC	YdjC	Pfam
1	0.01	1	0	1	Pfam	YchF-GTPase_C	YchF-GTPase_C	Pfam
1	0.01	1	0	1	Pfam	YccV-like	YccV-like	Pfam
1	0.01	1	0	1	Pfam	YbaK	YbaK	Pfam
1	0.01	1	0	1	Pfam	Yae1_N	Yae1_N	Pfam
9	0.08	8	0.04	1.125	GOMF name	histone acetyl-lysine binding	histone acetyl-lysine binding	GOMF name
1	0.01	1	0	1	Pfam	XRCC4	XRCC4	Pfam
1	0.01	1	0	1	Pfam	XPA_N	XPA_N	Pfam
1	0.01	1	0	1	Pfam	XPA_C	XPA_C	Pfam
1	0.01	1	0	1	Pfam	XLF	XLF	Pfam
1	0.01	1	0	1	Pfam	XendoU	XendoU	Pfam
1	0.01	1	0	1	Pfam	Wyosine_form	Wyosine_form	Pfam
1	0.01	1	0	1	Pfam	WRW	WRW	Pfam
1	0.01	1	0	1	Pfam	WD40_alt	WD40_alt	Pfam
1	0.01	1	0	1	Pfam	WBS_methylT	WBS_methylT	Pfam
1	0.01	1	0	1	Pfam	Wbp11	Wbp11	Pfam
1	0.01	1	0	1	Pfam	WASH_WAHD	WASH_WAHD	Pfam
1	0.01	1	0	1	Pfam	WAPL	WAPL	Pfam
9	0.08	7	0.03	1.28571	GOMF name	arginine N-methyltransferase activity	arginine N-methyltransferase activity	GOMF name
1	0.01	1	0	1	Pfam	V-set_CD47	V-set_CD47	Pfam
1	0.01	1	0	1	Pfam	VRR_NUC	VRR_NUC	Pfam
1	0.01	1	0	1	Pfam	Vps8	Vps8	Pfam
1	0.01	1	0	1	Pfam	Vps54	Vps54	Pfam
1	0.01	1	0	1	Pfam	Vps53_N	Vps53_N	Pfam
1	0.01	1	0	1	Pfam	Vps52	Vps52	Pfam
8	0.07	7	0.03	1.14286	Keywords	Porphyrinbiosynthesis	Porphyrinbiosynthesis	Keywords
1	0.01	1	0	1	Pfam	Vps36_ESCRT-II	Vps36_ESCRT-II	Pfam
1	0.01	1	0	1	Pfam	Vps35	Vps35	Pfam
1	0.01	1	0	1	Pfam	VPS28	VPS28	Pfam
1	0.01	1	0	1	Pfam	Vps23_core	Vps23_core	Pfam
1	0.01	1	0	1	Pfam	VPS11_C	VPS11_C	Pfam
1	0.01	1	0	1	Pfam	VMA21	VMA21	Pfam
1	0.01	1	0	1	Pfam	Vma12	Vma12	Pfam
1	0.01	1	0	1	Pfam	VKG_Carbox	VKG_Carbox	Pfam
8	0.07	6	0.03	1.33333	Pfam	zf-UBR	zf-UBR	Pfam
1	0.01	1	0	1	Pfam	VitD-bind_III	VitD-bind_III	Pfam
1	0.01	1	0	1	Pfam	VHL	VHL	Pfam
1	0.01	1	0	1	Pfam	Vezatin	Vezatin	Pfam
8	0.07	3	0.01	2.66667	Pfam	Tubulin-binding	Tubulin-binding	Pfam
1	0.01	1	0	1	Pfam	VEFS-Box	VEFS-Box	Pfam
8	0.07	7	0.03	1.14286	Pfam	Transket_pyr	Transket_pyr	Pfam
1	0.01	1	0	1	Pfam	V-ATPase_H_N	V-ATPase_H_N	Pfam
1	0.01	1	0	1	Pfam	V-ATPase_H_C	V-ATPase_H_C	Pfam
1	0.01	1	0	1	Pfam	Vac14_Fig4_bd	Vac14_Fig4_bd	Pfam
8	0.07	7	0.03	1.14286	Pfam	S1	S1	Pfam
1	0.01	1	0	1	Pfam	Vac_ImportDeg	Vac_ImportDeg	Pfam
1	0.01	1	0	1	Pfam	UXS1_N	UXS1_N	Pfam
1	0.01	1	0	1	Pfam	UvrD-helicase	UvrD-helicase	Pfam
8	0.07	5	0.02	1.6	Pfam	RBD	RBD	Pfam
1	0.01	1	0	1	Pfam	UTP15_C	UTP15_C	Pfam
8	0.07	7	0.03	1.14286	Pfam	Pyr_redox	Pyr_redox	Pfam
8	0.07	6	0.03	1.33333	Pfam	PTEN_C2	PTEN_C2	Pfam
8	0.07	7	0.03	1.14286	Pfam	Phosphodiest	Phosphodiest	Pfam
1	0.01	1	0	1	Pfam	Utp14	Utp14	Pfam
1	0.01	1	0	1	Pfam	Utp13	Utp13	Pfam
1	0.01	1	0	1	Pfam	Utp11	Utp11	Pfam
8	0.07	7	0.03	1.14286	Pfam	Peptidase_M24	Peptidase_M24	Pfam
1	0.01	1	0	1	Pfam	USP8_interact	USP8_interact	Pfam
1	0.01	1	0	1	Pfam	Uso1_p115_head	Uso1_p115_head	Pfam
1	0.01	1	0	1	Pfam	Uso1_p115_C	Uso1_p115_C	Pfam
1	0.01	1	0	1	Pfam	Use1	Use1	Pfam
8	0.07	7	0.03	1.14286	Pfam	MIF4G	MIF4G	Pfam
1	0.01	1	0	1	Pfam	URO-D	URO-D	Pfam
1	0.01	1	0	1	Pfam	Urm1	Urm1	Pfam
1	0.01	1	0	1	Pfam	UPF1_Zn_bind	UPF1_Zn_bind	Pfam
1	0.01	1	0	1	Pfam	UPF0565	UPF0565	Pfam
1	0.01	1	0	1	Pfam	UPF0556	UPF0556	Pfam
1	0.01	1	0	1	Pfam	UPF0552	UPF0552	Pfam
1	0.01	1	0	1	Pfam	UPF0489	UPF0489	Pfam
1	0.01	1	0	1	Pfam	UPF0240	UPF0240	Pfam
1	0.01	1	0	1	Pfam	UPF0203	UPF0203	Pfam
8	0.07	5	0.02	1.6	Pfam	GED	GED	Pfam
1	0.01	1	0	1	Pfam	UPF0197	UPF0197	Pfam
1	0.01	1	0	1	Pfam	UPF0184	UPF0184	Pfam
8	0.07	7	0.03	1.14286	Pfam	Filament_head	Filament_head	Pfam
1	0.01	1	0	1	Pfam	UPF0183	UPF0183	Pfam
8	0.07	5	0.02	1.6	Pfam	Dynamin_M	Dynamin_M	Pfam
8	0.07	7	0.03	1.14286	Pfam	DUF1900	DUF1900	Pfam
8	0.07	5	0.02	1.6	Pfam	DUF1041	DUF1041	Pfam
1	0.01	1	0	1	Pfam	UPF0160	UPF0160	Pfam
1	0.01	1	0	1	Pfam	UPF0121	UPF0121	Pfam
8	0.07	7	0.03	1.14286	Pfam	CUE	CUE	Pfam
1	0.01	1	0	1	Pfam	UPF0118	UPF0118	Pfam
1	0.01	1	0	1	Pfam	UPF0113	UPF0113	Pfam
8	0.07	4	0.02	2	Pfam	Bravo_FIGEY	Bravo_FIGEY	Pfam
1	0.01	1	0	1	Pfam	UPF0086	UPF0086	Pfam
1	0.01	1	0	1	Pfam	UPF0061	UPF0061	Pfam
1	0.01	1	0	1	Pfam	UPF0029	UPF0029	Pfam
1	0.01	1	0	1	Pfam	UPF0027	UPF0027	Pfam
1	0.01	1	0	1	Pfam	UPF0016	UPF0016	Pfam
1	0.01	1	0	1	Pfam	UnbV_ASPIC	UnbV_ASPIC	Pfam
1	0.01	1	0	1	Pfam	UN_NPL4	UN_NPL4	Pfam
1	0.01	1	0	1	Pfam	UMP1	UMP1	Pfam
1	0.01	1	0	1	Pfam	Ufm1	Ufm1	Pfam
1	0.01	1	0	1	Pfam	Ufd2P_core	Ufd2P_core	Pfam
1	0.01	1	0	1	Pfam	UFD1	UFD1	Pfam
1	0.01	1	0	1	Pfam	UFC1	UFC1	Pfam
1	0.01	1	0	1	Pfam	UDPG_MGDP_dh_N	UDPG_MGDP_dh_N	Pfam
1	0.01	1	0	1	Pfam	UDPG_MGDP_dh_C	UDPG_MGDP_dh_C	Pfam
1	0.01	1	0	1	Pfam	UDPG_MGDP_dh	UDPG_MGDP_dh	Pfam
1	0.01	1	0	1	Pfam	UcrQ	UcrQ	Pfam
8	0.07	7	0.03	1.14286	GOCC slim name	RNAi effector complex	RNAi effector complex	GOCC slim name
1	0.01	1	0	1	Pfam	UCR_UQCRX_QCR9	UCR_UQCRX_QCR9	Pfam
1	0.01	1	0	1	Pfam	UCR_TM	UCR_TM	Pfam
8	0.07	7	0.03	1.14286	GOCC slim name	gamma-tubulin complex	gamma-tubulin complex	GOCC slim name
1	0.01	1	0	1	Pfam	UCR_hinge	UCR_hinge	Pfam
1	0.01	1	0	1	Pfam	UCR_6-4kD	UCR_6-4kD	Pfam
1	0.01	1	0	1	Pfam	Ubiq-Cytc-red_N	Ubiq-Cytc-red_N	Pfam
1	0.01	1	0	1	Pfam	Ubiq_cyt_C_chap	Ubiq_cyt_C_chap	Pfam
1	0.01	1	0	1	Pfam	Ubie_methyltran	Ubie_methyltran	Pfam
1	0.01	1	0	1	Pfam	U6-snRNA_bdg	U6-snRNA_bdg	Pfam
1	0.01	1	0	1	Pfam	U5_2-snRNA_bdg	U5_2-snRNA_bdg	Pfam
8	0.07	4	0.02	2	GOMF name	thyroid hormone receptor binding	thyroid hormone receptor binding	GOMF name
1	0.01	1	0	1	Pfam	U3_assoc_6	U3_assoc_6	Pfam
1	0.01	1	0	1	Pfam	U1snRNP70_N	U1snRNP70_N	Pfam
1	0.01	1	0	1	Pfam	TYW3	TYW3	Pfam
8	0.07	7	0.03	1.14286	GOMF name	RNA-dependent ATPase activity	RNA-dependent ATPase activity	GOMF name
1	0.01	1	0	1	Pfam	TUG	TUG	Pfam
1	0.01	1	0	1	Pfam	TTKRSYEDQ	TTKRSYEDQ	Pfam
1	0.01	1	0	1	Pfam	Tsg	Tsg	Pfam
1	0.01	1	0	1	Pfam	TruD	TruD	Pfam
8	0.07	7	0.03	1.14286	GOMF name	potassium ion binding	potassium ion binding	GOMF name
1	0.01	1	0	1	Pfam	tRNA-synt_1c_C	tRNA-synt_1c_C	Pfam
1	0.01	1	0	1	Pfam	tRNA-synt_1_2	tRNA-synt_1_2	Pfam
8	0.07	7	0.03	1.14286	GOMF name	phosphatidylinositol phosphate 5-phosphatase activity	phosphatidylinositol phosphate 5-phosphatase activity	GOMF name
8	0.07	5	0.02	1.6	GOMF name	peroxisome targeting sequence binding	peroxisome targeting sequence binding	GOMF name
1	0.01	1	0	1	Pfam	tRNA_U5-meth_tr	tRNA_U5-meth_tr	Pfam
1	0.01	1	0	1	Pfam	tRNA_Me_trans	tRNA_Me_trans	Pfam
1	0.01	1	0	1	Pfam	tRNA_int_endo_N	tRNA_int_endo_N	Pfam
8	0.07	6	0.03	1.33333	GOMF name	oxidoreductase activity, acting on the aldehyde or oxo group of donors, disulfide as acceptor	oxidoreductase activity, acting on the aldehyde or oxo group of donors, disulfide as acceptor	GOMF name
1	0.01	1	0	1	Pfam	tRNA_int_end_N2	tRNA_int_end_N2	Pfam
1	0.01	1	0	1	Pfam	tRNA_iecd	tRNA_iecd	Pfam
1	0.01	1	0	1	Pfam	TrmE_N	TrmE_N	Pfam
1	0.01	1	0	1	Pfam	Treacle	Treacle	Pfam
1	0.01	1	0	1	Pfam	TRAUB	TRAUB	Pfam
1	0.01	1	0	1	Pfam	TRAPPC9-Trs120	TRAPPC9-Trs120	Pfam
8	0.07	6	0.03	1.33333	GOMF name	histone-arginine N-methyltransferase activity	histone-arginine N-methyltransferase activity	GOMF name
1	0.01	1	0	1	Pfam	TRAP-gamma	TRAP-gamma	Pfam
1	0.01	1	0	1	Pfam	TRAP-delta	TRAP-delta	Pfam
1	0.01	1	0	1	Pfam	TRAP_alpha	TRAP_alpha	Pfam
8	0.07	7	0.03	1.14286	GOMF name	FAD binding	FAD binding	GOMF name
1	0.01	1	0	1	Pfam	Transcrip_reg	Transcrip_reg	Pfam
1	0.01	1	0	1	Pfam	Transaldolase	Transaldolase	Pfam
1	0.01	1	0	1	Pfam	TRADD_N	TRADD_N	Pfam
1	0.01	1	0	1	Pfam	TPX2_importin	TPX2_importin	Pfam
8	0.07	7	0.03	1.14286	GOMF name	ATP-dependent RNA helicase activity	ATP-dependent RNA helicase activity	GOMF name
[truncated: 6,004 more rows]

## Sheet: annotation coverage
annotation	category name	intersection	category size	percetage	x100
Long-term depression	KEGG name	61	61	1	100
microtubule organizing center organization	GOBP slim name	36	36	1	100
nuclear pore	GOCC slim name	43	43	1	100
Neurotransmittertransport	Keywords	33	33	1	100
RNA processing	GOBP slim name	452	453	0.997792	99.7792
neuron projection	GOCC slim name	392	404	0.970297	97.0297
Mitochondrioninnermembrane	Keywords	201	209	0.961722	96.1722
Ribosome	KEGG name	75	78	0.961538	96.1538
Neurogenesis	Keywords	184	194	0.948454	94.8454
neurotransmitter metabolic process	GOBP slim name	17	18	0.944444	94.4444
Chaperone	Keywords	160	170	0.941176	94.1176
Axon guidance	KEGG name	101	109	0.926606	92.6606
autophagy	GOBP slim name	59	64	0.921875	92.1875
Huntington's disease	KEGG name	147	160	0.91875	91.875
Alzheimer's disease	KEGG name	138	152	0.907895	90.7895
Amyotrophic lateral sclerosis (ALS)	KEGG name	47	52	0.903846	90.3846
Parkinson's disease	KEGG name	106	119	0.890756	89.0756

## Sheet: 1D annotation enrichment
Column	Type	Name	Size	Score	P value	Benj. Hoch. FDR	Mean	Median	select
Intensity highPh1	Pfam	KRAB	29	-0.741215	5.04305e-12	6.4467e-09	3.569	3.60322
Intensity highPh1	Keywords	Deafness	9	-0.707615	0.000237627	0.00124812	3.66423	3.5537
Intensity highPh1	Pfam	Cadherin_2	17	-0.669796	1.7576e-06	0.000561701	3.69503	3.64431
Intensity highPh1	Pfam	VWC	12	-0.644342	0.000111631	0.0152894	3.80731	3.64388
Intensity highPh1	Keywords	Hearing	12	-0.62258	0.000188971	0.00102233	3.78327	3.65167
Intensity highPh1	Pfam	7tm_1	35	-0.538578	3.58951e-08	2.29429e-05	3.90023	3.7765
Intensity highPh1	GOMF name	sequence-specific distal enhancer binding RNA polymerase II transcription factor activity	30	-0.528249	5.60098e-07	2.6442e-05	3.97223	4.06102
Intensity highPh1	Pfam	zf-C3HC4	21	-0.501755	6.93052e-05	0.0126564	4.05637	4.01968
Intensity highPh1	KEGG name	Basal cell carcinoma	21	-0.495838	8.43328e-05	0.000509745	3.95949	3.92182
Intensity highPh1	Pfam	zf-C2H2	69	-0.495407	1.19945e-12	2.29994e-09	4.06477	4.03795
Intensity highPh1	GOMF name	sulfotransferase activity	23	-0.487587	5.21283e-05	0.00152579	4.05699	3.88884
Intensity highPh1	Pfam	EGF_CA	43	-0.483047	4.36011e-08	2.38872e-05	3.9769	3.94337
Intensity highPh1	KEGG name	Glycosaminoglycan biosynthesis - chondroitin sulfate	14	-0.470833	0.00229368	0.00878704	4.0836	3.86001
Intensity highPh1	Pfam	HLH	29	-0.469886	1.20348e-05	0.00288459	4.10149	4.04918
Intensity highPh1	GOMF name	core promoter sequence-specific DNA binding	19	-0.456892	0.000568126	0.0123178	4.07306	4.03426
Intensity highPh1	KEGG name	Mucin type O-Glycan biosynthesis	17	-0.456809	0.00111548	0.00459714	4.10244	4.09536
Intensity highPh1	Pfam	BTB	69	-0.456055	6.10958e-11	4.68605e-08	4.09894	4.0952
Intensity highPh1	Pfam	Cadherin	47	-0.450097	9.65059e-08	4.62625e-05	4.09612	4.09258
Intensity highPh1	GOMF name	RNA polymerase II core promoter proximal region sequence-specific DNA binding transcription factor activity involved in positive regulation of transcription	28	-0.44892	3.97196e-05	0.00121103	4.09916	4.13535
Intensity highPh1	Keywords	DNA-directedDNApolymerase	18	-0.44185	0.0011779	0.00518084	4.07867	4.16241
Intensity highPh1	GOMF name	acetylgalactosaminyltransferase activity	22	-0.439796	0.000357983	0.00818606	4.12877	4.05004
Intensity highPh1	Keywords	Homeobox	42	-0.439309	8.57565e-07	7.02943e-06	4.11426	4.07867
Intensity highPh1	GOMF name	antigen binding	20	-0.423895	0.00103658	0.0197017	4.17121	3.91117
Intensity highPh1	Pfam	Collagen	27	-0.419014	0.000165599	0.0186786	4.17334	4.40005
Intensity highPh1	Keywords	Collagen	27	-0.419014	0.000165599	0.00093322	4.17334	4.40005
Intensity highPh1	Pfam	SET	28	-0.413607	0.000153169	0.0189485	4.23052	4.11055
Intensity highPh1	Pfam	Homeobox	33	-0.409714	4.69255e-05	0.00899796	4.17392	4.05476
Intensity highPh1	GOMF name	transmembrane receptor protein kinase activity	52	-0.407222	3.89136e-07	1.89834e-05	4.1878	4.16323
Intensity highPh1	KEGG name	Staphylococcus aureus infection	18	-0.399404	0.00336217	0.0123582	4.15016	4.24086
Intensity highPh1	GOMF name	transmembrane receptor protein tyrosine kinase activity	43	-0.398336	6.32097e-06	0.00025002	4.19492	4.1585
Intensity highPh1	Keywords	G-proteincoupledreceptor	73	-0.39256	7.03037e-09	6.91533e-08	4.12847	3.99258
Intensity highPh1	KEGG name	Cytokine-cytokine receptor interaction	39	-0.386712	2.97353e-05	0.0002022	4.23671	4.16427
Intensity highPh1	Pfam	BACK	32	-0.386504	0.000155956	0.0186904	4.2712	4.19766
Intensity highPh1	GOMF name	RNA polymerase II core promoter proximal region sequence-specific DNA binding transcription factor activity	41	-0.374661	3.36239e-05	0.00103597	4.21982	4.29943
Intensity highPh1	GOMF name	core promoter binding	30	-0.374356	0.000390304	0.00878784	4.2363	4.13245
Intensity highPh1	GOMF name	G-protein coupled receptor activity	81	-0.372938	6.94339e-09	3.98496e-07	4.17302	4.16958
Intensity highPh1	Keywords	Telomere	22	-0.372397	0.00250888	0.00990734	4.25517	4.36473
Intensity highPh1	Pfam	PHD	50	-0.367875	6.94731e-06	0.00204946	4.28364	4.1696
Intensity highPh1	GOMF name	sequence-specific DNA binding RNA polymerase II transcription factor activity	77	-0.366167	2.92428e-08	1.64603e-06	4.24843	4.29943
Intensity highPh1	GOMF name	transcription regulatory region sequence-specific DNA binding	61	-0.36108	1.10976e-06	4.92163e-05	4.25063	4.28146
Intensity highPh1	GOBP slim name	telomere organization	24	-0.357101	0.00247211	0.00847579	4.26246	4.23163
Intensity highPh1	GOMF name	RNA polymerase II regulatory region sequence-specific DNA binding	47	-0.341735	5.13912e-05	0.00151942	4.29898	4.29943
Intensity highPh1	Pfam	Ion_trans	54	-0.339969	1.58526e-05	0.00357616	4.2682	4.19424
Intensity highPh1	KEGG name	Hematopoietic cell lineage	22	-0.339795	0.00582131	0.0195481	4.32137	4.13291
Intensity highPh1	Keywords	Cilium	75	-0.336641	4.84073e-07	4.09193e-06	4.31892	4.3634
Intensity highPh1	Pfam	Ank	54	-0.33082	2.66513e-05	0.00537936	4.32807	4.38575
Intensity highPh1	GOMF name	RNA polymerase II regulatory region DNA binding	48	-0.330779	7.47328e-05	0.00206361	4.3155	4.30244
Intensity highPh1	Keywords	Bromodomain	30	-0.330455	0.00174423	0.00737209	4.32217	4.27181
Intensity highPh1	GOMF name	sequence-specific DNA binding transcription factor activity	284	-0.329123	2.44217e-21	5.49863e-19	4.33417	4.3042
Intensity highPh1	GOMF name	nucleic acid binding transcription factor activity	285	-0.328724	2.33369e-21	5.69225e-19	4.33505	4.30544
Intensity highPh1	GOMF name	signaling receptor activity	254	-0.32381	9.86752e-19	1.80514e-16	4.30736	4.37608
Intensity highPh1	Keywords	Kelchrepeat	45	-0.323754	0.000174054	0.000960847	4.36437	4.46833
Intensity highPh1	GOMF name	lysine N-methyltransferase activity	38	-0.319412	0.000662938	0.0136649	4.3729	4.34412
Intensity highPh1	GOMF name	protein-lysine N-methyltransferase activity	38	-0.319412	0.000662938	0.0135694	4.3729	4.34412
Intensity highPh1	Keywords	EGF-likedomain	113	-0.315375	7.59768e-09	7.3399e-08	4.29883	4.31184
Intensity highPh1	GOBP slim name	tissue remodeling	35	-0.315051	0.00126796	0.00456464	4.31396	4.24048
Intensity highPh1	GOMF name	transmembrane signaling receptor activity	213	-0.306509	1.66763e-14	2.32435e-12	4.32629	4.42334
Intensity highPh1	GOMF name	UDP-glycosyltransferase activity	65	-0.303285	2.41393e-05	0.000802906	4.3644	4.1932
Intensity highPh1	GOMF name	sequence-specific DNA binding	235	-0.299907	3.29913e-15	5.0824e-13	4.3791	4.31164
Intensity highPh1	GOMF name	receptor activity	335	-0.298165	1.27822e-20	2.67239e-18	4.35587	4.43466	1
Intensity highPh1	Keywords	Zinc-finger	854	-0.29372	2.51173e-46	1.94121e-44	4.4013	4.41847
Intensity highPh1	GOMF name	histone acetyltransferase activity	45	-0.286689	0.000886699	0.0174186	4.38622	4.47735
Intensity highPh1	GOMF name	lysine N-acetyltransferase activity	45	-0.286689	0.000886699	0.0173025	4.38622	4.47735
Intensity highPh1	Keywords	Extracellularmatrix	87	-0.282927	5.29124e-06	3.81675e-05	4.37029	4.38281
Intensity highPh1	Keywords	Receptor	360	-0.278346	2.27133e-19	4.23721e-18	4.38766	4.43418
Intensity highPh1	GOMF name	dioxygenase activity	58	-0.27792	0.000255793	0.00634496	4.38513	4.48928
Intensity highPh1	GOMF name	oxidoreductase activity, acting on single donors with incorporation of molecular oxygen	58	-0.27792	0.000255793	0.00629164	4.38513	4.48928
Intensity highPh1	GOMF name	oxidoreductase activity, acting on single donors with incorporation of molecular oxygen, incorporation of two atoms of oxygen	58	-0.27792	0.000255793	0.00623921	4.38513	4.48928
Intensity highPh1	Keywords	Dioxygenase	58	-0.27792	0.000255793	0.00130551	4.38513	4.48928
Intensity highPh1	Keywords	Tyrosine-proteinkinase	81	-0.275611	1.86347e-05	0.000127612	4.39723	4.36112
Intensity highPh1	Pfam	Pkinase_Tyr	87	-0.273546	1.07285e-05	0.00274293	4.40177	4.39948
Intensity highPh1	GOMF name	protein tyrosine kinase activity	96	-0.26908	5.44961e-06	0.000221542	4.40262	4.36744
Intensity highPh1	Keywords	Angiogenesis	69	-0.256763	0.000230811	0.0012242	4.41031	4.30193
Intensity highPh1	Keywords	Innateimmunity	88	-0.256045	3.41702e-05	0.000222724	4.46167	4.27905
Intensity highPh1	GOMF name	Rho guanyl-nucleotide exchange factor activity	65	-0.245728	0.000623174	0.0130288	4.42679	4.50274
Intensity highPh1	GOMF name	Ras guanyl-nucleotide exchange factor activity	90	-0.244329	6.37588e-05	0.00179444	4.44106	4.50143
Intensity highPh1	GOMF name	zinc ion binding	911	-0.24073	1.64402e-33	1.60401e-30	4.48664	4.467
Intensity highPh1	GOCC slim name	proteinaceous extracellular matrix	68	-0.237029	0.000738036	0.00287014	4.42162	4.4271
Intensity highPh1	GOMF name	cation channel activity	131	-0.228483	6.70537e-06	0.000261688	4.47107	4.51661
Intensity highPh1	Keywords	DNA-binding	699	-0.221464	9.17439e-23	2.06806e-21	4.52585	4.43614
Intensity highPh1	GOBP slim name	extracellular matrix organization	88	-0.219877	0.00037311	0.00170565	4.47259	4.42247
Intensity highPh1	GOBP slim name	extracellular structure organization	88	-0.219877	0.00037311	0.001679	4.47259	4.42247
Intensity highPh1	GOMF name	voltage-gated cation channel activity	75	-0.219642	0.00102534	0.0196156	4.48138	4.48145
Intensity highPh1	Keywords	Transcriptionregulation	1011	-0.219547	8.89645e-31	3.20865e-29	4.52965	4.49058
Intensity highPh1	Keywords	Transcription	1062	-0.212086	4.63527e-30	1.5673e-28	4.54277	4.50181
Intensity highPh1	KEGG name	Neuroactive ligand-receptor interaction	86	-0.211389	0.000718943	0.00320578	4.47316	4.55442
Intensity highPh1	Keywords	Activator	341	-0.210445	3.40787e-11	4.00795e-10	4.51691	4.48039
Intensity highPh1	GOCC slim name	transcription factor complex	180	-0.208953	1.46184e-06	9.74562e-06	4.51764	4.54191
Intensity highPh1	GOBP slim name	DNA replication	98	-0.208404	0.000374231	0.00165813	4.50851	4.39804	1
Intensity highPh1	GOMF name	regulatory region DNA binding	154	-0.204899	1.22173e-05	0.000441483	4.53315	4.48069
Intensity highPh1	GOMF name	regulatory region nucleic acid binding	154	-0.204899	1.22173e-05	0.000436099	4.53315	4.48069
Intensity highPh1	GOMF name	molecular transducer activity	425	-0.201771	1.58515e-12	1.54658e-10	4.5259	4.49842
Intensity highPh1	GOMF name	signal transducer activity	425	-0.201771	1.58515e-12	1.49669e-10	4.5259	4.49842
Intensity highPh1	GOMF name	transcription regulatory region DNA binding	153	-0.201665	1.78011e-05	0.000605859	4.53776	4.48891
Intensity highPh1	Keywords	DNAreplication	78	-0.200156	0.00228066	0.00913951	4.49779	4.40383
Intensity highPh1	Keywords	Zinc	1167	-0.196647	3.25765e-28	9.79105e-27	4.56146	4.55788
Intensity highPh1	GOMF name	DNA binding	966	-0.193197	2.70591e-23	8.80024e-21	4.57522	4.50906
Intensity highPh1	GOMF name	transition metal ion binding	1065	-0.192646	3.7693e-25	1.5761e-22	4.56893	4.52341
Intensity highPh1	Keywords	S-adenosyl-L-methionine	104	-0.190978	0.00078636	0.00363607	4.55534	4.49079
Intensity highPh1	Keywords	Methyltransferase	116	-0.189283	0.000443732	0.00216269	4.56534	4.50785
Intensity highPh1	Keywords	ANKrepeat	138	-0.188792	0.000134795	0.000775788	4.54139	4.59296
Intensity highPh1	GOBP slim name	protein glycosylation	104	-0.187636	0.000970975	0.00367948	4.53991	4.53388
Intensity highPh1	Keywords	Glycoprotein	1665	-0.186041	6.88142e-34	2.86373e-32	4.59055	4.57734
Intensity highPh1	Keywords	Immunity	130	-0.180307	0.000400162	0.00200451	4.57811	4.3829	1
Intensity highPh1	Keywords	Guanine-nucleotidereleasingfactor	114	-0.176631	0.00115518	0.00512255	4.54561	4.61881
Intensity highPh1	Keywords	Signal-anchor	229	-0.173482	6.78541e-06	4.76741e-05	4.57515	4.52335
Intensity highPh1	Keywords	Developmentalprotein	444	-0.169211	1.42913e-09	1.45879e-08	4.56996	4.58032
Intensity highPh1	Keywords	Ionchannel	162	-0.167428	0.000248155	0.00129089	4.5667	4.55507
Intensity highPh1	GOBP slim name	cell activation	184	-0.167252	9.73683e-05	0.000491966	4.58961	4.49425
Intensity highPh1	Keywords	Leucine-richrepeat	143	-0.162783	0.000808292	0.00370581	4.58245	4.58364
Intensity highPh1	Keywords	Chromatinregulator	225	-0.162339	2.97884e-05	0.000198957	4.59391	4.54606
Intensity highPh1	GOBP slim name	immune system process	391	-0.161424	5.59226e-08	4.47381e-07	4.61336	4.49663
Intensity highPh1	GOMF name	chromatin binding	238	-0.158107	2.92029e-05	0.000929096	4.58457	4.597
Intensity highPh1	GOMF name	gated channel activity	160	-0.157831	0.00059685	0.0126593	4.59422	4.56068
Intensity highPh1	Keywords	Wntsignalingpathway	106	-0.156448	0.00549393	0.0199478	4.59409	4.56575
Intensity highPh1	GOBP slim name	anatomical structure formation involved in morphogenesis	373	-0.156312	2.73067e-07	2.06956e-06	4.60019	4.56201
Intensity highPh1	Keywords	Repressor	328	-0.15504	1.65363e-06	1.29654e-05	4.61086	4.54605
Intensity highPh1	Keywords	Glycosyltransferase	124	-0.152104	0.0035305	0.0134507	4.61482	4.48739
Intensity highPh1	Keywords	Secreted	486	-0.151011	1.70172e-08	1.61514e-07	4.61483	4.60147
Intensity highPh1	Keywords	DNAdamage	212	-0.137404	0.000598678	0.0028411	4.61873	4.6063
Intensity highPh1	Keywords	Signal	1247	-0.134984	7.00727e-15	9.97614e-14	4.64855	4.66056
Intensity highPh1	GOCC slim name	extracellular space	261	-0.130765	0.000298955	0.00130793	4.66938	4.60778
Intensity highPh1	GOBP slim name	DNA metabolic process	381	-0.129041	1.80385e-05	0.000103902	4.64839	4.59861
Intensity highPh1	GOBP slim name	cell differentiation	703	-0.125143	2.63377e-08	2.23096e-07	4.66368	4.61185
Intensity highPh1	GOMF name	protein kinase activity	435	-0.124094	1.10738e-05	0.000405164	4.6391	4.65397
Intensity highPh1	GOBP slim name	chromatin modification	272	-0.122804	0.000529962	0.00218041	4.6566	4.62555
Intensity highPh1	Keywords	Disulfidebond	1037	-0.121292	1.15375e-10	1.27384e-09	4.67399	4.65764
Intensity highPh1	Keywords	Alternativesplicing	3474	-0.120153	2.07801e-24	5.11001e-23	4.70781	4.71893
Intensity highPh1	Keywords	DNArepair	183	-0.120109	0.00525253	0.0192001	4.65323	4.60195
Intensity highPh1	Keywords	Immunoglobulindomain	207	-0.11709	0.00384339	0.0145404	4.6615	4.65442
Intensity highPh1	Keywords	Transmembranehelix	2227	-0.115558	2.72599e-17	4.46897e-16	4.69673	4.70287
Intensity highPh1	Keywords	Transmembrane	2241	-0.112308	1.73269e-16	2.67825e-15	4.70193	4.70901
Intensity highPh1	GOCC slim name	extracellular region	261	-0.103927	0.00405294	0.0135098	4.69017	4.66723
Intensity highPh1	GOBP slim name	biological adhesion	410	-0.101362	0.00048428	0.00205107	4.69695	4.65937
Intensity highPh1	Keywords	Repeat	2585	-0.0988536	2.19569e-14	2.89724e-13	4.7225	4.72247
Intensity highPh1	GOBP slim name	cell adhesion	408	-0.0986463	0.000704444	0.00274162	4.70065	4.66594
Intensity highPh1	GOBP slim name	response to DNA damage stimulus	314	-0.097531	0.00316557	0.0102436	4.69805	4.62347
Intensity highPh1	Keywords	Metal-binding	1914	-0.090629	3.96908e-10	4.12936e-09	4.734	4.69069
Intensity highPh1	GOMF name	metal ion binding	2212	-0.0901376	4.69177e-11	2.98539e-09	4.73372	4.70351
Intensity highPh1	GOMF name	cation binding	2220	-0.0900344	4.64715e-11	3.02272e-09	4.73399	4.70439
Intensity highPh1	GOMF name	ion binding	2224	-0.0896523	5.44108e-11	3.38852e-09	4.73456	4.70657
Intensity highPh1	GOMF name	phosphotransferase activity, alcohol group as acceptor	524	-0.0884167	0.000619924	0.0130541	4.69815	4.74895
Intensity highPh1	GOBP slim name	chromosome organization	397	-0.0821245	0.00537655	0.0162995	4.73766	4.7062
Intensity highPh1	Keywords	Ublconjugationpathway	439	-0.0790585	0.00491792	0.0182233	4.73248	4.73604
Intensity highPh1	Keywords	Transferase	1031	-0.0664806	0.000425892	0.00211383	4.75323	4.76321
Intensity highPh1	GOBP slim name	anatomical structure morphogenesis	655	-0.0634369	0.00635721	0.0184937	4.75665	4.67842
Intensity highPh1	GOBP slim name	RNA metabolic process	1494	-0.06109	0.000139995	0.000683367	4.77408	4.74188
Intensity highPh1	GOMF name	transferase activity	1208	-0.0595554	0.000706793	0.0141697	4.76381	4.76916
Intensity highPh1	GOBP slim name	multicellular organismal process	1012	-0.0564929	0.00298589	0.00988432	4.77189	4.71843
Intensity highPh1	Keywords	Coiledcoil	1338	-0.0539397	0.00133931	0.00575052	4.75985	4.82223
Intensity highPh1	GOBP slim name	anatomical structure development	1159	-0.049968	0.00526669	0.0161362	4.78494	4.7666
Intensity highPh1	GOBP slim name	macromolecule modification	1140	-0.0491091	0.00648328	0.0186718	4.78118	4.7792
Intensity highPh1	Keywords	Nucleus	2874	-0.0384638	0.00206202	0.00845114	4.80959	4.79519
Intensity highPh1	GOMF name	binding	5539	0.0394776	0.000289974	0.00679004	4.89195	4.88509
Intensity highPh1	Keywords	ATP-binding	996	0.0577334	0.00258972	0.0101525	4.93861	4.98878
Intensity highPh1	GOBP slim name	organelle organization	1264	0.0598378	0.000518043	0.00216227	4.94935	4.95346
Intensity highPh1	GOMF name	ATP binding	1063	0.0629166	0.000723156	0.0143992	4.94678	4.99347
Intensity highPh1	GOMF name	adenyl nucleotide binding	1086	0.0633625	0.00058743	0.0125504	4.94738	4.99766
Intensity highPh1	GOMF name	adenyl ribonucleotide binding	1081	0.0636389	0.000570555	0.0122795	4.94731	5.00186
Intensity highPh1	GOCC slim name	intracellular non-membrane-bounded organelle	1417	0.064925	7.58642e-05	0.0004085	4.95651	4.96338
Intensity highPh1	GOBP slim name	cellular component organization	2244	0.0654609	1.549e-06	1.01389e-05	4.94422	4.95326
Intensity highPh1	Keywords	Hydrolase	1008	0.0697824	0.000251108	0.0012938	4.95926	4.99901
Intensity highPh1	GOBP slim name	primary metabolic process	4064	0.0709892	3.78118e-10	3.7551e-09	4.93688	4.9372
Intensity highPh1	GOBP slim name	response to chemical stimulus	1169	0.0715097	6.11415e-05	0.000326088	4.96987	4.97917
Intensity highPh1	GOBP slim name	protein metabolic process	1660	0.0775567	4.3586e-07	3.13819e-06	4.97388	4.9702
Intensity highPh1	GOCC slim name	membrane	2863	0.0878286	2.11534e-12	1.97432e-11	4.96308	4.98988
Intensity highPh1	GOBP slim name	carbohydrate metabolic process	377	0.0881829	0.00355309	0.0112449	5.01834	5.02575
Intensity highPh1	GOCC slim name	intracellular membrane-bounded organelle	4010	0.103719	7.27625e-20	1.13186e-18	4.96531	4.99826
Intensity highPh1	GOBP slim name	regulation of transport	548	0.103952	3.94511e-05	0.000214376	5.02591	5.08225
Intensity highPh1	GOCC slim name	endoplasmic reticulum	375	0.106912	0.000422764	0.00174079	5.01836	5.10716
Intensity highPh1	GOMF name	catalytic activity	3569	0.107341	4.50064e-20	8.78225e-18	4.98254	4.99129
Intensity highPh1	GOBP slim name	metabolic process	4475	0.107593	4.00367e-22	1.04823e-20	4.97062	4.97318
Intensity highPh1	GOBP slim name	cellular metabolic process	4110	0.107845	1.46684e-21	3.52042e-20	4.97791	4.97872
Intensity highPh1	GOBP slim name	regulation of organelle organization	346	0.108227	0.000597795	0.00239118	5.03925	5.09284
Intensity highPh1	GOCC slim name	intracellular organelle	4918	0.108384	5.45874e-23	9.5528e-22	4.95904	4.97815
Intensity highPh1	GOCC slim name	organelle	4946	0.110183	9.85951e-24	1.9719e-22	4.96054	4.97971
Intensity highPh1	Keywords	Cytoplasmicvesicle	294	0.11679	0.000620063	0.00291699	5.02987	5.07971
Intensity highPh1	Keywords	Phosphoprotein	4838	0.120744	4.88809e-28	1.39182e-26	4.97608	4.97422
Intensity highPh1	GOMF name	hydrolase activity	1458	0.124969	1.25864e-14	1.84202e-12	5.04473	5.05655
Intensity highPh1	Keywords	Endoplasmicreticulum	602	0.125042	2.34818e-07	2.08257e-06	5.03485	5.13177
Intensity highPh1	GOBP slim name	proteolysis involved in cellular protein catabolic process	218	0.12549	0.00148394	0.00521189	5.06638	5.0939
Intensity highPh1	GOMF name	purine nucleotide binding	1338	0.12558	8.18079e-14	9.57807e-12	5.04156	5.08881
Intensity highPh1	GOMF name	purine ribonucleotide binding	1333	0.126	7.4206e-14	9.44353e-12	5.04186	5.08887
Intensity highPh1	GOMF name	ribonucleotide binding	1333	0.126	7.4206e-14	9.05005e-12	5.04186	5.08887
Intensity highPh1	GOMF name	purine ribonucleoside triphosphate binding	1313	0.127043	6.73668e-14	8.96285e-12	5.04401	5.08887
Intensity highPh1	GOBP slim name	cellular process	6976	0.128636	2.06438e-30	7.43177e-29	4.94065	4.9467
Intensity highPh1	GOCC slim name	cell projection	705	0.13258	3.57717e-09	2.63581e-08	5.07253	5.09306
Intensity highPh1	GOBP slim name	ion transport	229	0.133015	0.000559395	0.0022691	5.11344	5.07166
Intensity highPh1	Keywords	Nucleotide-binding	1297	0.133759	4.25657e-15	6.2238e-14	5.05471	5.10716
Intensity highPh1	GOMF name	cytoskeletal protein binding	220	0.137803	0.000456172	0.0101153	5.06367	5.10575
Intensity highPh1	GOCC slim name	endosome	230	0.141565	0.000233041	0.00105244	5.07156	5.19946
Intensity highPh1	GOBP slim name	membrane organization	369	0.142028	3.36668e-06	2.06299e-05	5.07647	5.13022
Intensity highPh1	GOBP slim name	cellular component assembly	832	0.143622	5.04214e-12	5.37829e-11	5.08886	5.06715
Intensity highPh1	GOBP slim name	cellular membrane organization	361	0.144055	3.10521e-06	1.94413e-05	5.07672	5.13104
Intensity highPh1	GOMF name	ATPase activity, coupled	177	0.144917	0.000923511	0.0179014	5.14169	5.04958
Intensity highPh1	Keywords	Synapse	275	0.146916	3.07667e-05	0.000202985	5.07015	5.17039
Intensity highPh1	GOBP slim name	lipid metabolic process	499	0.147371	2.4941e-08	2.17667e-07	5.08221	5.13273
Intensity highPh1	GOBP slim name	cellular lipid metabolic process	387	0.150706	4.51927e-07	3.17451e-06	5.08927	5.11646
Intensity highPh1	GOBP slim name	membrane invagination	185	0.151479	0.000401706	0.0017529	5.09494	5.1444
Intensity highPh1	Keywords	Lipid-binding	128	0.153367	0.00280735	0.0109265	5.11556	5.13081
Intensity highPh1	GOBP slim name	endocytosis	175	0.154441	0.000446646	0.00191991	5.09817	5.15041
Intensity highPh1	Keywords	Actin-binding	203	0.158766	0.000103468	0.000601894	5.12029	5.11646
Intensity highPh1	GOCC slim name	site of polarized growth	97	0.161584	0.00606276	0.0197392	5.1578	5.13411
Intensity highPh1	Keywords	Endosome	287	0.163146	2.29622e-06	1.77465e-05	5.08321	5.2252
Intensity highPh1	GOBP slim name	sulfur compound metabolic process	99	0.163673	0.00498315	0.0154317	5.11157	5.24041
Intensity highPh1	Keywords	3D-structure	956	0.165438	2.36529e-17	4.12781e-16	5.11362	5.14751
Intensity highPh1	Keywords	Cytoplasm	3089	0.1664	2.30347e-42	1.55772e-40	5.05912	5.09306
Intensity highPh1	GOBP slim name	protein complex assembly	398	0.167247	1.38182e-08	1.24364e-07	5.13161	5.14997
Intensity highPh1	GOCC slim name	protein complex	2184	0.167871	3.2537e-34	9.11035e-33	5.09403	5.08814
Intensity highPh1	GOBP slim name	endosome transport	94	0.168649	0.00480069	0.0150282	5.11623	5.25644
Intensity highPh1	Keywords	FAD	91	0.172186	0.00460678	0.0173074	5.12996	5.16623
Intensity highPh1	GOMF name	nucleotide binding	1663	0.173054	1.60346e-29	9.38667e-27	5.10485	5.15615
Intensity highPh1	KEGG name	Wnt signaling pathway	87	0.173506	0.00523695	0.0182622	5.15526	5.15575
Intensity highPh1	GOMF name	magnesium ion binding	133	0.174395	0.000534779	0.0116813	5.15385	5.22562
Intensity highPh1	GOMF name	nucleoside-triphosphatase activity	508	0.175036	2.44513e-11	1.74558e-09	5.16846	5.21851
Intensity highPh1	GOBP slim name	response to oxidative stress	152	0.175427	0.000198812	0.000938653	5.18199	5.14582
Intensity highPh1	Keywords	Flavoprotein	86	0.176195	0.00481529	0.017966	5.14341	5.15987
Intensity highPh1	GOMF name	pyrophosphatase activity	545	0.176446	3.42271e-12	2.86236e-10	5.16526	5.21512
Intensity highPh1	GOBP slim name	nuclear transport	111	0.177521	0.00126734	0.00467941	5.16104	5.22425
Intensity highPh1	GOBP slim name	nucleocytoplasmic transport	111	0.177521	0.00126734	0.00462017	5.16104	5.22425
Intensity highPh1	GOMF name	hydrolase activity, acting on acid anhydrides, in phosphorus-containing anhydrides	548	0.179049	1.43886e-12	1.45226e-10	5.16926	5.21529
Intensity highPh1	KEGG name	Fc gamma R-mediated phagocytosis	82	0.179968	0.00491961	0.0173784	5.19306	5.23699
Intensity highPh1	GOMF name	hydrolase activity, acting on acid anhydrides	550	0.180305	9.18047e-13	9.59687e-11	5.17172	5.21529
Intensity highPh1	Keywords	Palmitate	158	0.180684	9.38938e-05	0.000564406	5.14492	5.17761
Intensity highPh1	KEGG name	Regulation of actin cytoskeleton	148	0.181615	0.000143871	0.00079863	5.16251	5.24875
Intensity highPh1	KEGG name	Endocytosis	167	0.182351	5.10117e-05	0.000322678	5.15045	5.25012
Intensity highPh1	GOBP slim name	response to drug	175	0.18238	3.38306e-05	0.000191044	5.18177	5.24041
Intensity highPh1	GOBP slim name	catabolic process	829	0.1897	8.67992e-20	1.78558e-18	5.16871	5.19478
Intensity highPh1	GOCC slim name	neuron projection	392	0.193205	7.57951e-11	5.89517e-10	5.17447	5.20295	1
Intensity highPh1	GOBP slim name	establishment of localization	1588	0.193678	3.06529e-35	2.20701e-33	5.12988	5.21272
Intensity highPh1	KEGG name	Chemokine signaling pathway	108	0.195221	0.000470689	0.00220737	5.17764	5.23707
Intensity highPh1	GOCC slim name	vesicle	533	0.196287	1.85461e-14	1.85461e-13	5.19397	5.22956
Intensity highPh1	GOCC slim name	neuronal cell body	182	0.198047	4.43538e-06	2.6998e-05	5.22166	5.32437
Intensity highPh1	GOCC slim name	cytoplasmic membrane-bounded vesicle	417	0.200619	3.34005e-12	2.92254e-11	5.19661	5.32933
Intensity highPh1	GOBP slim name	RNA processing	452	0.202288	2.93387e-13	3.52064e-12	5.18723	5.16094
Intensity highPh1	GOCC slim name	synapse	190	0.202442	1.65118e-06	1.05075e-05	5.18249	5.32193	1
Intensity highPh1	GOBP slim name	transport	1545	0.202878	1.15451e-37	1.66249e-35	5.14705	5.21968
Intensity highPh1	KEGG name	Neurotrophin signaling pathway	100	0.20344	0.000451802	0.00215597	5.25376	5.22629	1
Intensity highPh1	GOBP slim name	alcohol metabolic process	295	0.203553	2.29778e-09	2.20587e-08	5.20737	5.21799
Intensity highPh1	GOCC slim name	microbody	95	0.208335	0.000461691	0.00184677	5.17909	5.20399
Intensity highPh1	GOCC slim name	cell part	9041	0.209854	9.4699e-53	4.41929e-51	4.92613	4.93261
Intensity highPh1	Keywords	Lipidmetabolism	253	0.212635	6.97507e-09	6.98799e-08	5.1653	5.25341
Intensity highPh1	GOMF name	carboxylic acid binding	93	0.212975	0.000396385	0.00885664	5.23677	5.20187
Intensity highPh1	GOBP slim name	vesicle organization	65	0.215064	0.00275009	0.00931795	5.18239	5.39061
Intensity highPh1	GOBP slim name	macromolecular complex assembly	532	0.215641	4.1656e-17	6.31418e-16	5.21627	5.23056
Intensity highPh1	Keywords	Transport	1234	0.220226	1.23914e-36	6.09431e-35	5.18782	5.24517
Intensity highPh1	Keywords	Exocytosis	57	0.224176	0.0034566	0.0132625	5.19338	5.44223
Intensity highPh1	GOMF name	lyase activity	118	0.224251	2.70637e-05	0.0008705	5.25429	5.24273
Intensity highPh1	GOBP slim name	neurotransmitter transport	50	0.225476	0.00586494	0.0174134	5.29232	5.42028	1
Intensity highPh1	GOCC slim name	cell body	218	0.225724	1.09048e-08	7.63334e-08	5.27544	5.37706
Intensity highPh1	GOBP slim name	vesicle-mediated transport	510	0.227038	4.08345e-18	6.91784e-17	5.1999	5.31904
Intensity highPh1	GOCC slim name	cytosol	827	0.227414	1.12426e-27	2.62327e-26	5.22591	5.26206
Intensity highPh1	Keywords	Oxidoreductase	376	0.231669	2.0227e-14	2.7357e-13	5.24056	5.29712
Intensity highPh1	Keywords	Lyase	103	0.232718	4.66441e-05	0.000296876	5.26711	5.26393
Intensity highPh1	KEGG name	Amyotrophic lateral sclerosis (ALS)	47	0.23321	0.00572208	0.0194551	5.30065	5.27703
Intensity highPh1	GOBP slim name	regulation of translation	169	0.234479	1.60917e-07	1.25254e-06	5.22938	5.28693
Intensity highPh1	Keywords	Lipoprotein	440	0.236929	3.24166e-17	5.15806e-16	5.24629	5.29009
Intensity highPh1	KEGG name	Bacterial invasion of epithelial cells	70	0.238391	0.000573838	0.00264549	5.26937	5.39963
Intensity highPh1	GOBP slim name	exocytosis	91	0.24187	6.89284e-05	0.000360934	5.23854	5.427
Intensity highPh1	GOBP slim name	cellular component disassembly	43	0.242426	0.00599538	0.0176191	5.27577	5.30759
Intensity highPh1	GOCC slim name	macromolecular complex	2668	0.242833	2.94029e-80	4.11641e-78	5.18136	5.19591
Intensity highPh1	GOBP slim name	cytoskeleton-dependent intracellular transport	64	0.24301	0.000786536	0.0030203	5.28484	5.35596
Intensity highPh1	GOBP slim name	heterocycle metabolic process	356	0.243147	5.3277e-15	7.67189e-14	5.27802	5.32044
Intensity highPh1	GOMF name	hydrolase activity, acting on acid anhydrides, catalyzing transmembrane movement of substances	61	0.244107	0.00099091	0.0190815	5.35478	5.51353
Intensity highPh1	GOBP slim name	mitochondrion organization	125	0.244793	2.43199e-06	1.55647e-05	5.27395	5.28693
Intensity highPh1	Keywords	Stressresponse	52	0.245833	0.00218975	0.00884071	5.30587	5.29956
Intensity highPh1	Keywords	Myristate	114	0.246888	5.56314e-06	3.96008e-05	5.26716	5.20355
Intensity highPh1	KEGG name	Long-term depression	61	0.249368	0.000768003	0.00331582	5.26509	5.38444
Intensity highPh1	GOBP slim name	cellular aromatic compound metabolic process	101	0.249608	1.5243e-05	8.95917e-05	5.27615	5.50221
Intensity highPh1	KEGG name	Tight junction	99	0.249651	1.84199e-05	0.000128467	5.28086	5.44174
Intensity highPh1	GOBP slim name	amine metabolic process	326	0.25084	1.07917e-14	1.41273e-13	5.2558	5.33803
Intensity highPh1	GOBP slim name	nucleotide metabolic process	257	0.254355	2.92809e-12	3.24342e-11	5.30717	5.36095
Intensity highPh1	KEGG name	Peroxisome	71	0.257019	0.000184724	0.000985197	5.27925	5.1749
Intensity highPh1	Keywords	Carbohydratemetabolism	60	0.257606	0.000567363	0.00274057	5.27445	5.36976
Intensity highPh1	GOMF name	P-P-bond-hydrolysis-driven transmembrane transporter activity	66	0.258604	0.00028561	0.00690892	5.35713	5.50365
Intensity highPh1	GOMF name	primary active transmembrane transporter activity	66	0.258604	0.00028561	0.00685229	5.35713	5.50365
Intensity highPh1	GOBP slim name	cellular macromolecular complex assembly	264	0.25878	6.1839e-13	7.12386e-12	5.31457	5.28399
Intensity highPh1	GOBP slim name	small molecule metabolic process	1064	0.260008	2.16346e-44	6.23077e-42	5.2594	5.33626
Intensity highPh1	GOBP slim name	protein targeting	175	0.260081	3.37207e-09	3.13276e-08	5.29806	5.3205
Intensity highPh1	GOBP slim name	nucleobase-containing small molecule metabolic process	284	0.260664	5.84675e-14	7.32115e-13	5.31654	5.36789
Intensity highPh1	GOBP slim name	protein transport	697	0.261933	4.13513e-31	1.70131e-29	5.25115	5.34904
Intensity highPh1	GOCC slim name	extracellular organelle	50	0.263435	0.00128602	0.00486601	5.38415	5.28921
Intensity highPh1	GOMF name	inorganic cation transmembrane transporter activity	128	0.264651	2.51975e-07	1.29391e-05	5.416	5.47965
Intensity highPh1	GOMF name	RNA binding	675	0.267251	2.06256e-31	1.50927e-28	5.27922	5.29594
Intensity highPh1	KEGG name	Oocyte meiosis	78	0.267563	4.53234e-05	0.000293523	5.3715	5.28183
Intensity highPh1	GOCC slim name	midbody	65	0.267648	0.000194145	0.000906008	5.31977	5.39432
Intensity highPh1	GOBP slim name	mRNA metabolic process	331	0.272736	2.52774e-17	4.04439e-16	5.28957	5.29104
Intensity highPh1	GOBP slim name	nucleobase-containing compound transport	94	0.276252	3.84818e-06	2.30891e-05	5.3041	5.27116
Intensity highPh1	KEGG name	Gap junction	73	0.277266	4.32046e-05	0.000286625	5.36482	5.44706
Intensity highPh1	Keywords	Lipidbiosynthesis	114	0.27812	3.10479e-07	2.70918e-06	5.27121	5.35334
Intensity highPh1	GOBP slim name	organelle fusion	38	0.279461	0.00289521	0.00969558	5.26768	5.43358
Intensity highPh1	Keywords	RNA-binding	482	0.281094	1.36402e-25	3.68967e-24	5.31474	5.34989
Intensity highPh1	GOCC slim name	AP-type membrane coat adaptor complex	35	0.283738	0.00369853	0.0126291	5.3062	5.7113
Intensity highPh1	KEGG name	Amino sugar and nucleotide sugar metabolism	40	0.28465	0.00185518	0.00742071	5.27972	5.42423
Intensity highPh1	GOCC slim name	protein serine/threonine phosphatase complex	35	0.285309	0.00351313	0.012296	5.31311	5.50288
Intensity highPh1	GOBP slim name	Golgi organization	36	0.286148	0.00298929	0.00978313	5.28726	5.39683
Intensity highPh1	GOBP slim name	nucleoside metabolic process	58	0.288663	0.000146034	0.000700964	5.32802	5.16902
Intensity highPh1	KEGG name	Pancreatic secretion	53	0.289833	0.000266496	0.00136768	5.39208	5.36051
Intensity highPh1	GOMF name	exopeptidase activity	58	0.293282	0.000114088	0.00298157	5.33937	5.21493
Intensity highPh1	Keywords	Completeproteome	10493	0.2946	2.22053e-41	1.33479e-39	4.88956	4.89031
Intensity highPh1	Keywords	Referenceproteome	10493	0.2946	2.22053e-41	1.20131e-39	4.88956	4.89031
Intensity highPh1	GOMF name	carbon-oxygen lyase activity	44	0.29567	0.000698467	0.0141973	5.41681	5.60366
Intensity highPh1	GOMF name	oxidoreductase activity	475	0.296173	7.33692e-28	3.5792e-25	5.35132	5.41203
Intensity highPh1	GOCC slim name	mitochondrion	939	0.297117	1.72461e-51	6.03612e-50	5.30483	5.38978
Intensity highPh1	KEGG name	Gastric acid secretion	47	0.303056	0.000329538	0.00162972	5.42974	5.63787
Intensity highPh1	KEGG name	Shigellosis	55	0.304286	9.66413e-05	0.000571444	5.38419	5.62141
Intensity highPh1	GOCC slim name	filopodium	45	0.304586	0.000412858	0.00175152	5.3427	5.63732
Intensity highPh1	KEGG name	Glycerolipid metabolism	32	0.305424	0.00280688	0.0104585	5.33889	5.56422
Intensity highPh1	GOMF name	drug binding	43	0.305647	0.000530867	0.0116831	5.40891	5.51806
Intensity highPh1	GOBP slim name	Golgi vesicle transport	92	0.307015	3.78666e-07	2.7963e-06	5.33955	5.38687
Intensity highPh1	Keywords	Mitochondrionoutermembrane	86	0.308837	7.75547e-07	6.45494e-06	5.36594	5.42799
Intensity highPh1	GOBP slim name	glycerol ether metabolic process	52	0.309947	0.000112414	0.000558193	5.38295	5.50234
Intensity highPh1	GOMF name	protein transporter activity	66	0.314662	1.01259e-05	0.000375169	5.33637	5.5048
Intensity highPh1	GOBP slim name	mRNA processing	272	0.315658	5.25095e-19	9.45171e-18	5.3579	5.37487
Intensity highPh1	KEGG name	Renal cell carcinoma	49	0.318716	0.000115433	0.000654122	5.39076	5.50302
Intensity highPh1	Keywords	Fattyacidmetabolism	89	0.322047	1.5955e-07	1.48822e-06	5.35285	5.51474
Intensity highPh1	Keywords	Proteintransport	468	0.324336	1.23224e-32	4.76173e-31	5.33982	5.43819
Intensity highPh1	Keywords	NAD	126	0.324817	3.39908e-10	3.60569e-09	5.42967	5.69587
Intensity highPh1	KEGG name	Long-term potentiation	62	0.327449	8.45691e-06	6.76553e-05	5.42421	5.72221	1
Intensity highPh1	GOBP slim name	cofactor metabolic process	190	0.327648	8.78172e-15	1.20435e-13	5.4139	5.5304
Intensity highPh1	Keywords	mRNAtransport	64	0.333292	4.12739e-06	3.01746e-05	5.37294	5.34989
Intensity highPh1	GOMF name	cofactor binding	197	0.336644	4.99606e-16	8.12416e-14	5.42294	5.47359
Intensity highPh1	GOMF name	guanyl nucleotide binding	281	0.337038	4.36443e-22	1.27747e-19	5.431	5.54819
Intensity highPh1	GOMF name	guanyl ribonucleotide binding	281	0.337038	4.36443e-22	1.16134e-19	5.431	5.54819
Intensity highPh1	Keywords	mRNAprocessing	259	0.337926	1.278e-20	2.56073e-19	5.39053	5.43737
Intensity highPh1	GOMF name	coenzyme binding	143	0.338079	3.46595e-12	2.81801e-10	5.4292	5.55425
Intensity highPh1	GOBP slim name	cellular ketone metabolic process	451	0.339136	2.39748e-34	1.38095e-32	5.39754	5.48886
Intensity highPh1	KEGG name	Prion diseases	23	0.341589	0.00459083	0.0164304	5.44924	5.94741
Intensity highPh1	Keywords	Pyridoxalphosphate	44	0.342314	8.67275e-05	0.000533177	5.41667	5.33002
Intensity highPh1	GOBP slim name	organic acid metabolic process	440	0.342445	3.2994e-34	1.58371e-32	5.40284	5.50562
Intensity highPh1	Keywords	NADP	120	0.343826	8.67366e-11	9.77593e-10	5.39275	5.54846
Intensity highPh1	Keywords	Glycolysis	31	0.346677	0.00084241	0.00382978	5.71242	6.37424
Intensity highPh1	KEGG name	Fructose and mannose metabolism	31	0.348579	0.000788532	0.00335126	5.46863	5.68067
Intensity highPh1	KEGG name	Phagosome	87	0.351433	1.55573e-08	2.35088e-07	5.5261	5.85316
Intensity highPh1	GOMF name	ribonucleoprotein binding	54	0.351822	7.93259e-06	0.000301541	5.43581	5.54062
Intensity highPh1	Pfam	RRM_1	137	0.353553	1.05228e-12	4.03548e-09	5.44029	5.55142
Intensity highPh1	Keywords	GTP-binding	252	0.354146	6.13766e-22	1.32819e-20	5.45962	5.57951
Intensity highPh1	KEGG name	Epithelial cell signaling in Helicobacter pylori infection	49	0.355973	1.65982e-05	0.000118808	5.47542	5.52989
Intensity highPh1	GOMF name	GTP binding	272	0.357569	6.15332e-24	2.25135e-21	5.465	5.57891
Intensity highPh1	Keywords	Translocation	63	0.358518	8.88911e-07	7.17763e-06	5.40458	5.4389
Intensity highPh1	Keywords	S-nitrosylation	32	0.359654	0.000433672	0.00213288	5.52133	5.69947
Intensity highPh1	GOMF name	pyridoxal phosphate binding	39	0.361376	9.54347e-05	0.00258646	5.46527	5.4068
Intensity highPh1	GOMF name	vitamin B6 binding	39	0.361376	9.54347e-05	0.00256273	5.46527	5.4068
Intensity highPh1	KEGG name	RNA transport	121	0.362696	6.30034e-12	1.42808e-10	5.42802	5.50926
Intensity highPh1	GOBP slim name	ribonucleoprotein complex assembly	75	0.36845	3.62854e-08	2.98577e-07	5.45987	5.53723
Intensity highPh1	GOMF name	oxidoreductase activity, acting on the CH-CH group of donors	43	0.370861	2.62327e-05	0.000853147	5.4457	5.64788
Intensity highPh1	Keywords	Synaptosome	53	0.372547	2.78138e-06	2.08989e-05	5.44754	5.54792	1
Intensity highPh1	GOMF name	oxidoreductase activity, acting on the aldehyde or oxo group of donors	33	0.374152	0.000201498	0.00508435	5.51556	5.80137
Intensity highPh1	KEGG name	Aldosterone-regulated sodium reabsorption	25	0.374167	0.0012095	0.00491022	5.55355	5.48665
Intensity highPh1	GOBP slim name	RNA splicing	210	0.37442	1.28754e-20	2.8524e-19	5.45969	5.48647
Intensity highPh1	GOBP slim name	protein polymerization	36	0.376269	9.46684e-05	0.000486866	5.61444	5.66014
Intensity highPh1	Keywords	mRNAsplicing	214	0.379506	1.67593e-21	3.48721e-20	5.46707	5.48959
Intensity highPh1	GOMF name	isomerase activity	107	0.379783	1.27365e-11	9.81042e-10	5.5014	5.61597
Intensity highPh1	KEGG name	mRNA surveillance pathway	62	0.379836	2.39496e-07	2.96104e-06	5.44662	5.51227
Intensity highPh1	KEGG name	Cardiac muscle contraction	52	0.385038	1.60438e-06	1.55854e-05	5.64769	5.73502
Intensity highPh1	GOBP slim name	cellular amino acid metabolic process	224	0.388035	2.33101e-23	6.71331e-22	5.47377	5.6421
Intensity highPh1	Pfam	adh_short	34	0.388201	9.0582e-05	0.0133608	5.49314	5.6456
Intensity highPh1	KEGG name	Protein processing in endoplasmic reticulum	136	0.393385	2.8474e-15	9.68116e-14	5.48467	5.56646
Intensity highPh1	Keywords	Mitochondrion	849	0.393432	3.04601e-81	5.49296e-79	5.46491	5.5256
Intensity highPh1	Keywords	Coatedpit	38	0.39492	2.56195e-05	0.000173252	5.4994	5.76004
Intensity highPh1	Keywords	Prenylation	130	0.3958	7.80254e-15	1.08235e-13	5.54486	5.7852
Intensity highPh1	GOBP slim name	pigment metabolic process	29	0.397335	0.000214632	0.000997001	5.52296	5.73942
Intensity highPh1	Keywords	Methylation	263	0.399109	1.60069e-28	5.09396e-27	5.58614	5.76626
Intensity highPh1	GOBP slim name	peptide metabolic process	53	0.399117	5.15172e-07	3.53261e-06	5.51476	5.67237
Intensity highPh1	Pfam	Ras	100	0.399684	5.51839e-12	5.29075e-09	5.5316	5.7245
Intensity highPh1	KEGG name	Aminoacyl-tRNA biosynthesis	42	0.400522	7.21506e-06	5.94696e-05	5.48702	5.48743
Intensity highPh1	Keywords	Glycogenmetabolism	20	0.401417	0.00189343	0.00787959	5.5092	5.48716
Intensity highPh1	GOMF name	GTPase activity	159	0.401742	2.99847e-18	5.16266e-16	5.57587	5.69476
Intensity highPh1	GOMF name	peptidyl-prolyl cis-trans isomerase activity	31	0.40319	0.00010331	0.00272422	5.5458	5.54271
Intensity highPh1	GOMF name	mRNA binding	75	0.403813	1.57312e-09	9.20903e-08	5.55282	5.73403
Intensity highPh1	GOMF name	hydro-lyase activity	35	0.407479	3.0631e-05	0.000964052	5.61009	5.72733
Intensity highPh1	GOCC slim name	nucleosome	30	0.407684	0.000112329	0.000561646	5.79139	6.27234
Intensity highPh1	Keywords	Nucleotidemetabolism	20	0.408806	0.00155811	0.00663732	5.51521	5.55311
Intensity highPh1	GOMF name	monovalent inorganic cation transmembrane transporter activity	95	0.409793	5.6382e-12	4.46027e-10	5.69361	5.92055
Intensity highPh1	GOMF name	cis-trans isomerase activity	32	0.414679	4.96993e-05	0.00148439	5.56178	5.57369
Intensity highPh1	GOBP slim name	energy reserve metabolic process	33	0.415036	3.73481e-05	0.000206851	5.5116	5.62016
Intensity highPh1	Keywords	Spliceosome	125	0.418376	7.86515e-16	1.18196e-14	5.55473	5.61204
Intensity highPh1	Keywords	Isomerase	91	0.421354	4.10928e-12	5.05255e-11	5.57486	5.68308
Intensity highPh1	Keywords	Transitpeptide	437	0.423152	5.43898e-51	5.88498e-49	5.52914	5.54827
Intensity highPh1	GOMF name	ATPase activity, coupled to transmembrane movement of ions	41	0.423524	2.75445e-06	0.000115176	5.70778	6.26798
Intensity highPh1	Keywords	Rotamase	30	0.426176	5.4028e-05	0.000339874	5.58147	5.57369
Intensity highPh1	GOCC slim name	spliceosomal complex	146	0.426736	7.16322e-19	9.11683e-18	5.56492	5.67832
Intensity highPh1	GOMF name	rRNA binding	28	0.4268	9.35881e-05	0.00256011	5.66937	5.62971
Intensity highPh1	Keywords	Chaperone	160	0.426833	1.62868e-20	3.14684e-19	5.57656	5.6029
Intensity highPh1	GOMF name	structural molecule activity	291	0.426877	1.43648e-35	2.10229e-32	5.62827	5.65638
Intensity highPh1	Keywords	ER-Golgitransport	81	0.427142	3.26356e-11	3.92352e-10	5.53682	5.62148
Intensity highPh1	GOBP slim name	tRNA aminoacylation for protein translation	42	0.428963	1.54076e-06	1.03195e-05	5.52769	5.70568
Intensity highPh1	GOMF name	electron carrier activity	52	0.429007	9.00934e-08	4.79461e-06	5.60989	5.98369
Intensity highPh1	KEGG name	Arginine and proline metabolism	44	0.433499	6.67649e-07	7.26403e-06	5.6134	5.79852
Intensity highPh1	GOMF name	aminoacyl-tRNA ligase activity	43	0.437353	7.13513e-07	3.31501e-05	5.54111	5.73846
Intensity highPh1	GOMF name	ligase activity, forming aminoacyl-tRNA and related compounds	43	0.437353	7.13513e-07	3.26321e-05	5.54111	5.73846
Intensity highPh1	GOMF name	ligase activity, forming carbon-oxygen bonds	43	0.437353	7.13513e-07	3.21301e-05	5.54111	5.73846
Intensity highPh1	GOMF name	monocarboxylic acid binding	29	0.437855	4.53103e-05	0.00136725	5.63437	5.86979
Intensity highPh1	GOBP slim name	cellular metabolic compound salvage	18	0.43788	0.00130432	0.00463759	5.54491	5.58066
Intensity highPh1	GOMF name	oxidoreductase activity, acting on CH-OH group of donors	85	0.439088	2.85271e-12	2.45585e-10	5.61995	5.81574
Intensity highPh1	Keywords	Amino-acidbiosynthesis	24	0.443667	0.000169609	0.000945962	5.55419	5.77974
Intensity highPh1	GOBP slim name	protein complex biogenesis	16	0.443759	0.0021254	0.00737488	5.56835	5.51029
Intensity highPh1	KEGG name	beta-Alanine metabolism	22	0.447916	0.000277801	0.0013993	5.61104	6.02137
Intensity highPh1	Keywords	rRNA-binding	16	0.449082	0.00187734	0.0078732	5.76992	6.07229
Intensity highPh1	Keywords	Nitration	45	0.45058	1.74584e-07	1.60084e-06	5.70305	5.8107
Intensity highPh1	GOCC slim name	ribonucleoprotein complex	512	0.451522	5.84709e-67	4.09296e-65	5.59378	5.66018
Intensity highPh1	Pfam	Thioredoxin	25	0.457733	7.51067e-05	0.0130925	5.64173	5.85039
Intensity highPh1	GOMF name	ribosome binding	25	0.458497	7.30574e-05	0.00203656	5.61615	5.73423
Intensity highPh1	Keywords	Actincapping	15	0.460941	0.00200233	0.00826914	5.66489	5.63577
Intensity highPh1	GOCC slim name	proteasome complex	24	0.46164	9.12382e-05	0.000473087	5.59391	5.66477
Intensity highPh1	Keywords	Nucleosomecore	17	0.462249	0.000972112	0.00434638	5.97937	6.44994
Intensity highPh1	KEGG name	Endocrine and other factor-regulated calcium reabsorption	36	0.467254	1.2481e-06	1.25734e-05	5.74304	6.24003
Intensity highPh1	GOMF name	oxidoreductase activity, acting on the CH-OH group of donors, NAD or NADP as acceptor	78	0.470177	7.66552e-13	8.30999e-11	5.67846	5.88783
Intensity highPh1	GOBP slim name	translational elongation	13	0.470589	0.00331405	0.0106049	5.84138	6.50413
Intensity highPh1	GOMF name	oxidoreductase activity, acting on a sulfur group of donors	44	0.475876	4.85759e-08	2.63299e-06	5.64908	5.87015
Intensity highPh1	Keywords	2Fe-2S	15	0.479543	0.00130636	0.00565391	5.68618	5.7752
Intensity highPh1	GOMF name	antioxidant activity	41	0.482293	9.35215e-08	4.88817e-06	5.72549	5.8164
Intensity highPh1	Keywords	Aminotransferase	15	0.482536	0.00121794	0.00531375	5.72513	5.75229
Intensity highPh1	GOMF name	intramolecular oxidoreductase activity	30	0.483015	4.74038e-06	0.000195424	5.72774	5.86009
Intensity highPh1	Pfam	Arf	21	0.483351	0.000126733	0.0167593	5.66807	5.89877
Intensity highPh1	GOMF name	transferase activity, transferring nitrogenous groups	18	0.485317	0.000366196	0.00830896	5.77426	5.73953
Intensity highPh1	Keywords	Proteinbiosynthesis	114	0.48686	3.32272e-19	5.99197e-18	5.64001	5.80492	1
Intensity highPh1	GOBP slim name	generation of precursor metabolites and energy	187	0.487321	2.47722e-30	7.9271e-29	5.7418	5.91948
Intensity highPh1	GOBP slim name	protein folding	116	0.48997	9.6722e-20	1.85706e-18	5.71895	5.81043
Intensity highPh1	KEGG name	Carbon fixation in photosynthetic organisms	19	0.490195	0.000217652	0.00113849	5.93236	5.84821
Intensity highPh1	Keywords	Acetylation	2032	0.491489	2.68646e-264	1.45338e-261	5.55586	5.63797
Intensity highPh1	Keywords	Sterolbiosynthesis	21	0.492553	9.39566e-05	0.000558577	5.61166	5.46994
Intensity highPh1	GOBP slim name	translational initiation	16	0.495178	0.000607828	0.00239801	5.59756	5.77055
Intensity highPh1	Keywords	Aminoacyl-tRNAsynthetase	37	0.496298	1.78943e-07	1.61347e-06	5.63254	5.74702
Intensity highPh1	KEGG name	Alzheimer's disease	138	0.496614	9.97074e-24	4.52007e-22	5.81315	6.21055
Intensity highPh1	KEGG name	Protein export	20	0.499113	0.000112232	0.000649513	5.60781	5.74199
Intensity highPh1	Keywords	Directproteinsequencing	1213	0.49967	2.91722e-178	7.89107e-176	5.70102	6.01159
Intensity highPh1	GOCC slim name	septin complex	12	0.501262	0.00264856	0.00950766	5.73588	6.09289
Intensity highPh1	KEGG name	African trypanosomiasis	15	0.504594	0.000718269	0.00325615	5.81562	5.98
Intensity highPh1	GOMF name	oxidoreductase activity, acting on the CH-NH group of donors, NAD or NADP as acceptor	15	0.505414	0.000704035	0.0142118	5.67165	5.84031
Intensity highPh1	KEGG name	Glutathione metabolism	38	0.508814	5.85359e-08	8.37988e-07	5.69462	5.96904
Intensity highPh1	KEGG name	Glycolysis / Gluconeogenesis	47	0.509439	1.57667e-09	2.68033e-08	5.88887	6.06674
Intensity highPh1	GOMF name	SNARE binding	23	0.510053	2.31323e-05	0.000778257	5.80636	5.95918
Intensity highPh1	KEGG name	Alanine, aspartate and glutamate metabolism	26	0.510577	6.67242e-06	5.67156e-05	5.75468	5.80428
Intensity highPh1	KEGG name	Proximal tubule bicarbonate reclamation	16	0.515124	0.000362218	0.00175935	5.8985	6.25193
Intensity highPh1	Keywords	Mitochondrioninnermembrane	201	0.515345	4.47438e-36	2.0172e-34	5.77654	5.9158
Intensity highPh1	GOMF name	NADP binding	29	0.517709	1.41827e-06	6.01636e-05	5.72904	5.83595
Intensity highPh1	KEGG name	SNARE interactions in vesicular transport	32	0.518843	3.85198e-07	4.36558e-06	5.71394	5.5388
Intensity highPh1	GOMF name	translation factor activity, nucleic acid binding	66	0.5199	3.01314e-13	3.3921e-11	5.71617	5.92907
Intensity highPh1	KEGG name	Vasopressin-regulated water reabsorption	34	0.523533	1.29762e-07	1.76476e-06	5.78431	5.97018
Intensity highPh1	KEGG name	Pathogenic Escherichia coli infection	43	0.525924	2.49715e-09	3.99543e-08	5.87985	5.89397
Intensity highPh1	GOMF name	hydrogen ion transmembrane transporter activity	59	0.529935	2.04346e-12	1.86913e-10	5.94823	6.43153
Intensity highPh1	Keywords	One-carbonmetabolism	13	0.531295	0.00091359	0.00411877	5.71478	5.73583
Intensity highPh1	GOMF name	oxidoreductase activity, acting on peroxide as acceptor	22	0.531354	1.6155e-05	0.000562925	5.87152	6.14172
Intensity highPh1	GOMF name	peroxidase activity	22	0.531354	1.6155e-05	0.000556302	5.87152	6.14172
Intensity highPh1	Keywords	Glucosemetabolism	17	0.532221	0.000146001	0.000831437	5.75772	5.7184
Intensity highPh1	GOMF name	fatty acid binding	23	0.532619	9.89098e-06	0.000371165	5.79425	5.90842
Intensity highPh1	Keywords	Cholesterolbiosynthesis	18	0.533258	9.02853e-05	0.000548813	5.68412	5.71393
Intensity highPh1	GOMF name	cytochrome-c oxidase activity	19	0.534003	5.62415e-05	0.00162989	5.93041	5.92055
Intensity highPh1	GOMF name	heme-copper terminal oxidase activity	19	0.534003	5.62415e-05	0.00161391	5.93041	5.92055
Intensity highPh1	GOMF name	oxidoreductase activity, acting on a heme group of donors, oxygen as acceptor	19	0.534003	5.62415e-05	0.00159824	5.93041	5.92055
Intensity highPh1	GOCC slim name	ribosome	86	0.536391	9.29849e-18	1.08482e-16	5.75801	5.64948
Intensity highPh1	KEGG name	Pentose phosphate pathway	22	0.538299	1.24997e-05	9.44424e-05	5.89357	6.29634
Intensity highPh1	KEGG name	Huntington's disease	147	0.538926	2.5158e-29	1.71074e-27	5.87335	6.23282
Intensity highPh1	Keywords	Steroidbiosynthesis	29	0.540931	4.68624e-07	4.02422e-06	5.68714	5.65688
Intensity highPh1	Pfam	GTP_EFTU_D2	17	0.543301	0.000105822	0.0150306	5.80272	5.57997
Intensity highPh1	GOMF name	oxidoreductase activity, acting on a heme group of donors	20	0.543859	2.56755e-05	0.000844407	5.93239	5.94524
Intensity highPh1	KEGG name	Cysteine and methionine metabolism	25	0.544902	2.43459e-06	2.20736e-05	5.82584	5.976
Intensity highPh1	GOMF name	syntaxin binding	17	0.54522	0.000100026	0.00266161	5.93028	6.3114
Intensity highPh1	KEGG name	Tryptophan metabolism	25	0.550302	1.9336e-06	1.81359e-05	5.7752	5.89722
Intensity highPh1	Keywords	Antioxidant	13	0.55174	0.000574303	0.00274954	6.00957	6.34324
Intensity highPh1	GOCC slim name	small nuclear ribonucleoprotein complex	21	0.555015	1.07762e-05	6.2861e-05	5.76368	5.69056
Intensity highPh1	KEGG name	MAPK signaling pathway - fly	10	0.556367	0.00232019	0.00876517	5.7789	6.00552
Intensity highPh1	KEGG name	Methane metabolism	22	0.55744	6.06732e-06	5.32358e-05	5.91546	6.08663
Intensity highPh1	KEGG name	Spliceosome	117	0.557933	2.53554e-25	1.37934e-23	5.7489	5.77617
Intensity highPh1	Keywords	Peroxidase	14	0.558156	0.000300523	0.00151947	5.98064	6.28831
Intensity highPh1	GOMF name	unfolded protein binding	14	0.559187	0.000292872	0.00680346	5.78311	5.86271
Intensity highPh1	KEGG name	Collecting duct acid secretion	15	0.56275	0.000161715	0.000879731	5.94779	6.4859
Intensity highPh1	GOMF name	translation initiation factor activity	44	0.563338	1.0519e-10	6.41442e-09	5.74707	5.96987
Intensity highPh1	GOMF name	NAD binding	39	0.564462	1.09631e-09	6.54879e-08	5.90346	6.26872
Intensity highPh1	Pfam	Tubulin	16	0.566387	8.81551e-05	0.013523	6.06361	6.1188
Intensity highPh1	KEGG name	Vibrio cholerae infection	39	0.567502	8.92475e-10	1.61835e-08	5.87415	5.96788
Intensity highPh1	GOMF name	disulfide oxidoreductase activity	26	0.578453	3.34988e-07	1.69053e-05	5.84668	6.06263
Intensity highPh1	GOMF name	acyl-CoA dehydrogenase activity	13	0.581229	0.000286162	0.00680973	5.78073	5.94814
Intensity highPh1	Keywords	Initiationfactor	41	0.582153	1.16119e-10	1.25641e-09	5.77861	6.00636
Intensity highPh1	GOMF name	oxidoreductase activity, acting on NADH or NADPH	48	0.585548	2.36198e-12	2.095e-10	5.85196	5.99243
Intensity highPh1	Pfam	Tubulin_C	15	0.586411	8.46053e-05	0.0135192	6.12158	6.36854
Intensity highPh1	GOBP slim name	ribosomal large subunit biogenesis	10	0.591077	0.00121268	0.00453575	6.0122	6.58265
Intensity highPh1	Keywords	Ribonucleoprotein	250	0.599892	2.45312e-59	3.31785e-57	5.88902	5.90782
Intensity highPh1	Keywords	Redox-activecenter	40	0.600165	5.29203e-11	6.09147e-10	5.9241	6.1001
Intensity highPh1	GOBP slim name	translation	143	0.607125	8.03406e-36	7.71269e-34	5.92095	5.89592
Intensity highPh1	KEGG name	Valine, leucine and isoleucine biosynthesis	10	0.608103	0.000871306	0.00364608	5.8555	5.81396
Intensity highPh1	Keywords	Purinebiosynthesis	12	0.616494	0.000218311	0.00116937	5.80596	5.93033
Intensity highPh1	KEGG name	Butanoate metabolism	22	0.629103	3.29708e-07	3.89915e-06	6.01218	6.40496
Intensity highPh1	KEGG name	Synthesis and degradation of ketone bodies	8	0.6317	0.00197848	0.00779921	6.04495	6.41182
Intensity highPh1	Keywords	Electrontransport	88	0.633305	1.19368e-24	3.07515e-23	6.00338	6.32542
Intensity highPh1	GOMF name	NADPH binding	9	0.648097	0.000762355	0.0150771	5.88373	5.96082
Intensity highPh1	GOMF name	C-acyltransferase activity	10	0.652663	0.000352874	0.00813277	6.00391	6.30771
Intensity highPh1	KEGG name	Parkinson's disease	106	0.656207	2.40431e-31	2.17991e-29	6.13465	6.48385
Intensity highPh1	GOMF name	protein disulfide oxidoreductase activity	20	0.656658	3.7408e-07	1.85582e-05	5.9957	6.11577
Intensity highPh1	Pfam	Cpn60_TCP1	12	0.65687	8.18428e-05	0.0136464	6.19788	6.70316
Intensity highPh1	GOMF name	GDP binding	35	0.657627	1.72158e-11	1.29207e-09	5.9607	6.08961
Intensity highPh1	GOMF name	syntaxin-1 binding	9	0.658327	0.000627954	0.0130356	6.21024	6.58156
Intensity highPh1	Keywords	Ribosomalprotein	158	0.661937	1.91991e-46	1.73112e-44	6.00942	5.9214
Intensity highPh1	KEGG name	Fatty acid metabolism	35	0.661957	1.26864e-11	2.65439e-10	5.94729	6.06674
Intensity highPh1	Pfam	Cofilin_ADF	11	0.666885	0.000128707	0.0164531	6.19076	6.38712
Intensity highPh1	GOBP slim name	hydrogen transport	35	0.669607	7.36279e-12	7.57316e-11	6.2132	6.54832
Intensity highPh1	Pfam	LSM	18	0.672825	7.81005e-07	0.000272287	6.00433	6.28983
Intensity highPh1	KEGG name	Two-component system	6	0.675004	0.0041977	0.0152237	6.06906	6.11725
Intensity highPh1	KEGG name	Carbon fixation pathways in prokaryotes	14	0.675625	1.21082e-05	9.40977e-05	6.06369	6.17427
Intensity highPh1	GOMF name	threonine-type endopeptidase activity	17	0.677752	1.32317e-06	5.78049e-05	6.16299	6.57134
Intensity highPh1	GOMF name	threonine-type peptidase activity	17	0.677752	1.32317e-06	5.69548e-05	6.16299	6.57134
Intensity highPh1	Keywords	Threonineprotease	17	0.677752	1.32317e-06	1.0527e-05	6.16299	6.57134
Intensity highPh1	KEGG name	Phototransduction - fly	17	0.681274	1.16573e-06	1.21954e-05	6.10964	6.07475
Intensity highPh1	Keywords	Proteasome	51	0.685567	2.66569e-17	4.50669e-16	6.05229	6.26373	1
Intensity highPh1	GOMF name	structural constituent of ribosome	135	0.688262	4.02813e-43	1.17903e-39	6.07697	6.37285
Intensity highPh1	GOMF name	ATPase activity, coupled to transmembrane movement of ions, phosphorylative mechanism	21	0.688759	4.72115e-08	2.60732e-06	6.15986	6.54104
Intensity highPh1	KEGG name	Fatty acid elongation in mitochondria	8	0.689303	0.00073674	0.00323215	6.03237	6.39651
Intensity highPh1	GOMF name	translation elongation factor activity	14	0.694268	6.91232e-06	0.000266215	6.15653	6.31845
Intensity highPh1	Keywords	Elongationfactor	14	0.694268	6.91232e-06	4.79432e-05	6.15653	6.31845
Intensity highPh1	KEGG name	Propanoate metabolism	29	0.694389	9.91908e-11	1.92713e-09	6.06106	6.07245
Intensity highPh1	Keywords	Ubiquinone	15	0.704814	2.30492e-06	1.75628e-05	6.05815	6.21364
Intensity highPh1	GOMF name	small protein activating enzyme activity	9	0.704845	0.000251379	0.00628877	5.97885	5.92913
Intensity highPh1	KEGG name	Proteasome	40	0.709804	8.40529e-15	2.54027e-13	6.11781	6.38946
Intensity highPh1	KEGG name	Pyruvate metabolism	37	0.710203	8.03191e-14	2.18468e-12	6.14708	6.17756
Intensity highPh1	KEGG name	Caprolactam degradation	5	0.719163	0.00535997	0.0184546	6.1526	6.45969
Intensity highPh1	KEGG name	Chloroalkane and chloroalkene degradation	6	0.722539	0.00218021	0.00847169	6.01851	5.93244
Intensity highPh1	Keywords	CF(0)	10	0.725574	7.1215e-05	0.000442843	6.3255	6.65386
Intensity highPh1	GOCC slim name	small ribosomal subunit	51	0.728462	2.47871e-19	3.47019e-18	6.18674	6.56931
Intensity highPh1	GOMF name	oxidoreductase activity, acting on NADH or NADPH, quinone or similar compound as acceptor	28	0.730531	2.28126e-11	1.66931e-09	6.12773	6.33888
Intensity highPh1	KEGG name	Oxidative phosphorylation	104	0.736901	2.1916e-38	2.98058e-36	6.25453	6.48646
Intensity highPh1	KEGG name	Valine, leucine and isoleucine degradation	40	0.742835	4.56699e-16	1.7746e-14	6.09087	6.09891
Intensity highPh1	Pfam	PCI	16	0.746425	2.37281e-07	9.09971e-05	6.08315	6.13676
Intensity highPh1	Keywords	Signalosome	9	0.751818	9.42946e-05	0.000554494	6.05883	6.14738
Intensity highPh1	Pfam	Proteasome	16	0.75225	1.91097e-07	8.14285e-05	6.28944	6.57717
Intensity highPh1	Keywords	Hydrogeniontransport	31	0.763531	1.94186e-13	2.50131e-12	6.38732	6.57527
Intensity highPh1	Keywords	Gluconeogenesis	5	0.76413	0.00308967	0.0119394	6.30036	6.33332
Intensity highPh1	KEGG name	Benzoate degradation	9	0.764363	7.18795e-05	0.000444346	6.2149	6.39809
Intensity highPh1	KEGG name	Citrate cycle (TCA cycle)	29	0.769186	7.78378e-13	1.92472e-11	6.35575	6.61959
Intensity highPh1	Pfam	Biotin_lipoyl	8	0.76972	0.000163683	0.019022	6.11741	6.03244
Intensity highPh1	Keywords	ATPsynthesis	12	0.776095	3.25747e-06	2.4141e-05	6.50257	6.69343
Intensity highPh1	GOMF name	NADH dehydrogenase (quinone) activity	24	0.780448	3.71679e-11	2.59025e-09	6.23547	6.40387
Intensity highPh1	GOMF name	NADH dehydrogenase (ubiquinone) activity	24	0.780448	3.71679e-11	2.53001e-09	6.23547	6.40387
Intensity highPh1	GOMF name	NADH dehydrogenase activity	24	0.780448	3.71679e-11	2.47251e-09	6.23547	6.40387
Intensity highPh1	Keywords	Porin	5	0.78421	0.00239404	0.00952336	6.43828	6.74309
Intensity highPh1	Keywords	Respiratorychain	55	0.785206	8.21622e-24	1.9326e-22	6.3002	6.48062
Intensity highPh1	GOCC slim name	pyruvate dehydrogenase complex	5	0.78891	0.00225347	0.00830226	6.31512	6.61959
Intensity highPh1	Keywords	Lipoyl	5	0.792897	0.00214017	0.00870551	6.18121	5.99243
Intensity highPh1	Keywords	Transmembranebetastrand	6	0.794434	0.000753193	0.00351274	6.4112	6.50944
Intensity highPh1	GOBP slim name	drug metabolic process	4	0.802065	0.00547256	0.0164177	6.3165	6.32863
Intensity highPh1	GOCC slim name	F-actin capping protein complex	7	0.820554	0.000170653	0.000823841	6.27447	6.31114
Intensity highPh1	GOCC slim name	NADH dehydrogenase complex	32	0.83591	2.88169e-16	3.10336e-15	6.34049	6.42287
Intensity highPh1	KEGG name	Glyoxylate and dicarboxylate metabolism	13	0.839645	1.60304e-07	2.07631e-06	6.44621	6.41875
Intensity highPh1	GOCC slim name	proton-transporting two-sector ATPase complex	21	0.869312	5.45536e-12	4.49265e-11	6.64678	6.75941
Intensity highPh1	KEGG name	Ribosome	75	0.87366	5.53461e-39	1.50541e-36	6.54081	6.66121	1
Intensity highPh1	KEGG name	Plant-pathogen interaction	8	0.885773	1.44017e-05	0.000105872	6.60644	6.71684
Intensity highPh1	GOMF name	acetyl-CoA C-acyltransferase activity	6	0.887989	0.000165722	0.00429263	6.46394	6.40842
Intensity highPh1	Keywords	Tricarboxylicacidcycle	21	0.893183	1.41599e-12	1.78151e-11	6.61081	6.68153
Intensity highPh1	GOMF name	hydrogen-exporting ATPase activity, phosphorylative mechanism	7	0.908052	3.18619e-05	0.000992124	6.54354	6.57527
Intensity highPh1	GOMF name	proton-transporting ATPase activity, rotational mechanism	10	0.914301	5.57514e-07	2.67515e-05	6.73252	6.75871
Intensity highPh1	Pfam	Proteasome_A_N	7	0.923338	2.3394e-05	0.00498422	6.59824	6.62463
Intensity highPh1	GOMF name	hydrogen ion transporting ATP synthase activity, rotational mechanism	8	0.924279	6.00509e-06	0.000240779	6.82769	6.91201
Intensity highPh1	GOMF name	isocitrate dehydrogenase activity	5	0.936698	0.000286903	0.00677231	6.69073	6.78392
Intensity highPh1	Keywords	Pentoseshunt	3	0.937113	0.00494128	0.0181852	6.7533	6.67022
Intensity highPh1	GOMF name	peroxiredoxin activity	7	0.95119	1.31648e-05	0.000464258	6.89023	7.02207
Intensity highPh1	GOMF name	potassium-transporting ATPase activity	5	0.961798	0.000196065	0.00503406	6.87325	6.97032
Intensity highPh1	GOMF name	sodium:potassium-exchanging ATPase activity	5	0.961798	0.000196065	0.00499028	6.87325	6.97032
Intensity highPh1	Keywords	Sodium/potassiumtransport	6	0.964423	4.30578e-05	0.000277313	6.88327	6.95184
Intensity highPh1	Keywords	CF(1)	5	0.965928	0.000184003	0.00100551	6.99255	6.88998
Intensity highPh1	GOCC slim name	respiratory chain complex III	6	0.966411	4.1519e-05	0.000232507	6.85425	6.86354
Intensity highPh1	Pfam	14-3-3	7	0.968486	9.13996e-06	0.0025037	7.02179	7.09282
